# Supplementary material for: Identifying Cell-Type Specific Genes and Expression Rules Based on Single-Cell Transcriptomic Atlas Data
Source: Front Bioeng Biotechnol. 2020 Apr 29;8:350. doi: 10.3389/fbioe.2020.00350 (PMC7201067; doi:10.3389/fbioe.2020.00350)
Supplement: Supplementary file 1 [file Table_1.XLSX]

## Sheet: Sheet1
Table S1. Ranked feature list based on mRMR.
Rank	Gene
1	Hexb
2	Lgals7
3	Lgals4
4	Krt5
5	P2ry12
6	Ctsd
7	Perp
8	Ptprcap
9	Lgmn
10	Serpinb5
11	Epcam
12	Gpr34
13	Anxa8
14	Selplg
15	Col17a1
16	C1qb
17	Tmem45b
18	Krt15
19	Tmem119
20	Mt2
21	Dsp
22	Trem2
23	Cdx1
24	Rac2
25	C1qc
26	Trim29
27	Tnfrsf12a
28	Siglech
29	Cldn3
30	Cst3
31	Dmkn
32	Krt14
33	C1qa
34	Prss32
35	Cx3cr1
36	Dsc3
37	Lpcat2
38	Cldn7
39	Fcrls
40	Coro1a
41	Lmna
42	Igfbp2
43	Slc2a5
44	Spint2
45	Laptm5
46	Cd79a
47	Olfml3
48	Dcn
49	Csf1r
50	Pigr
51	Golm1
52	Aqp3
53	4632428N05Rik
54	Gpx2
55	Ctss
56	Arhgdib
57	Capns2
58	Tspan1
59	Ly86
60	Krt8
61	Itgb5
62	Pkp3
63	Mt1
64	Fbp2
65	Fxyd3
66	Pkp1
67	Cd79b
68	Tubb6
69	Abhd12
70	Adap2
71	Serping1
72	Tmem54
73	Grn
74	Calml3
75	Rgs10
76	Fos
77	Cd53
78	Elf3
79	Dpt
80	Unc93b1
81	Tacstd2
82	9130017N09Rik
83	P2ry13
84	Crlf1
85	Fcgr3
86	Limd2
87	Pld4
88	Sdc1
89	Sdc4
90	Tspan8
91	Sell
92	Ptgs1
93	Krt19
94	Lair1
95	Gsn
96	Cd68
97	B4galnt2
98	Plek2
99	Calml4
100	Fam105a
101	Krt17
102	Wnt4
103	Muc13
104	Ckmt1
105	Abi3
106	Phgr1
107	S100a14
108	Crybb1
109	Eps8l3
110	Ctsz
111	Tuba1c
112	Degs2
113	Nfe2
114	Cd37
115	Barx2
116	Pitx1
117	Cdh1
118	Tm4sf4
119	Serinc2
120	Tgfbr1
121	Lum
122	Tyrobp
123	Lypd3
124	Ceacam1
125	Aif1
126	Moxd1
127	Susd3
128	Slc43a3
129	Cd52
130	Crip2
131	Pla2g15
132	Tmprss2
133	Pcsk2
134	Hpgds
135	Serpinf1
136	Rab25
137	Il16
138	Ppp1r1b
139	Hexa
140	Mxra8
141	Cyth4
142	0610010O12Rik
143	Cd19
144	S100a10
145	Ptprc
146	Tmc4
147	Vim
148	Pdpn
149	Bgn
150	Fcer1g
151	Cd9
152	Ifngr1
153	Gm5485
154	Chga
155	Pllp
156	Mgp
157	Lck
158	Vil1
159	Scg5
160	Syt11
161	Gsto1
162	Cd81
163	Rhoj
164	AF251705
165	Tm4sf20
166	F11r
167	Cdh17
168	Clca2
169	Sfn
170	Klf5
171	P2ry6
172	Ifitm3
173	Rab3il1
174	Atf3
175	Spint1
176	Rplp0
177	Mafb
178	Ly6d
179	0610040J01Rik
180	Ctsl
181	Akr1c12
182	Satb1
183	Anxa2
184	Tgm5
185	2610528A11Rik
186	Fermt3
187	Rnf128
188	Tppp3
189	2210404O07Rik
190	Qk
191	Clec3b
192	Sfpi1
193	Scgn
194	Bin1
195	Sirpa
196	Fam83e
197	Fosb
198	Irf6
199	Tmem171
200	Lad1
201	Pcbd1
202	Fbln1
203	Aldh3b2
204	Tcf7
205	Ncf1
206	Mobp
207	Pla2g10
208	Guca2a
209	Chit1
210	Htra3
211	Ctsa
212	Fam83g
213	Krt18
214	Igfbp7
215	Scg3
216	Mettl7b
217	Ltc4s
218	Gpm6b
219	S100a6
220	Cmtm7
221	Cfh
222	Basp1
223	Scamp2
224	Dsg3
225	Ptn
226	Rnase4
227	5330417C22Rik
228	Ptpn6
229	Cmtm5
230	Tmem86a
231	Cd27
232	Ehf
233	5730559C18Rik
234	Pcolce
235	Sqstm1
236	Napsa
237	Noxa1
238	Mapt
239	Bspry
240	Lag3
241	Aldh3a1
242	Cd3g
243	Gpa33
244	Mbp
245	Hspb1
246	Tfcp2l1
247	Itgam
248	1190003J15Rik
249	Csf3r
250	Hvcn1
251	Plp1
252	Lat
253	Slc30a8
254	Spib
255	AA467197
256	Resp18
257	Lyn
258	Kdm6b
259	2210415F13Rik
260	Sepp1
261	Hmha1
262	Scg2
263	Fez1
264	Emp1
265	Ogn
266	Fermt1
267	Il2rg
268	Aplp1
269	Cdx2
270	Igfbp6
271	Marcks
272	Pcsk1n
273	Tst
274	Col1a2
275	Net1
276	Plxdc2
277	Adrb2
278	Ckb
279	Eef1a1
280	Tnfaip8l2
281	Islr
282	Krt6a
283	Dmbt1
284	Cxcl14
285	Cebpd
286	H3f3a
287	2200002D01Rik
288	Eppk1
289	Pou2af1
290	Apoe
291	Gmfg
292	Gale
293	Tmem27
294	Timp2
295	Nipal1
296	Tmem79
297	Acta2
298	Rnf186
299	Tmem173
300	Itgb2
301	Kcnk1
302	Ptrf
303	Lamb3
304	Tgif1
305	Daglb
306	C1s
307	Tns4
308	Sbsn
309	Ccdc80
310	Lrrc33
311	Gatm
312	Cldn15
313	Atf4
314	Tbc1d10c
315	Ier3
316	Lhfp
317	Dio1
318	Loxl1
319	Mpeg1
320	Tbxas1
321	Mog
322	Ctsb
323	Hspb8
324	Acaa1b
325	Gjb4
326	H2-DMb2
327	Mmp2
328	Dstn
329	C3ar1
330	Olig1
331	S100a11
332	Ms4a8a
333	Nfib
334	Oit1
335	Cnp
336	Abi3bp
337	Tfap2b
338	Ripk4
339	Cdhr5
340	Ecm2
341	Mal
342	Fcgr1
343	Ecscr
344	Tpm2
345	Gmds
346	Cygb
347	Cpe
348	Ecm1
349	Man2b1
350	Fosl1
351	Tmem30b
352	Lcp1
353	Dusp1
354	Ltbp4
355	Cd33
356	Ptprf
357	St3gal6
358	Plekhb1
359	Nop58
360	Serpine2
361	Syt13
362	Anxa1
363	Car2
364	Gpx3
365	Sft2d1
366	Ildr1
367	Sytl1
368	Fstl1
369	Abcc8
370	Krt7
371	Gata3
372	Tmprss4
373	Fgd2
374	Qdpr
375	Ppfia4
376	Lcn2
377	Sparc
378	Slco2b1
379	Pfn1
380	Mfap5
381	Angptl4
382	Mgst3
383	Ncam1
384	Gadd45b
385	Fam162a
386	Rbp1
387	1500010J02Rik
388	Lsp1
389	Itgb4
390	Mag
391	Cd8b1
392	Tuba4a
393	Vpreb3
394	Rps2
395	Mmp23
396	Cnn1
397	Muc4
398	Hck
399	Dbndd2
400	Lrrc3
401	Ccl27a
402	Anxa5
403	Aldh1b1
404	Cd74
405	Hcls1
406	Il6ra
407	Ovol1
408	Egr1
409	Emp3
410	Hpgd
411	Omg
412	Rpl4
413	Siglecg
414	Cd302
415	Adh7
416	Ugt1a7c
417	Csrp1
418	Treml2
419	H2afy
420	Shisa5
421	Dkk3
422	Cd86
423	Cd2
424	Ahnak
425	Ms4a4d
426	Cd44
427	Cldn11
428	Calm4
429	Igf1
430	Efhd2
431	Entpd1
432	Cd8a
433	Ctsh
434	Tubb4a
435	Tspan32
436	Loxl2
437	Ppic
438	Gpr77
439	Abca9
440	Lgals3
441	Nid1
442	Nav3
443	Ccdc3
444	Gem
445	Timp3
446	Ifitm2
447	Pitx2
448	Irf8
449	Entpd8
450	Tmem45a
451	Sphk1
452	Upk1b
453	Sla
454	Fgfbp1
455	C3
456	Plac8
457	Grtp1
458	Vsig8
459	Wfdc2
460	Apbb1ip
461	Ccrn4l
462	Phyhd1
463	AI662270
464	Hoxb13
465	Bag3
466	Cdhr2
467	Tnxb
468	Gng10
469	Gnb2l1
470	Col6a2
471	Blk
472	Tgfbi
473	Apobec3
474	Scoc
475	Gpr37
476	Faim3
477	Cd63
478	Rgs19
479	Ifrd1
480	2019-09-01
481	Mpzl2
482	Usp2
483	Klk1
484	Clec5a
485	Col3a1
486	Rps18
487	1110032A04Rik
488	Gpr128
489	Itm2b
490	Gjb3
491	Blnk
492	Isx
493	Emp2
494	Dpep1
495	Cald1
496	Scd2
497	Mapk13
498	Ms4a1
499	Tmprss11a
500	Pcolce2
501	Tmem151a
502	Rpl5
503	Skil
504	Phyhipl
505	Gja1
506	Cryab
507	Hpd
508	6330406I15Rik
509	Clca4
510	Fam49b
511	Entpd2
512	Stmn1
513	Il21r
514	Gsta4
515	Tm4sf1
516	Lgals1
517	Fam167a
518	1100001G20Rik
519	Hmgb2
520	Nr4a1
521	Klk10
522	Ikzf1
523	Chst4
524	Fbln5
525	Irf5
526	Fabp2
527	Pla2g2f
528	Gpr171
529	Scara5
530	Gne
531	Slc11a1
532	S100a16
533	Isl1
534	Tmem37
535	Jag1
536	Ly6a
537	Trf
538	Cytip
539	Adh1
540	H2-Ob
541	Akap2
542	Rps3a
543	Ddr2
544	Chchd10
545	Rps6ka1
546	Irx2
547	Asah1
548	Pde4b
549	Tmem40
550	Ier5
551	Hepacam
552	Peg3
553	Nfkbiz
554	Prkcdbp
555	Dapl1
556	Hhex
557	Fam132a
558	Hp
559	2019-09-04
560	Col6a3
561	Chgb
562	Zfhx3
563	Slc5a1
564	Rps26
565	A130040M12Rik
566	Gnao1
567	Them5
568	Ncf2
569	Laptm4a
570	2610528J11Rik
571	Eif1a
572	Il10ra
573	Ap1m2
574	Nfkbia
575	Vsig2
576	Gpr183
577	Pam
578	Bcl11b
579	Cnnm4
580	Lpl
581	Hgfac
582	Nbl1
583	Plch2
584	Plaur
585	Vav1
586	Noxo1
587	Colec12
588	Gimap1
589	Slc39a5
590	Gpr84
591	Fosl2
592	Sh3bgrl3
593	Crispld2
594	Sfrp1
595	Cyfip2
596	Maf
597	Tmprss13
598	9130206I24Rik
599	Fcrla
600	Eif5a
601	Ctsk
602	Evi2a
603	Bbox1
604	Sycn
605	Gpihbp1
606	Syngr1
607	Ggt6
608	Fcgrt
609	Mif
610	Cxcl1
611	Slc29a3
612	Pglyrp1
613	Hmgcs2
614	Hmgn2
615	Klf4
616	Txn1
617	Rnf13
618	Ramp2
619	S1pr4
620	Cd3d
621	Ncf4
622	Sall1
623	Dntt
624	Gjc3
625	Lmo2
626	Ccr9
627	Ptgis
628	Ociad2
629	Cdkn1a
630	Evi2b
631	Ermn
632	Pros1
633	Gcnt3
634	C8b
635	Myc
636	Itpripl1
637	Srgn
638	Opalin
639	Klf9
640	Rpl7a
641	Styk1
642	Lass3
643	Fabp4
644	Cpxm1
645	Serpinb1a
646	Rps5
647	Uqcr10
648	Gimap6
649	Fgfr1
650	Kctd12
651	Ppap2b
652	Pyhin1
653	Slc27a3
654	Tcn2
655	Rpl3
656	Cldn4
657	Gpc3
658	Bnipl
659	Cd247
660	Jup
661	Fbn1
662	Npm1
663	Litaf
664	Ugdh
665	Col1a1
666	Slc7a8
667	Rps3
668	Pdlim4
669	Wscd1
670	Lcp2
671	Btg1
672	Htra1
673	Pck1
674	Foxq1
675	Fxyd6
676	Pqlc1
677	H2-D1
678	Vasn
679	Pnmal2
680	Cd36
681	Gpr56
682	Pdzk1ip1
683	S100a8
684	Ifi205
685	Serinc3
686	Rpl32
687	Gna15
688	Il11ra1
689	Slain1
690	Sdcbp2
691	Slc25a5
692	Icam1
693	Gas1
694	Ddc
695	Dhrs3
696	Scara3
697	Sparcl1
698	Gimap3
699	Sprr1a
700	Kcne3
701	Cybb
702	Rpsa
703	Phlda1
704	Clps
705	Map4k1
706	Lamc2
707	E230029C05Rik
708	A330076H08Rik
709	Rps7
710	App
711	Psap
712	Sez6l2
713	Mal2
714	Socs3
715	Cebpb
716	Capg
717	Fam110c
718	Tagln
719	Ppp1r15a
720	Krt24
721	S100a9
722	Fcgr2b
723	Fam65b
724	Mmp14
725	Ncl
726	Sdpr
727	Gpx8
728	1110017F19Rik
729	Pag1
730	Pex5l
731	Fam84a
732	Kdelr3
733	Prss23
734	Mgat4a
735	Tagln2
736	Vdr
737	Ndn
738	Slc22a17
739	Dok3
740	Uba52
741	Lgi3
742	AA986860
743	Serpinh1
744	Gstm1
745	Cd248
746	Id3
747	Cox4i1
748	Cttnbp2nl
749	AI467606
750	Postn
751	Tspan2
752	Adamts2
753	Cnn2
754	Aldob
755	Il20rb
756	Chodl
757	Sp100
758	Hepacam2
759	Fkbp10
760	Emb
761	Cyba
762	Pls1
763	Errfi1
764	Cd24a
765	Gfpt2
766	Ttr
767	Ccnd3
768	Gstm2
769	Acp5
770	Abhd15
771	Cmpk1
772	Tbx1
773	Cd72
774	Plec
775	Itm2c
776	Dusp2
777	6230427J02Rik
778	Slfn2
779	Tmod2
780	Rcsd1
781	Iapp
782	Mgam
783	Atp6v0e2
784	AI607873
785	BC030870
786	Cotl1
787	Bdh1
788	C1ra
789	Clic4
790	1600029D21Rik
791	Uap1
792	H2-DMa
793	Musk
794	Tuba1a
795	Cd4
796	Ctsc
797	Fmo2
798	Dusp26
799	Col4a1
800	Pdlim1
801	2019-09-07
802	Hsd3b3
803	Slc46a1
804	Nr1h4
805	Ptgds
806	Gch1
807	Rpl14
808	Cd22
809	Car3
810	Alox5ap
811	Ccrl1
812	Atpif1
813	Agr2
814	Otc
815	Prelp
816	St6galnac6
817	Cav1
818	H2-Aa
819	Hbegf
820	Cldn2
821	Slc9a3r2
822	Tmem184a
823	Gstt1
824	Phgdh
825	Ihh
826	Ugt8a
827	Gpt
828	Slc7a14
829	Gimap4
830	Hfe
831	Csrnp1
832	Itgb7
833	Mt4
834	Foxa3
835	Camk1
836	Enpp2
837	Slc14a1
838	Pax9
839	2019-09-08
840	2210403K04Rik
841	Gstm3
842	Serpina10
843	Rpl23
844	Cldn5
845	P4ha1
846	Tmeff2
847	Fn1
848	Tiparp
849	Ptprn
850	Ctsf
851	Sod3
852	Fmo1
853	Srpx
854	Snai2
855	Efemp2
856	Arhgap30
857	Edil3
858	Ramp1
859	Jun
860	Slc44a4
861	Ets1
862	Hnf4a
863	4833423E24Rik
864	Selm
865	Rpl12
866	Nkain1
867	Epb4.1l2
868	Slc39a4
869	B3gnt3
870	Arhgap9
871	Lrrn4cl
872	Lrrc17
873	Dusp6
874	Slc24a2
875	Rpl10a
876	Cd109
877	Cnn3
878	Mbnl3
879	Tsc22d4
880	Esam
881	Rnd3
882	Ttll7
883	Atp5b
884	Pea15a
885	Rpl13
886	Gpr133
887	Itga4
888	Kcna1
889	Padi4
890	Capn3
891	Rbp4
892	Rpl8
893	Sertad1
894	Fam102b
895	Axl
896	Cpn1
897	2010001M09Rik
898	D4Bwg0951e
899	Sash3
900	Gm10790
901	Rpl18a
902	Gjb1
903	Acap1
904	Ces2a
905	Ptpn7
906	Cdh13
907	Cox5a
908	Calm5
909	Upk1a
910	Ehd2
911	Cox6a1
912	Btk
913	Cxcr7
914	Lyz2
915	Hapln2
916	Rps20
917	Galnt12
918	Podn
919	Tifab
920	Cd84
921	Tgfbr3
922	Rps10
923	Ces1f
924	Ywhah
925	Srxn1
926	Cd177
927	Mki67
928	Cd300a
929	Epb4.1l3
930	Fcer2a
931	Foxa2
932	Osmr
933	Emr1
934	Ly6c1
935	Rps4x
936	Hsd17b2
937	Igfbp4
938	Nqo1
939	Trp63
940	Maged1
941	Cfb
942	Lbp
943	Gm94
944	B2m
945	Neurod1
946	2810468N07Rik
947	Rps19
948	Sh3gl2
949	Egfl7
950	AB124611
951	Cd34
952	Rbm38
953	H2-Q6
954	Junb
955	Kcnn4
956	Fcrl1
957	Papss2
958	1810065E05Rik
959	Ifi204
960	Tubb4b
961	Fhl2
962	Rgs2
963	Krt23
964	Gm4980
965	Hsd11b2
966	Igsf3
967	Rnase1
968	Dpysl3
969	Slpi
970	Rps28
971	Zcchc18
972	Lpar1
973	Ifitm6
974	Sp110
975	Efemp1
976	2210010C04Rik
977	Mtap1a
978	Crlf3
979	Bcl3
980	Ppp1r14d
981	Spink4
982	Cxadr
983	Pnp
984	Rbm47
985	Cadm4
986	Cox6b1
987	Sdc2
988	Ifi27l2a
989	Tpm1
990	Actg1
991	Eef1b2
992	Psat1
993	Myo1a
994	2019-09-06
995	Pax6
996	Ubc
997	Slc44a1
998	C5ar1
999	2310002L13Rik
1000	Kazald1
1001	Clec2h
1002	Gata6
1003	Creg1
1004	Lrp1
1005	Spnb2
1006	Pppde2
1007	Emid1
1008	Stard10
1009	Fhl1
1010	Rps16
1011	Fyb
1012	B230120H23Rik
1013	Ctse
1014	H2-K1
1015	Prss2
1016	Mertk
1017	Gm973
1018	Myadm
1019	Coq10b
1020	Apbb1
1021	Inpp5d
1022	Cth
1023	Mef2c
1024	Epas1
1025	Rps24
1026	Nans
1027	Hao2
1028	Pmp22
1029	Pkm2
1030	H2-Eb1
1031	Gns
1032	Camk2b
1033	Tmem88b
1034	Cybasc3
1035	Fxyd1
1036	Spink5
1037	Arl4d
1038	Adora3
1039	Has1
1040	Mageh1
1041	Fxyd5
1042	St3gal5
1043	Sostdc1
1044	Baiap2l1
1045	Glul
1046	Anxa3
1047	Abca8a
1048	Ldha
1049	Tmem59l
1050	Lims2
1051	Tmem229a
1052	Klc3
1053	Rps9
1054	Pltp
1055	Lpxn
1056	Zbtb20
1057	Bex2
1058	Fbp1
1059	A530058N18Rik
1060	Nrp1
1061	Ppp1r14c
1062	Sox2ot
1063	Lamb1
1064	Rpl13a
1065	Ivl
1066	Abcc3
1067	Gpx1
1068	H2-Ab1
1069	Plscr1
1070	Stac2
1071	Alpl
1072	Tmsb10
1073	Tspan7
1074	Gal3st1
1075	H2afz
1076	Tmem204
1077	Rhoh
1078	Des
1079	H2-Oa
1080	Ethe1
1081	Cbs
1082	Ppap2a
1083	Cyb5
1084	Fam107b
1085	Efhd1
1086	Atp2a3
1087	Rpl36
1088	Fth1
1089	Areg
1090	Arc
1091	Cntn2
1092	2010002N04Rik
1093	Itih5
1094	Jam3
1095	Havcr2
1096	Tnfaip6
1097	Akap12
1098	Igfbp5
1099	Rpl6
1100	Ttyh2
1101	Pak3
1102	Sult1a1
1103	Mtap1b
1104	Gsdmc2
1105	Pygl
1106	Ms4a6d
1107	Nckap1l
1108	Bicc1
1109	Clip3
1110	Serpina3g
1111	Cysltr1
1112	Atp1b1
1113	Haao
1114	Rps27a
1115	Ambp
1116	Dnajb1
1117	Cd164
1118	Slc48a1
1119	Ebf1
1120	Pcbp4
1121	Rpl41
1122	Osr1
1123	Gucy2c
1124	Sall3
1125	Pde9a
1126	Faim2
1127	Anxa6
1128	Chi3l1
1129	Csf1
1130	Rpl18
1131	Rnf130
1132	Slc12a2
1133	Lef1
1134	Tjp3
1135	Krt13
1136	Cd97
1137	Paqr4
1138	Smagp
1139	Col4a2
1140	Klf6
1141	Clec4a3
1142	Rcn1
1143	B4galnt1
1144	Gnmt
1145	Arhgap5
1146	Cela1
1147	Ier2
1148	Bhmt
1149	Rps15a
1150	Rhog
1151	Cd55
1152	Pycard
1153	Ftl1
1154	Snx5
1155	Pdlim3
1156	Cstb
1157	Cyp2c55
1158	Fst
1159	Clec14a
1160	Wwtr1
1161	Smap2
1162	Fam183b
1163	Eef2
1164	Fa2h
1165	Kif1a
1166	Mgat4c
1167	Slc10a6
1168	Maoa
1169	Slit3
1170	Myb
1171	Tgm1
1172	Pi16
1173	Rpl7
1174	Aplp2
1175	Arpp21
1176	Cyp4b1
1177	Rag1
1178	Cxxc5
1179	Try4
1180	Chrdl2
1181	Rasgrp2
1182	A430107O13Rik
1183	1300014I06Rik
1184	Rpl35
1185	Ccnb2
1186	C1qtnf1
1187	Ctrb1
1188	Serpina1c
1189	1810011O10Rik
1190	Iffo2
1191	Kctd13
1192	Cd47
1193	Gstm7
1194	Cyfip1
1195	Elovl7
1196	Prnp
1197	Bace2
1198	C2cd4b
1199	Wbp5
1200	Golph3l
1201	Cd93
1202	Hk2
1203	Tmem100
1204	Birc5
1205	Ms4a6b
1206	Rps17
1207	Mn1
1208	Apoc3
1209	Crip1
1210	Ngp
1211	BC035044
1212	Eps8l2
1213	Zfp36
1214	Niacr1
1215	Tpst1
1216	Gngt2
1217	Rab38
1218	Celf2
1219	Fabp1
1220	Ins2
1221	Rab31
1222	Icam2
1223	Abcb1a
1224	Heyl
1225	Cela3b
1226	Rpl17
1227	Fabp5
1228	9030619P08Rik
1229	Sox18
1230	Serpinb8
1231	Uox
1232	Mfap4
1233	Cdca3
1234	Serpina1a
1235	Slco1c1
1236	Rpl9
1237	Ndrg2
1238	Tspan4
1239	Mlxipl
1240	Vcam1
1241	A4galt
1242	Gc
1243	Cd300lg
1244	Tgfb3
1245	Acvrl1
1246	Fam20c
1247	Lamb2
1248	Eef1g
1249	Pamr1
1250	Serpina1b
1251	Krt20
1252	Kif1b
1253	Ttc36
1254	C77080
1255	Foxf1a
1256	Plek
1257	Hsp90aa1
1258	Hist1h1e
1259	Ndrg1
1260	Apoc1
1261	Tmem8
1262	Ccnd2
1263	Gm3336
1264	Il33
1265	Rps11
1266	Asb5
1267	Thy1
1268	Eng
1269	Serpinb2
1270	Serpinb6a
1271	Dsg2
1272	Tnfaip2
1273	Gjc2
1274	Cda
1275	Maob
1276	Serpina3k
1277	Myo1g
1278	Cyr61
1279	Spry2
1280	Ccna2
1281	Creb3l1
1282	Slc7a2
1283	Grm3
1284	Tmc5
1285	Klhl6
1286	Sqrdl
1287	Plat
1288	Mat1a
1289	Uqcrc1
1290	Rtn4rl1
1291	G6pc2
1292	Mxra7
1293	Spc25
1294	Tmod1
1295	Rps13
1296	Penk
1297	Lhx2
1298	Lamp1
1299	Eif4a1
1300	Dbpht2
1301	Emilin2
1302	Tpm4
1303	Gm5086
1304	Mgst1
1305	Gdpd1
1306	Actr3
1307	Selenbp1
1308	Efcab1
1309	Dst
1310	Atp5d
1311	Ins1
1312	2810007J24Rik
1313	Dsg1a
1314	Cox5b
1315	Akr1c6
1316	Rps12
1317	Vcan
1318	Il31ra
1319	Ccl11
1320	5430435G22Rik
1321	Tubb5
1322	Tmem51
1323	Tat
1324	Calcrl
1325	Stab1
1326	Adamts1
1327	Qpct
1328	Gnas
1329	Shisa4
1330	Aldh1a1
1331	Nfasc
1332	Btg2
1333	Tbx20
1334	Nr4a2
1335	Tspan15
1336	Spns3
1337	Cp
1338	Pip4k2a
1339	Uhrf1
1340	Col5a2
1341	Mep1a
1342	Arhgap25
1343	Set
1344	Hk3
1345	Cxcr5
1346	Cdcp1
1347	Lgals9
1348	Nav1
1349	9830001H06Rik
1350	Tnfrsf1b
1351	Aspa
1352	Col6a1
1353	Lsr
1354	Stk17b
1355	Rdh12
1356	Rpl15
1357	Lrrc66
1358	Emilin1
1359	Adrbk1
1360	Ppp1r16b
1361	Slc16a10
1362	Ang
1363	Prkcb
1364	Apoa1
1365	Socs2
1366	Ghr
1367	Mnda
1368	Aqp11
1369	Pcsk1
1370	Rps8
1371	Fgg
1372	Cd38
1373	Anks1b
1374	Cdca8
1375	Clec4a2
1376	Mdk
1377	Map6d1
1378	Rplp2
1379	Nedd4
1380	Ptp4a3
1381	Myof
1382	Fam132b
1383	Spon2
1384	Tppp
1385	Dsc2
1386	Fam171b
1387	Hgd
1388	Casp1
1389	Impa2
1390	Ccnl1
1391	Sh2d2a
1392	Cyb5r3
1393	Ppp1r1a
1394	Nfe2l2
1395	Ptma
1396	Rps25
1397	Prkcz
1398	Serpina1d
1399	Tmem88
1400	Baiap2
1401	Ugt2b5
1402	Aspn
1403	1500015O10Rik
1404	Ddah2
1405	Cyp2j5
1406	Adam15
1407	Nfia
1408	Cib1
1409	Ifitm1
1410	Rab3d
1411	Nnmt
1412	Grem1
1413	Uqcr11
1414	Slc1a5
1415	Sla2
1416	Ccr7
1417	C7
1418	Idh1
1419	Shisa2
1420	Rab37
1421	Tcf4
1422	Ywhaz
1423	Tmsb4x
1424	Rcn3
1425	Osgin1
1426	Slc6a14
1427	Mndal
1428	1700086L19Rik
1429	Plekho1
1430	Prkcd
1431	Thbs2
1432	Tmem176a
1433	Dnajc9
1434	Apoa2
1435	Cyp4f18
1436	Smoc2
1437	Psmb8
1438	Tgfbr2
1439	Fmo5
1440	Clec12a
1441	Gstp1
1442	Ran
1443	Tmem176b
1444	Palld
1445	Cd200
1446	Rps14
1447	2810417H13Rik
1448	Fam3b
1449	Slc44a3
1450	Arl5c
1451	Gcg
1452	Mcm7
1453	Comt
1454	Chst3
1455	Apod
1456	Efna3
1457	Tmem66
1458	Lima1
1459	Csda
1460	Lmnb1
1461	Cks2
1462	Mfng
1463	Mfsd2a
1464	Txnip
1465	Hrsp12
1466	Cela2a
1467	Ifi27l2b
1468	Rag2
1469	Ece1
1470	Metrnl
1471	Casz1
1472	Pls3
1473	Ahsg
1474	Stx11
1475	Pard6g
1476	Sox9
1477	Hpx
1478	Trim47
1479	Lgr5
1480	Osr2
1481	Bmp4
1482	Prlr
1483	Serpina3h
1484	Kcnk6
1485	Galntl4
1486	Nav2
1487	Cox7b
1488	Clic3
1489	Bcas1
1490	Col14a1
1491	Kcnj10
1492	Slc2a1
1493	Cadm1
1494	Ccdc109a
1495	Il17ra
1496	Reg1
1497	Apoh
1498	Tcf21
1499	Cfl1
1500	Ptprn2
1501	Cdo1
1502	Hmgn1
1503	Pclo
1504	Dbi
1505	Sult1d1
1506	Efna5
1507	BC028528
1508	6330407J23Rik
1509	Gas6
1510	Cdc42ep1
1511	Mia1
1512	Entpd3
1513	Ces1d
1514	Gsta3
1515	Fam151a
1516	Egfr
1517	Chpf
1518	Gnai2
1519	Chi3l3
1520	Fga
1521	Lrmp
1522	Csrp2
1523	Krtcap3
1524	Fes
1525	Ifnar2
1526	Zfp185
1527	Actg2
1528	Abcg1
1529	Hist1h2ae
1530	Grap
1531	Dpysl2
1532	Slc26a2
1533	Rplp1
1534	Orm1
1535	Rbpms
1536	Aldh2
1537	Grb10
1538	Rcan2
1539	Itih3
1540	Rora
1541	Npdc1
1542	Id1
1543	Fgb
1544	Alb
1545	Ucn3
1546	Ncam2
1547	Tspan3
1548	Slc29a1
1549	Tsc22d3
1550	Sox10
1551	Rpl39
1552	Lysmd2
1553	Enho
1554	Krtdap
1555	Mpl
1556	Top2a
1557	Ywhaq
1558	C4b
1559	Pir
1560	Top1
1561	Etfb
1562	Slc16a2
1563	Cgn
1564	Stmn4
1565	Traf3ip3
1566	Slc16a5
1567	Car1
1568	Plin2
1569	Mmd2
1570	Emcn
1571	Camp
1572	Osbpl1a
1573	Hnrnpf
1574	Cldn23
1575	Gpr116
1576	Serinc1
1577	Antxr1
1578	St18
1579	Slc27a2
1580	Aldh1a2
1581	Crp
1582	Rpl37
1583	Dnajc22
1584	Odz2
1585	Aqp1
1586	Acot7
1587	Pid1
1588	Smtn
1589	Gfm2
1590	Ifi203
1591	Lrrn1
1592	Ugt3a2
1593	Ltbp2
1594	Nfil3
1595	Azgp1
1596	Llgl2
1597	Dnm3
1598	Ptges
1599	Adamts5
1600	Dock8
1601	Kng1
1602	Kank1
1603	Cxcl12
1604	Rasgrp3
1605	Npl
1606	Ptgr1
1607	Cd14
1608	Upk3a
1609	Tnfrsf1a
1610	Tmem125
1611	Ptprd
1612	Atp1a1
1613	Fam129c
1614	Fgl2
1615	Elovl4
1616	Kmo
1617	S1pr5
1618	Rrbp1
1619	Robo2
1620	Zbtb16
1621	Ppm1h
1622	Vmp1
1623	Plg
1624	Lgals3bp
1625	2310033E01Rik
1626	Nkd1
1627	Cmtm3
1628	Mllt4
1629	Fkbp1a
1630	Dusp5
1631	Pgcp
1632	Ldhb
1633	Rnaset2b
1634	Abca2
1635	Disp2
1636	H3f3b
1637	Pah
1638	Samhd1
1639	Cpne8
1640	Ltf
1641	Olig2
1642	Cmbl
1643	Ltbp1
1644	Nkg7
1645	Ptprb
1646	Tfr2
1647	Prdx1
1648	Bmp7
1649	Itga6
1650	Plvap
1651	5730469M10Rik
1652	Gmpr
1653	Gadd45g
1654	Ncs1
1655	Cdh5
1656	Reep6
1657	Hs3st6
1658	Bcar1
1659	Rps6
1660	Prss22
1661	Plcg2
1662	Tifa
1663	Thbs1
1664	Ddah1
1665	Rn45s
1666	Zap70
1667	Slc37a1
1668	Notch2
1669	BC005764
1670	Try5
1671	ERCC-00074
1672	Asph
1673	Dlc1
1674	Ces1c
1675	Cav2
1676	Dusp3
1677	Nupr1
1678	Ccl2
1679	Apoc4
1680	Sirt2
1681	Itm2a
1682	Col8a1
1683	Susd2
1684	Rassf10
1685	Scpep1
1686	Itpr3
1687	Ntpcr
1688	Mup3
1689	Zfand5
1690	Rdh7
1691	Sh2d1a
1692	Rbms3
1693	Itgb2l
1694	Ephb6
1695	4930523C07Rik
1696	Ces3a
1697	H2-DMb1
1698	Irx5
1699	Slfn5
1700	Aatk
1701	Gnai1
1702	Serbp1
1703	Apoa5
1704	Inmt
1705	Baz1a
1706	Ctrl
1707	Tanc2
1708	Cttn
1709	Angptl3
1710	Slc3a2
1711	Myo6
1712	Dkk2
1713	Agpat4
1714	Tfap2c
1715	Hist1h4d
1716	Glyat
1717	Adora1
1718	Ppa1
1719	Slamf9
1720	Keg1
1721	Actb
1722	Mcm6
1723	Map2k3
1724	Cyp2d10
1725	Il1r2
1726	Bcam
1727	Pfn2
1728	Fam81a
1729	Cd83
1730	Sod1
1731	Rarres2
1732	Fxyd2
1733	Cyp2c70
1734	Atp5a1
1735	Lbr
1736	Cd82
1737	Tmem50a
1738	Cxcl16
1739	Sfrp5
1740	Tspan12
1741	Sulf1
1742	Angpt1
1743	Arg1
1744	Flt1
1745	Adam10
1746	Zfp691
1747	Hint1
1748	Trat1
1749	Pcp4l1
1750	Jam2
1751	Cd3e
1752	Ces1b
1753	Bmp5
1754	Naca
1755	Car14
1756	Ntrk2
1757	Eif1
1758	Csf2rb
1759	Crb3
1760	Arpc4
1761	Hao1
1762	Kif12
1763	Ugt1a6a
1764	Ltb4r1
1765	Smc4
1766	Ephx1
1767	Pyy
1768	Pde3b
1769	Casc5
1770	Myf5
1771	Pon3
1772	Pnrc1
1773	2610017I09Rik
1774	Slc17a4
1775	Syt8
1776	Vdac1
1777	Serpinc1
1778	Prss53
1779	Mfge8
1780	Runx1t1
1781	Hoxa11as
1782	Mcm2
1783	Akr1b8
1784	Acsl3
1785	Cycs
1786	Malat1
1787	Efnb3
1788	Cdc20
1789	Def6
1790	Cyp3a11
1791	Clu
1792	Fam174b
1793	Angptl2
1794	2310015B20Rik
1795	Ctla2a
1796	Mylk
1797	Socs5
1798	Hist1h2ab
1799	Fgf18
1800	Limch1
1801	Sema3c
1802	Ccl6
1803	Mme
1804	Tdo2
1805	Cebpa
1806	Ccl9
1807	Plau
1808	Hs3st1
1809	Tubb2a
1810	Chaf1b
1811	Pmepa1
1812	Chn2
1813	Aass
1814	Gpc6
1815	Cpb1
1816	Tmed3
1817	Cd28
1818	Rap1b
1819	Grb14
1820	Sri
1821	Iqgap1
1822	Mug1
1823	Il7r
1824	Ly6e
1825	Gm2083
1826	Ggt5
1827	Gpnmb
1828	Serpine1
1829	Lcat
1830	Endou
1831	Agxt
1832	Fam111a
1833	Hpn
1834	Tnfaip8
1835	Cox7a2
1836	Frzb
1837	Rpl31
1838	Tuba8
1839	2019-09-11
1840	Mcm3
1841	Itih4
1842	Gm53
1843	Rgs18
1844	Fgl1
1845	Slc6a6
1846	Cyp4f39
1847	Arhgef16
1848	Vwa1
1849	Notum
1850	Nhsl1
1851	Cml2
1852	Btnl5
1853	Pof1b
1854	Rpl36a
1855	8430408G22Rik
1856	Duox1
1857	Saa4
1858	Hmox1
1859	Rps15
1860	4930420K17Rik
1861	Asgr1
1862	Dock2
1863	Unc80
1864	Tpi1
1865	Cryba2
1866	Kng2
1867	Krt16
1868	Ndufa1
1869	Rab20
1870	Ppia
1871	Cyp2a12
1872	Bsg
1873	Hspg2
1874	Ralgds
1875	Gng4
1876	Gstt3
1877	H2afx
1878	Pzp
1879	Rpl24
1880	Arl4c
1881	Tmsb15b2
1882	Arf6
1883	Serpina1e
1884	Rfc2
1885	Sox15
1886	Kazn
1887	Gsr
1888	F2r
1889	Map1lc3a
1890	Prr5l
1891	Ffar2
1892	Acaa2
1893	Nmral1
1894	Klf2
1895	Itfg3
1896	Slfn1
1897	Pvrl4
1898	E2f2
1899	Cpb2
1900	Itgal
1901	Sox8
1902	Hsp90b1
1903	ERCC-00130
1904	Mgll
1905	Tapbp
1906	Bcan
1907	Slc27a5
1908	Dut
1909	Wnt7b
1910	Flna
1911	Morf4l2
1912	Gclm
1913	Wsb1
1914	Acsm1
1915	Msra
1916	B4galt1
1917	Nap1l5
1918	Serpina3n
1919	Trim13
1920	Golim4
1921	Ehd4
1922	Tkt
1923	Mmp9
1924	Klk8
1925	Aurkb
1926	Il1r1
1927	C8g
1928	Rpl11
1929	X99384
1930	Atp5j2
1931	Slc1a2
1932	Prdx5
1933	Ccl7
1934	Xrcc6
1935	Myct1
1936	Rbm3
1937	Sec11c
1938	Eltd1
1939	Ace
1940	Rhob
1941	Trem3
1942	Capn2
1943	Fscn1
1944	Lamp2
1945	Gpm6a
1946	Bcl2l14
1947	Gfpt1
1948	Rfc5
1949	Naip1
1950	Vtn
1951	Spock2
1952	Arhgap44
1953	Cd5
1954	Wfdc1
1955	Fbln7
1956	Cyp2f2
1957	Ttyh1
1958	Zfp36l1
1959	Il1rn
1960	Foxp1
1961	Syk
1962	Hrg
1963	Insrr
1964	Mtap7d1
1965	Pold1
1966	Fkbp7
1967	Slc2a2
1968	ERCC-00004
1969	Sort1
1970	Fetub
1971	Luzp2
1972	Cml1
1973	Adrb1
1974	Rpl23a
1975	Fcho1
1976	Gng11
1977	Pdia3
1978	Pon1
1979	Etf1
1980	Lama4
1981	Cdc42ep3
1982	Klf10
1983	Taldo1
1984	Grk6
1985	Dock10
1986	Ugt2a3
1987	Prom1
1988	Pnlip
1989	Ushbp1
1990	Etv1
1991	Gda
1992	Rps27
1993	Pparg
1994	Tmeff1
1995	Pbk
1996	Kcnj15
1997	Bank1
1998	Igfbp3
[truncated: 1,386 more rows]
