# Supplementary material for: Identifying Cell-Type Specific Genes and Expression Rules Based on Single-Cell Transcriptomic Atlas Data
Source: Front Bioeng Biotechnol. 2020 Apr 29;8:350. doi: 10.3389/fbioe.2020.00350 (PMC7201067; doi:10.3389/fbioe.2020.00350)
Supplement: Supplementary file 2 [file Table_2.XLSX]

## Sheet: Sheet1
Table S2. Ranked feature list based on MCFS.
Rank	Gene	Score
1	Phgr1	0.412139
2	P2ry12	0.409444
3	Dsc3	0.404138
4	Lgals7	0.394113
5	Hexb	0.377009
6	Cdx1	0.361006
7	Siglech	0.359542
8	Gpr34	0.339262
9	Lgals4	0.329337
10	Pax9	0.322108
11	Prss32	0.321817
12	2210415F13Rik	0.314511
13	Krt5	0.312613
14	Cx3cr1	0.312108
15	Pitx1	0.304354
16	P2ry13	0.295748
17	Dsg3	0.287994
18	Anxa8	0.287842
19	Trim29	0.284886
20	Capns2	0.28405
21	Pigr	0.274574
22	Serpinb5	0.267585
23	Krt14	0.261544
24	Trem2	0.252668
25	Dmkn	0.235325
26	Krt8	0.224539
27	Fcrls	0.224519
28	Lypd3	0.22234
29	C1qc	0.218509
30	Tm4sf4	0.216873
31	Slc2a5	0.216658
32	Oit1	0.215278
33	Krt15	0.214994
34	Gm5485	0.208925
35	Fxyd3	0.20877
36	Eps8l3	0.206295
37	C1qa	0.202786
38	Tmem45b	0.199412
39	Sfn	0.19783
40	Calml3	0.197491
41	Ptprcap	0.196554
42	Krt6a	0.193775
43	C1qb	0.190078
44	Ctsd	0.189995
45	Gpa33	0.189275
46	Mobp	0.183363
47	Epcam	0.1831
48	Krt13	0.182683
49	Clps	0.18118
50	Col17a1	0.181048
51	Chodl	0.176328
52	Coro1a	0.173281
53	Tspan1	0.168211
54	Rac2	0.167939
55	Scgn	0.16573
56	1190003J15Rik	0.165728
57	Ckmt1	0.164732
58	Ttr	0.164348
59	Them5	0.164213
60	Laptm5	0.163375
61	Sycn	0.160404
62	Dmbt1	0.159686
63	Krt17	0.158854
64	Aqp3	0.158287
65	Tmem27	0.158177
66	Cldn7	0.158136
67	Cela3b	0.156326
68	Try5	0.154977
69	Lgmn	0.154747
70	Try4	0.154659
71	Pcsk1n	0.152464
72	Guca2a	0.152089
73	Prss2	0.15124
74	Pkp1	0.150962
75	2210010C04Rik	0.150231
76	Mbp	0.149433
77	Klk1	0.148863
78	Cela2a	0.148389
79	Cdhr5	0.148242
80	Kcnk16	0.148094
81	Cldn3	0.147875
82	Cd8b1	0.147023
83	Pnlip	0.14602
84	Crybb1	0.143947
85	Ctrb1	0.14289
86	Cpa1	0.142243
87	Ccr9	0.141444
88	Clca2	0.140161
89	Cd8a	0.139335
90	Cdh1	0.138979
91	Cdh17	0.138702
92	Tmem119	0.138628
93	Krt19	0.138041
94	B4galnt2	0.13779
95	Rnase1	0.137329
96	Trp63	0.13714
97	S100a14	0.13687
98	Gc	0.134425
99	Klk10	0.133426
100	Chga	0.132431
101	Ins2	0.131467
102	Tspan8	0.130823
103	Foxf1a	0.130037
104	Csf1r	0.129642
105	Scel	0.129425
106	Reg1	0.128892
107	Fam25c	0.128195
108	Gpx2	0.127558
109	Tfap2b	0.126684
110	Asb5	0.125416
111	Cd3e	0.123993
112	Fosl1	0.123794
113	Calm4	0.123392
114	2610528A11Rik	0.123135
115	Resp18	0.122518
116	Cd3d	0.121591
117	Hpgds	0.12151
118	Tfap2c	0.121214
119	Pitx2	0.118965
120	Ptprc	0.118088
121	Perp	0.117482
122	Lpcat2	0.117246
123	Tcf7	0.116449
124	Abcc8	0.116084
125	Ctrl	0.115968
126	Myb	0.115623
127	Cd3g	0.11524
128	Myo1a	0.113681
129	Dsp	0.113147
130	Cd79b	0.112884
131	Aldob	0.111632
132	Nfe2	0.11061
133	Fam183b	0.110608
134	Cd37	0.109497
135	Crlf1	0.109358
136	Fam83e	0.109312
137	Cd79a	0.109276
138	Fermt1	0.108808
139	Sell	0.108119
140	Pnliprp1	0.107644
141	Myf5	0.106834
142	Gjb4	0.106747
143	9130017N09Rik	0.105914
144	Cela1	0.105842
145	Gcnt3	0.105506
146	Isl1	0.104359
147	Cmtm5	0.104105
148	Lrrc3	0.104076
149	Cpb1	0.103916
150	Wnt4	0.102695
151	Cd52	0.102543
152	Cd53	0.10235
153	Asz1	0.102192
154	Elf3	0.101112
155	Hoxa11as	0.100676
156	Krt18	0.100504
157	Pcsk2	0.0990494
158	Iapp	0.0986012
159	Tm4sf20	0.0973332
160	Klk11	0.0971143
161	Scg2	0.0970216
162	Ly6d	0.0966238
163	Hepacam	0.0963853
164	Sult1d1	0.0958054
165	Barx2	0.0950255
166	Slc30a8	0.0947795
167	Sall1	0.0946422
168	Fam132b	0.0946228
169	Prr15l	0.09417
170	Slc6a1	0.0940654
171	Lck	0.0930469
172	Rab25	0.0921952
173	Cd4	0.0917052
174	Moxd1	0.0915276
175	Chrdl2	0.0911875
176	Gm10790	0.0910567
177	Cd19	0.0903728
178	Fabp2	0.0902661
179	Neurod1	0.0900325
180	Ins1	0.0899407
181	Cdhr2	0.0895519
182	Ltb	0.0886506
183	Themis	0.0884915
184	Treml2	0.088437
185	Mt4	0.0881289
186	Wnt2	0.086715
187	Musk	0.0866264
188	Ltc4s	0.0865409
189	Igfbp2	0.0858968
190	Fbp2	0.0855108
191	Fxyd2	0.0852041
192	Dntt	0.0850283
193	Bmp3	0.0847527
194	Muc13	0.0847132
195	Pllp	0.0829067
196	Ptprn2	0.0828501
197	Bcl11b	0.0825715
198	Vil1	0.0825282
199	Chit1	0.0823365
200	Spib	0.0804095
201	Lcn2	0.0799382
202	Gm2083	0.0798769
203	Lat	0.0794296
204	Abp1	0.0791583
205	Cst3	0.0788891
206	Lad1	0.0782989
207	Selplg	0.0772001
208	Tmem171	0.0771508
209	Fgb	0.0755125
210	Omg	0.0752585
211	Sh2d1a	0.0751299
212	Sim2	0.0751033
213	Clca4	0.0750404
214	Napsa	0.0747391
215	Kif5a	0.0745545
216	Ppp1r14d	0.0743867
217	Mup3	0.0743252
218	Cnn1	0.0738304
219	Rag1	0.0737923
220	Csf3r	0.0736119
221	Syt13	0.0733623
222	Olig1	0.0725529
223	Slco1c1	0.0721987
224	Serpina3k	0.0721487
225	Lamb3	0.0720515
226	Elavl3	0.071948
227	Serinc2	0.0717072
228	Mup20	0.0716567
229	Mt2	0.0716492
230	Spint1	0.0716083
231	Mia1	0.0715228
232	Apoa1	0.0713625
233	1110050K14Rik	0.0712381
234	Lair1	0.0708913
235	Mt3	0.0708798
236	Gm5480	0.0705571
237	Tnfrsf12a	0.0702765
238	Plekhb1	0.0699764
239	1600029D21Rik	0.0698716
240	Sash3	0.0698629
241	Phyhipl	0.0696481
242	Serpina1e	0.0693094
243	Krt7	0.0691415
244	Chgb	0.0690868
245	Serpina1c	0.0690526
246	Ms4a1	0.0688956
247	Pdzk1ip1	0.0681488
248	Tnfrsf13c	0.0676553
249	Satb1	0.0676244
250	Serpina10	0.0675906
251	Mettl7b	0.0673735
252	Tgm5	0.0667285
253	Tbc1d10c	0.0660813
254	C2cd4b	0.0657436
255	Pkp3	0.0657376
256	Fga	0.0654585
257	Atf3	0.0653876
258	Kcnj10	0.0650618
259	Has1	0.0650385
260	Ush1c	0.06492
261	Ifi27l2b	0.0648309
262	Ikzf1	0.0648249
263	Vpreb3	0.0646009
264	Tmprss4	0.0645777
265	Sox10	0.0645723
266	Apoa2	0.0645288
267	Faim3	0.064348
268	Gata3	0.0639759
269	Hoxa11	0.0637086
270	Ptpn6	0.0634089
271	Hpx	0.063326
272	Slc7a14	0.0633043
273	Ehf	0.0632328
274	Cdx2	0.0632285
275	Bmp5	0.062967
276	Cpa2	0.0628808
277	Gucy2c	0.0628628
278	Cd27	0.0626334
279	Foxa2	0.0625382
280	Mat1a	0.062483
281	Bcl11a	0.06248
282	Aif1	0.0623622
283	Hmha1	0.0622796
284	Apoc1	0.0621127
285	Rhoh	0.0620631
286	Vwa5b2	0.0619921
287	Bcas1	0.0618894
288	Tmprss13	0.0617859
289	Ugt2b34	0.061561
290	Syngr1	0.0614047
291	Cntn4	0.060748
292	Cdh3	0.0605353
293	Sostdc1	0.0603849
294	Cd247	0.0601683
295	Alb	0.0599674
296	Ambp	0.0595872
297	Hpgd	0.0593801
298	Sox15	0.0585468
299	Pou2af1	0.0583794
300	Tacstd2	0.0581769
301	Mal	0.0581307
302	Aldh3a1	0.0581091
303	Ctss	0.0580404
304	Kcnmb2	0.0579055
305	Grm3	0.0578936
306	Skap1	0.0578213
307	Runx1	0.0578009
308	Fosb	0.0577081
309	Myc	0.0575847
310	Lyve1	0.0571798
311	Plac8	0.0569464
312	Esrp1	0.056582
313	Gm973	0.0563848
314	Pck1	0.0563584
315	Pla2g1b	0.0562374
316	Limd2	0.0561453
317	Ptn	0.0558518
318	Prtn3	0.0553984
319	Acaa1b	0.0552575
320	Fcgr3	0.0549801
321	Agr2	0.0546445
322	Vdr	0.0546072
323	Upk1b	0.0544345
324	Cdr1	0.0543307
325	Trat1	0.0542299
326	Rgs18	0.0541519
327	Hnf4a	0.0539664
328	Tns4	0.0538211
329	Wif1	0.053799
330	Fgg	0.0536365
331	Havcr2	0.0535893
332	Dapl1	0.0535024
333	Vsig8	0.0533033
334	Col12a1	0.0532942
335	Gmfg	0.0530576
336	Gal3st4	0.0528914
337	Gjb3	0.0527808
338	Slc1a2	0.0527607
339	Aplp1	0.0526015
340	Tyrobp	0.0522869
341	Klf5	0.0522764
342	Tfap2a	0.05225
343	1100001G20Rik	0.0521107
344	Arpp21	0.052042
345	Lhx2	0.0518306
346	Cdcp1	0.0516651
347	Fa2h	0.0516579
348	H2-Aa	0.0515749
349	Sall3	0.0515662
350	Car3	0.0515221
351	Thsd4	0.0514612
352	Acap1	0.0513233
353	Zic2	0.051305
354	Lcp1	0.0511556
355	Wnt10a	0.0510301
356	Olfml3	0.0508713
357	Slc16a5	0.0508171
358	Plp1	0.0507978
359	5730559C18Rik	0.0507203
360	Ly86	0.0506554
361	Cpn1	0.0501325
362	Slpi	0.0500509
363	5330417C22Rik	0.049931
364	Krt80	0.049893
365	Adrb1	0.0498499
366	Siglecg	0.0498392
367	H2-DMb2	0.0496765
368	Ttc36	0.0496191
369	Mgst2	0.0495081
370	0610040J01Rik	0.0494943
371	Cldn4	0.0492988
372	Syk	0.0491263
373	Apoc3	0.0488512
374	Ccl11	0.0486559
375	Dsg2	0.0486403
376	Fam65b	0.0486118
377	Serpina1d	0.0486084
378	Fcrla	0.0485791
379	Cd22	0.0485719
380	Slco1a4	0.0485564
381	Serpina1a	0.0485033
382	Cd2	0.0483591
383	ERCC-00130	0.048237
384	Ctse	0.048053
385	Bmp2	0.0479566
386	Parvg	0.0478902
387	Rfx6	0.0477297
388	2019-09-01	0.0476395
389	Serpina1b	0.0475138
390	Arhgdib	0.0472494
391	Blk	0.0471772
392	Tmprss2	0.0470468
393	Nr4a1	0.0469279
394	Pah	0.0468912
395	Gadd45b	0.0468856
396	Ikzf3	0.0468685
397	Cxcl1	0.0468661
398	Dkk2	0.046851
399	Gata5	0.0465932
400	Cgn	0.0464805
401	Pof1b	0.0464161
402	Fgfbp1	0.0463513
403	Ripk4	0.0462834
404	Miox	0.0462201
405	H2-Ab1	0.0462001
406	Sdc4	0.0460788
407	Pdlim4	0.0457661
408	Tspan32	0.0456113
409	Plek2	0.0456046
410	Pla2g10	0.0455769
411	Sfpi1	0.0454175
412	Tbx20	0.0454063
413	Saa1	0.0453374
414	Muc4	0.0453293
415	Gjc3	0.0453081
416	Aldoc	0.045202
417	Ccrn4l	0.0450965
418	Osr2	0.0448279
419	Ermn	0.0448132
420	Npnt	0.0448026
421	Slc38a3	0.0447685
422	Serpina3g	0.0443267
423	Cd74	0.0443038
424	Sphkap	0.0441119
425	Mfsd2a	0.0440576
426	Col11a1	0.0440375
427	Notum	0.0439304
428	Arhgap30	0.0439035
429	Fermt3	0.0438986
430	Cd177	0.043822
431	2010001M09Rik	0.0437659
432	Paqr5	0.0437402
433	Fcer1g	0.0437055
434	Foxf2	0.0437054
435	Slco2a1	0.0433673
436	Tfcp2l1	0.043322
437	2310015B20Rik	0.0432776
438	Dok3	0.0432604
439	Cytip	0.0432398
440	Gdf10	0.0431472
441	Pdpn	0.0431365
442	Fam83g	0.0430094
443	H2-Eb1	0.0430012
444	Pglyrp1	0.0429335
445	Fcgr1	0.0429116
446	Cldn1	0.0428839
447	Irf6	0.0427819
448	Slc14a1	0.0427689
449	Ccl7	0.0425826
450	Ly6c2	0.042427
451	Kcnn4	0.0423974
452	Bhmt	0.0423879
453	Adap2	0.0422597
454	Ms4a8a	0.0422177
455	Cck	0.0421657
456	Krt4	0.0420523
457	Ccr7	0.0420495
458	Fam83h	0.0420493
459	Cfb	0.0419969
460	Gpr97	0.041928
461	Hgfac	0.0418766
462	ERCC-00096	0.0418589
463	Gsta4	0.0418516
464	Golm1	0.0418301
465	Lef1	0.0418252
466	Gpr37	0.0417374
467	Chi3l1	0.0416892
468	Wfdc2	0.0415525
469	Lmna	0.0413527
470	Adora3	0.0412476
471	Eppk1	0.0412187
472	C8b	0.0411547
473	Klc3	0.0410775
474	Calcrl	0.0410419
475	Fam105a	0.0409978
476	Cxcl14	0.0408566
477	Spn	0.0406695
478	AF251705	0.0406613
479	BC030870	0.0406473
480	H2-Ob	0.0406398
481	ERCC-00002	0.0405789
482	Cd24a	0.0404966
483	Hp	0.0404046
484	Tmem54	0.040401
485	Lag3	0.0403747
486	S100b	0.0403042
487	Ptpn7	0.0402966
488	S100a8	0.0402697
489	Ccl2	0.0402507
490	Il21r	0.0398981
491	Fcrl1	0.0397739
492	Ppp1r1b	0.0397619
493	Fcgbp	0.039654
494	Gatm	0.0396153
495	Prss35	0.0395873
496	Mapt	0.0393931
497	Mog	0.03938
498	Mrc1	0.039222
499	Gimap3	0.0391561
500	Slc22a8	0.0391115
501	Sparc	0.0391081
502	Plch2	0.0390091
503	Slc44a4	0.0389952
504	Nlrp6	0.0389579
505	ERCC-00171	0.0389346
506	Camk4	0.0389312
507	Kif12	0.0387745
508	Rasal3	0.0387727
509	Fabp1	0.0387706
510	Dusp2	0.0387652
511	Anks1b	0.038702
512	Slc27a2	0.0386443
513	ERCC-00074	0.0385888
514	Pyhin1	0.0385351
515	Fbp1	0.038511
516	Gpr171	0.0383836
517	Car2	0.0383795
518	Susd3	0.0383319
519	Ccr5	0.0382765
520	Itgam	0.0382119
521	Gprc5a	0.0381597
522	Irx2	0.0381054
523	Ivl	0.0380791
524	Plaur	0.0380519
525	Hoxa5	0.0380239
526	Alox5ap	0.0380085
527	Rn45s	0.0379512
528	Fcer2a	0.0379461
529	1810019J16Rik	0.0378867
530	1110032A04Rik	0.0378152
531	Pcbd1	0.0376112
532	Ihh	0.0375971
533	Nsg2	0.037486
534	S1pr4	0.0374195
535	Apob	0.0374047
536	Kng1	0.0373811
537	Ngp	0.0373354
538	Lrmp	0.0373311
539	Lgals3	0.037033
540	S100a9	0.0369955
541	Map4k1	0.0369602
542	Btk	0.0368939
543	Hk2	0.0368146
544	Traf3ip3	0.0368036
545	Cd109	0.0367652
546	Vav1	0.0367111
547	Rnf186	0.0367096
548	Rab20	0.0367017
549	Hilpda	0.0366826
550	Ugt8a	0.0365918
551	Cyfip2	0.0365718
552	Aqp11	0.0365071
553	Cd5	0.0364401
554	Basp1	0.0364343
555	Sox2ot	0.0363954
556	Spint2	0.0363803
557	Gipc2	0.0363568
558	Sprr1a	0.0361935
559	Padi4	0.0360665
560	Gata4	0.0360148
561	Cd6	0.0360074
562	Tgif1	0.0358845
563	Mt1	0.0358096
564	Cfh	0.0357675
565	Il16	0.0356556
566	Tubb6	0.035622
567	Olig2	0.0355357
568	Cd44	0.0354966
569	Gpr77	0.0354657
570	Rbm47	0.0354122
571	Keg1	0.0353999
572	Maf	0.0353879
573	Hist1h1d	0.0352827
574	Krt24	0.035257
575	Pld4	0.0350818
576	Pla2g2f	0.0350489
577	Pax6	0.0349301
578	Gna15	0.0349192
579	Ahnak	0.034904
580	Foxq1	0.0348917
581	Nup210l	0.034691
582	Endou	0.0344524
583	Nr4a2	0.0343124
584	Ggt1	0.0342911
585	Adam23	0.0341867
586	Nipal1	0.0341389
587	Gpr128	0.0341283
588	Gpr183	0.0341077
589	Degs2	0.0340943
590	Rerg	0.0340597
591	Acp5	0.0339586
592	Cbr2	0.0337486
593	Was	0.0337283
594	Mapk13	0.0336768
595	Scg5	0.0336726
596	Rnf128	0.033621
597	Rorc	0.0336174
598	Pyy	0.0336086
599	Camp	0.0335841
600	Il1r2	0.0334761
601	Phactr3	0.0334534
602	Stx11	0.0334245
603	Sla	0.0334154
604	Mpzl2	0.0334109
605	Cd72	0.0332156
606	Wfdc15b	0.0329532
607	Kit	0.0329215
608	Col9a2	0.0329211
609	Foxa1	0.0328588
610	Mir142	0.0328379
611	Cd68	0.0328305
612	Nr4a3	0.0328208
613	Ppp2r2c	0.0328009
614	BC035044	0.0327524
615	Gm3336	0.0327369
616	E230029C05Rik	0.0327195
617	Dusp5	0.0326051
618	Cd28	0.0325203
619	Hcls1	0.0324699
620	Cyp2c55	0.0324635
621	Ifitm2	0.0324542
622	Pltp	0.0324214
623	Plvap	0.0324137
624	Snap25	0.0324079
625	Plau	0.0323928
626	St14	0.0323603
627	Ugt1a7c	0.0323569
628	Dsc2	0.03231
629	Cxadr	0.032251
630	Cdo1	0.0322424
631	Cd69	0.0320455
632	Stac2	0.0320235
633	Tmem100	0.0319938
634	Tmprss11a	0.0319911
635	Chst3	0.0319793
636	Acpp	0.0319392
637	Calml4	0.0318827
638	ERCC-00004	0.0318119
639	Rag2	0.0317918
640	Tnfaip6	0.0317878
641	Ntrk2	0.031752
642	Bcl3	0.0317325
643	Pim1	0.0316705
644	Lass3	0.0316629
645	Kdm6b	0.0316433
646	Acta2	0.0316406
647	Ptgs1	0.0315997
648	C2	0.0315824
649	Prom1	0.0315557
650	Slc24a2	0.031531
651	E2f2	0.0315183
652	Fos	0.0315091
653	Sstr3	0.0315041
654	Cyp2f2	0.0314152
655	Cyp2j5	0.0313982
656	Nkg7	0.0313375
657	Grtp1	0.0312938
658	Shroom3	0.031267
659	Fam129c	0.031227
660	Ncf1	0.031173
661	Adrb2	0.0311228
662	Baiap2l2	0.0310688
663	Cldn23	0.0310554
664	Samsn1	0.0310336
665	Rnase6	0.0310046
666	Tlx1	0.0309693
667	Serpina3h	0.0309346
668	Nkain4	0.0308932
669	Zap70	0.0308606
670	Kcnk1	0.0308209
671	Crb3	0.0307146
672	Upk1a	0.0306159
673	Emb	0.0306029
674	Mug1	0.0305393
675	Fcgr2b	0.0304616
676	Itgb4	0.0304495
677	Tmem151a	0.0304155
678	Lgr5	0.0304129
679	Cybb	0.0303935
680	Gnmt	0.0303726
681	Cd82	0.0302978
682	Disp2	0.0302548
683	Thy1	0.0301937
684	Angptl4	0.0300882
685	Serpinb2	0.029965
686	Hoxa10	0.0299515
687	Areg	0.0298848
688	Cdca7	0.0298808
689	Krtdap	0.0298361
690	Syt8	0.0297821
691	Tagln	0.0296857
692	Cd84	0.0296585
693	Mag	0.0296492
694	Cr2	0.0295498
695	Arl5c	0.02954
696	Mertk	0.0295311
697	Sh2d2a	0.0295204
698	Itgb7	0.0295172
699	Shh	0.0295149
700	Bspry	0.0294674
701	Gpr87	0.0294496
702	Gm53	0.0293543
703	Entpd8	0.0292814
704	Dnmt3l	0.0291908
705	Itgb2	0.0291324
706	Bank1	0.0291219
707	Rgs10	0.029096
708	Cntn2	0.0290347
709	Noxa1	0.0289385
710	Ifitm6	0.0289017
711	Pls1	0.0288891
712	Tnfrsf13b	0.028881
713	Zfhx4	0.0288778
714	Tmeff1	0.0288243
715	Ifitm3	0.0287293
716	Tnfaip3	0.0287199
717	1500015O10Rik	0.0287103
718	Spns3	0.0286329
719	Car1	0.0285537
720	Gm885	0.028528
721	Ltbp2	0.0285207
722	Gck	0.0284014
723	Sbno2	0.0283741
724	Kcna1	0.0283598
725	Clcf1	0.0282456
726	Tbx1	0.0282442
727	Cd14	0.0282023
728	Slc5a1	0.0281809
729	Cmah	0.0281472
730	Hist1h2ao	0.0281384
731	Cyth4	0.0281363
732	Atp2a3	0.0280126
733	Gpr126	0.0279757
734	Serpine1	0.0279293
735	Itgal	0.0279011
736	Des	0.0277679
737	Cish	0.0277669
738	1810033B17Rik	0.0277212
739	Fam167a	0.0277199
740	Krt16	0.0276907
741	Cldn11	0.0276531
742	Prkcb	0.0276446
743	Dpp4	0.0276322
744	Tspan11	0.0276187
745	Prr18	0.0275658
746	4632428N05Rik	0.0275552
747	Socs3	0.0275508
748	Gpc3	0.0275208
749	Blnk	0.0274907
750	Slc43a3	0.0274704
751	H2-Oa	0.0274684
752	Ppp1r15a	0.0274396
753	Ocln	0.027382
754	Ifi204	0.0273354
755	Retnlg	0.0273193
756	Tmsb15b2	0.0271993
757	Vaultrc5	0.0271185
758	Mmp8	0.0269965
759	Opalin	0.0269464
760	S100a4	0.0269339
761	Tm4sf1	0.0268786
762	Sertad1	0.0268573
763	Odz2	0.0267591
764	Ier5	0.026752
765	Ms4a4b	0.0267302
766	Hcst	0.0266998
767	Lcp2	0.0266201
768	Tmem229a	0.0266166
769	Hspa1a	0.0265868
770	Efna3	0.0265481
771	Pzp	0.0265109
772	Hk3	0.0264856
773	Sez6l2	0.0264761
774	Fat2	0.0264691
775	Slc7a8	0.0264619
776	Sla2	0.0264581
777	Actg2	0.0264565
778	Apoe	0.0264357
779	Fyb	0.0263344
780	H2-DMa	0.0263237
781	Tmem40	0.0263196
782	Mpeg1	0.0262857
783	Fgfr2	0.0262539
784	Stxbp2	0.0262413
785	Slco2b1	0.0262374
786	Glyat	0.0261273
787	Lsr	0.0261268
788	Cd36	0.0261186
789	Apoc4	0.0260067
790	Crip1	0.0259919
791	Itga4	0.0259068
792	Tespa1	0.0258985
793	Rbp4	0.0258512
794	ERCC-00046	0.0258474
795	Irx5	0.0257823
796	Stap1	0.0257601
797	Apoh	0.0256669
798	Cftr	0.0256115
799	Elovl7	0.025578
800	Uox	0.0255773
801	Sytl1	0.0255641
802	AI662270	0.0255555
803	1700086L19Rik	0.0255368
804	Sema4g	0.025525
805	2210403K04Rik	0.0255194
806	P2ry6	0.025407
807	Hpd	0.025341
808	Sdc1	0.0253047
809	Hist1h2ae	0.0252958
810	Kif1a	0.025241
811	Ap1m2	0.0252232
812	Nckap1l	0.025211
813	Csf2rb	0.0251808
814	Tnfaip2	0.0251766
815	Thbs1	0.0251576
816	Hoxc8	0.0251291
817	Pou2f2	0.0251112
818	Gpr132	0.0251066
819	Trem3	0.0250946
820	Ncf4	0.0250615
821	9030619P08Rik	0.0250564
822	Slfn1	0.0250121
823	Hepacam2	0.0250012
824	Aldh3b2	0.0249992
825	Nup210	0.0249861
826	Abhd12	0.0249006
827	Tbx2	0.0248762
828	Med12l	0.0248418
829	Tmc4	0.0248375
830	Hoxa7	0.0248209
831	Trib1	0.0248135
832	Nell1	0.0248103
833	Stat4	0.0247849
834	Efnb3	0.0247742
835	Il1b	0.0247502
836	Fosl2	0.024741
837	Prom2	0.024732
838	Sphk1	0.0246993
839	Il7r	0.0246306
840	Mbnl3	0.0245718
841	Arid5a	0.0245224
842	Dock8	0.0244741
843	Adh7	0.0244713
844	Zdbf2	0.0244651
845	Ovol1	0.0244491
846	Bnipl	0.024448
847	Scg3	0.0244219
848	Orm1	0.024419
849	Chi3l3	0.0243752
850	Top2a	0.0243664
851	Cyp4f18	0.0243219
852	Mki67	0.0243204
853	S100a6	0.0242986
854	Cd48	0.0242682
855	2610017I09Rik	0.0242291
856	Celsr1	0.0242225
857	Col9a3	0.0241831
858	C3ar1	0.0241774
859	Hspa1b	0.0241687
860	Cda	0.0241403
861	Ptpn18	0.024136
862	2200002D01Rik	0.0241191
863	Ddah1	0.024098
864	Ifi205	0.0240913
865	Ociad2	0.0240545
866	Plbd1	0.024027
867	Capn3	0.0240095
868	Dab2	0.0239799
869	Gjb1	0.0239524
870	Mmp9	0.0239108
871	Ahr	0.0239001
872	Satb2	0.0238943
873	Myh11	0.0238902
874	Plcg2	0.0238491
875	Dusp1	0.0238484
876	Tstd1	0.023845
877	Tgfbr1	0.0237706
878	Cyp3a11	0.0237702
879	Gm889	0.023681
880	Nop58	0.0236574
881	Myzap	0.0236459
882	ERCC-00113	0.0236442
883	Abi3	0.0236063
884	AI607873	0.0235996
885	Gpx3	0.0235958
886	Cdca7l	0.023566
887	Grem1	0.0234745
888	Rel	0.0234613
889	Unc80	0.0234513
890	Ccl27a	0.0234509
891	Sbsn	0.0234273
892	Mlxipl	0.0233808
893	Ms4a4c	0.0233767
894	Ltf	0.0233598
895	Hvcn1	0.0233578
896	Ptges	0.0233547
897	Ugt3a2	0.0232798
898	Fam107b	0.0232258
899	H2-DMb1	0.0232224
900	Cadm1	0.0231456
901	Vim	0.0231245
902	Pvr	0.0230711
903	Dock2	0.0230696
904	Hist1h4m	0.0230416
905	Fgd2	0.0230042
906	2010002N04Rik	0.0229976
907	Pex5l	0.0229766
908	Ier3	0.0229698
909	Cyp2e1	0.0229557
910	Procr	0.0229553
911	Myo7b	0.0229433
912	Nkd1	0.0228905
913	Arl4c	0.0228526
914	Lrrn4cl	0.0228369
915	Mnda	0.0227993
916	Runx2	0.022753
917	Ctsk	0.0226561
918	Robo2	0.0226553
919	Tmem88b	0.0226466
920	Igfbp6	0.0226201
921	Tmem184a	0.0225834
922	Igf1	0.0225459
923	Scara3	0.0224842
924	Serpinb8	0.0224474
925	Dbpht2	0.022431
926	Tnfrsf19	0.0223379
927	Slc2a1	0.022333
928	Haao	0.0223236
929	Akr1c12	0.0223102
930	Fabp4	0.0223084
931	Kcne3	0.0222777
932	Gsta2	0.0222703
933	Myo1f	0.0222382
934	Abcc3	0.0222343
935	Pde4b	0.0222192
936	Fscn1	0.0222125
937	Fam84a	0.0222006
938	Gpr84	0.0221977
939	Gcg	0.0221478
940	Fgr	0.0221004
941	Slc10a1	0.022098
942	Evi2b	0.0220756
943	Mafb	0.0219802
944	Lpl	0.02197
945	Gm12216	0.0219613
946	Cd33	0.0219543
947	Glrb	0.021937
948	Arl4d	0.0219329
949	Ptx3	0.0219277
950	Cxcr5	0.0219266
951	AI467606	0.0219219
952	Dcn	0.0219127
953	Wdfy4	0.0218879
954	Itgb2l	0.0218752
955	Stab1	0.0218299
956	Nkx6-2	0.0218217
957	Tmem30b	0.0217924
958	Lsp1	0.0217806
959	Arc	0.0217623
960	Arhgap9	0.0217438
961	Nfasc	0.0216965
962	Gch1	0.0216646
963	Bcl2a1b	0.0216481
964	Slain1	0.0216248
965	Ildr1	0.021607
966	Rab38	0.0215959
967	Luzp2	0.0215925
968	Rasgrp1	0.0215794
969	Tnfaip8l2	0.0215638
970	Itk	0.0215476
971	Krt23	0.0215317
972	Aass	0.021515
973	AA467197	0.0215127
974	Shisa2	0.0215004
975	Colq	0.0214989
976	B4galnt1	0.0214882
977	Tnfrsf18	0.0214763
978	Eps8l2	0.0214493
979	Gm6682	0.0213382
980	Bmp7	0.0213366
981	Pik3cg	0.0213309
982	Emp1	0.0213121
983	Pmepa1	0.0213113
984	Ifitm1	0.02122
985	Rab27a	0.0212169
986	Obfc2a	0.0212161
987	Tppp3	0.0212031
988	BC028528	0.0211801
989	Il10ra	0.0211612
990	Lamc2	0.0211307
991	Csrnp1	0.0211256
992	Metrnl	0.0211179
993	Pstpip1	0.0211176
994	Dio1	0.0210598
995	Hck	0.0210495
996	Spink4	0.0209975
997	Bhlhe40	0.0209739
998	Ccdc80	0.0209602
999	Fst	0.0209584
1000	Cfp	0.0209511
1001	Igfbp7	0.0209327
1002	5430435G22Rik	0.0209223
1003	Iqgap2	0.0209046
1004	Galnt6	0.0208735
1005	Lyz2	0.020864
1006	Sowahc	0.0208328
1007	Tuba1c	0.0208128
1008	Tjp3	0.0207978
1009	Kng2	0.0207796
1010	F2rl1	0.0207014
1011	P2ry10	0.0206981
1012	Mgp	0.0206674
1013	Cd86	0.020664
1014	Rimbp2	0.0206591
1015	H2-D1	0.0206489
1016	Itgb5	0.0206428
1017	Nav3	0.0206362
1018	Prss22	0.020575
1019	Ugt1a6a	0.020573
1020	Dpt	0.0205714
1021	Dsg1a	0.0205423
1022	Efcab1	0.020495
1023	Phyhd1	0.0204874
1024	Gm11428	0.0204707
1025	Akr1c6	0.0204526
1026	Bex2	0.0204472
1027	Plek	0.0204228
1028	Rbm38	0.0204101
1029	Fpr2	0.0203979
1030	Guca2b	0.0203603
1031	Agtr1a	0.0203551
1032	Arhgef16	0.0203214
1033	Muc1	0.0203208
1034	Tat	0.0203189
1035	Epsti1	0.0203123
1036	Aldh8a1	0.0203114
1037	Dkk3	0.0202948
1038	S100a10	0.0202898
1039	Esr1	0.0201508
1040	S100a11	0.0201474
1041	Kcnj15	0.0201176
1042	Mpl	0.0201129
1043	Fam110c	0.0201087
1044	Hopx	0.0200982
1045	Hgd	0.020043
1046	Zswim4	0.020021
1047	Mylk	0.0200204
1048	Pparg	0.019982
1049	Crem	0.0199132
1050	Tuft1	0.0198806
1051	Hpn	0.0198755
1052	Apobec3	0.0198619
1053	Cxcl16	0.0198548
1054	Il17ra	0.019851
1055	F11r	0.0198215
1056	Grhl3	0.0198118
1057	Marveld3	0.0198077
1058	Ms4a6b	0.0198053
1059	Gsto1	0.0197515
1060	Slc10a6	0.0197216
1061	Gpm6a	0.0197198
1062	Ptgs2	0.0196797
1063	Ptrf	0.0196593
1064	Cyp4b1	0.0196531
1065	Cadm4	0.0196494
1066	1810065E05Rik	0.0196393
1067	Folr1	0.0196249
1068	Myh14	0.0196016
1069	Nfkbiz	0.0195762
1070	Trf	0.0195116
1071	Fcho1	0.0195099
1072	Bbox1	0.0194948
1073	Niacr1	0.0194481
1074	Birc3	0.0194298
1075	Aqp1	0.0194231
1076	Aim1l	0.0194073
1077	Slc16a12	0.0193889
1078	Tubb4a	0.0193778
1079	Syt11	0.0193765
1080	Coro2a	0.019365
1081	Unc13d	0.0193432
1082	Nova1	0.0193354
1083	Cldn2	0.0193047
1084	Tmeff2	0.0193012
1085	Lbp	0.0192872
1086	Defb1	0.0192755
1087	Pafah1b3	0.0192554
1088	Plg	0.0192455
1089	Hist1h4n	0.0192072
1090	Kmo	0.0191338
1091	Myo1g	0.0191303
1092	Cspg5	0.0191098
1093	Csmd3	0.0191061
1094	Emid1	0.0190718
1095	Vsig2	0.0190564
1096	Aldh1b1	0.0190517
1097	Adh1	0.0190298
1098	Ptprn	0.019008
1099	Inpp5d	0.0189421
1100	Clec12a	0.0189311
1101	Ankrd33b	0.0189262
1102	Tifab	0.0189012
1103	Tpbg	0.0188636
1104	Mep1a	0.018854
1105	Baz1a	0.0188511
1106	Serpinc1	0.0188195
1107	Ncam2	0.0188131
1108	Cp	0.0187913
1109	Fam71a	0.0187723
1110	Meg3	0.0187625
1111	Ddc	0.0187532
1112	2610018G03Rik	0.0187464
1113	Mmd2	0.0187212
1114	Il2rg	0.0187178
1115	Clic3	0.0187089
1116	Krtcap3	0.0186932
1117	Flnc	0.0186886
1118	Cd97	0.0186692
1119	Pik3cd	0.0186475
1120	AB124611	0.0186417
1121	Cldn5	0.0186029
1122	Mbl2	0.0186019
1123	Ace	0.0185866
1124	Tgm1	0.0185713
1125	Calm5	0.0185677
1126	Neurl3	0.0185555
1127	Dck	0.0185506
1128	Gm5086	0.0185456
1129	Tmem51	0.0185174
1130	Igfbp5	0.0185072
1131	Slfn2	0.0185024
1132	Tbx3	0.0184718
1133	Tgfbi	0.018458
1134	4833423E24Rik	0.0184415
1135	Phlda1	0.0184404
1136	Mir24-2	0.0184384
1137	Clrn3	0.0184213
1138	Col8a2	0.0184151
1139	Inmt	0.0183822
1140	Serpine2	0.0183797
1141	Bdh1	0.0183779
1142	Glipr1	0.0183376
1143	Tmem176a	0.0183373
1144	Rab11fip1	0.0183117
1145	Penk	0.0182892
1146	Trps1	0.0182703
1147	Lpxn	0.0182515
1148	S1pr5	0.0182329
1149	Itm2a	0.0182084
1150	Efemp1	0.018208
1151	5430407P10Rik	0.0181706
1152	Cd83	0.0181706
1153	Abcb1a	0.0181523
1154	Arhgap15	0.018141
1155	A330076H08Rik	0.0181397
1156	Srxn1	0.0181111
1157	Ppp1r1a	0.0181033
1158	Hsd3b3	0.0181012
1159	Dtx1	0.0180919
1160	H2-Q10	0.01809
1161	1110017F19Rik	0.0180774
1162	Gpnmb	0.0180773
1163	Ifrd1	0.0180279
1164	Celsr2	0.0180133
1165	Serpinb10-ps	0.0180083
1166	Rnase4	0.0180062
1167	Pla2g15	0.0179964
1168	Pde3b	0.0179529
1169	Azgp1	0.0179405
1170	Egr2	0.0179405
1171	Lgals1	0.0179384
1172	Pik3ap1	0.017916
1173	Casz1	0.0179139
1174	Ppp1r16b	0.0179124
1175	Palld	0.017897
1176	Ahsg	0.0178834
1177	Nox4	0.017849
1178	Crip2	0.0178416
1179	H2-Q2	0.0178196
1180	Pydc3	0.0178177
1181	Prlr	0.0178142
1182	Rab37	0.0178117
1183	Scin	0.0178079
1184	Cdh11	0.0177812
1185	Fndc1	0.0177756
1186	Irf8	0.0177669
1187	Slc27a3	0.0177569
1188	Lgi3	0.0177565
1189	Ckb	0.0177422
1190	Ces1d	0.017737
1191	Stard10	0.0177112
1192	Hist1h2bg	0.0176797
1193	Abhd15	0.0176712
1194	Ltb4r1	0.01765
1195	Iqgap1	0.0176498
1196	Tmem37	0.0176029
1197	Ces2g	0.0175872
1198	6330512M04Rik	0.0175852
1199	Hhex	0.0175621
1200	Tes	0.0175548
1201	Clec5a	0.0175532
1202	Gpr37l1	0.0175473
1203	Lrg1	0.0175458
1204	Icam2	0.0175294
1205	Pygl	0.0175116
1206	Grb7	0.017509
1207	B2m	0.0175005
1208	Spsb1	0.017467
1209	Ncam1	0.0174449
1210	Ptgds	0.0174125
1211	Ehd4	0.0173849
1212	Ism1	0.0173796
1213	Anxa1	0.0173704
1214	Cttnbp2nl	0.0173666
1215	Dusp26	0.0173444
1216	Bcan	0.0173373
1217	Hmox1	0.0173145
1218	Dok2	0.0172931
1219	Lilrb4	0.0172718
1220	Frat2	0.017257
1221	Sdcbp2	0.0172038
1222	Junb	0.0171498
1223	Upk2	0.0171486
1224	Cadm2	0.0171257
1225	Ass1	0.0171054
1226	Baiap2l1	0.0171043
1227	Ltbp4	0.0170941
1228	Llgl2	0.0170819
1229	Ero1lb	0.0170551
1230	Tlr7	0.0170303
1231	Sema3c	0.0170268
1232	Plxnc1	0.017017
1233	Ppfia4	0.0170057
1234	Pycard	0.0169829
1235	Camk2b	0.0169775
1236	Cadm3	0.0169761
1237	Pglyrp2	0.0169745
1238	Casp4	0.0169734
1239	Fxyd5	0.0169702
1240	Serpinh1	0.0169701
1241	Anxa2	0.0169583
1242	Chchd10	0.0169509
1243	Aebp1	0.0169129
1244	Hdc	0.0169108
1245	Tmem132a	0.0169044
1246	Ifi27l2a	0.0168839
1247	Runx3	0.0168355
1248	Arg1	0.0167937
1249	St18	0.0167635
1250	Btg1	0.0167486
1251	H2-Q6	0.0167422
1252	Slc37a1	0.0167416
1253	Plk3	0.0167157
1254	Serping1	0.0167111
1255	Flt3	0.0166342
1256	Upk3a	0.0166171
1257	Adamtsl1	0.0166104
1258	Fez1	0.0165979
1259	Ramp1	0.016597
1260	Zfp185	0.0165741
1261	Cnp	0.0165494
1262	Nfam1	0.016546
1263	Ppp1r14c	0.0165266
1264	Pou3f1	0.0165222
1265	Car12	0.0165196
1266	Cxcr2	0.0164851
1267	Vegfa	0.0164546
1268	Slc46a1	0.0164476
1269	Ncan	0.0164377
1270	Rnasel	0.0164297
1271	Pdzrn3	0.0164203
1272	Fam46c	0.0164186
1273	Cryba2	0.0164
1274	Emilin2	0.016398
1275	Ephb6	0.0163909
1276	Cks2	0.0163861
1277	Creb5	0.0163809
1278	Atp6v1b1	0.0163729
1279	Batf	0.0163677
1280	Fgfr1	0.0163619
1281	Edil3	0.0163433
1282	Ncf2	0.0163417
1283	Il12a	0.0163339
1284	Colec12	0.016318
1285	Gm15987	0.0162938
1286	Clec14a	0.0162882
1287	Slc17a4	0.0162863
1288	Scara5	0.0162804
1289	Postn	0.0162728
1290	C4b	0.0162623
1291	Nkx2-3	0.0162441
1292	A130040M12Rik	0.0162406
1293	Mgam	0.0162192
1294	Irs2	0.0162053
1295	Avpi1	0.0162039
1296	6330407J23Rik	0.0162034
1297	Lum	0.0162028
1298	Coq10b	0.0162016
1299	Hist1h2ai	0.0161841
1300	Errfi1	0.016181
1301	Cd300a	0.0161661
1302	Ptprf	0.0161494
1303	Lgi2	0.0161494
1304	Lrrn1	0.0161381
1305	Nkx2-2	0.0160889
1306	Mndal	0.0160859
1307	Tob1	0.0160468
1308	Has2	0.0160442
1309	Gpr133	0.0160126
1310	Ifi203	0.015995
1311	Hist1h2ac	0.0159509
1312	Alpl	0.0158711
1313	Cdk1	0.0158662
1314	Ifi47	0.0158498
1315	Tanc2	0.015849
1316	Stmn1	0.0158377
1317	Ccnb2	0.015819
1318	Tcf21	0.0158133
1319	Tbxas1	0.0158069
1320	Gria2	0.0158022
1321	Chmp4c	0.0157969
1322	Hspb1	0.0157835
1323	Insm1	0.0157777
1324	Lst1	0.015771
1325	Pag1	0.0157577
1326	Myo5c	0.0157522
1327	Gem	0.0157342
1328	Slc38a4	0.0157189
1329	Kcnj11	0.0157142
1330	Rbpms	0.0157076
1331	Gsdmc2	0.0156849
1332	Mal2	0.0156847
1333	Crispld2	0.0156811
1334	Kif21a	0.0156754
1335	Htra3	0.0156381
1336	Ezr	0.0156245
1337	Gsn	0.0156014
1338	Sik1	0.0155946
1339	Ptpn13	0.0155771
1340	Pamr1	0.0155609
1341	Ecscr	0.0155504
1342	Tifa	0.0155448
1343	Vtn	0.0155399
1344	Itih4	0.0155371
1345	Slc39a4	0.0155343
1346	Tmem79	0.0155245
1347	Scamp5	0.015521
1348	Kcnk5	0.0155063
1349	Stmn4	0.0155009
1350	Tox	0.0154939
1351	Ecm1	0.0154911
1352	Gstm1	0.0154894
1353	Expi	0.0154827
1354	Prr7	0.0154704
1355	Cebpb	0.0154594
1356	Myof	0.0154575
1357	Ank3	0.015456
1358	Net1	0.0154417
1359	Sytl2	0.0154345
1360	Gjd2	0.0154272
1361	Atf4	0.0153734
1362	Arhgap20	0.0153722
1363	Spp2	0.015364
1364	Nfil3	0.0153618
1365	Rhoc	0.01536
1366	Sfrp2	0.0153587
1367	Lmnb1	0.0153374
1368	Scn7a	0.0153297
1369	Prrg4	0.0153107
1370	Socs1	0.015297
1371	Rbp1	0.0152725
1372	Ccl6	0.0152703
1373	Ciita	0.0152642
1374	Hist1h2an	0.015253
1375	Serpinb1a	0.0152399
1376	Fn1	0.0152318
1377	Myo5b	0.0152107
1378	Hspb8	0.015199
1379	Boc	0.0151989
1380	Clu	0.0151766
1381	Gm8979	0.0151758
1382	Tagln3	0.0151602
1383	Cblc	0.0151377
1384	Sorbs2	0.0151343
1385	Slc11a1	0.0151297
1386	Cnn3	0.0151107
1387	Arhgap25	0.0151099
1388	Ugt2b5	0.015105
1389	Ccdc3	0.0151037
1390	Wfdc1	0.0150987
1391	Plxdc2	0.0150961
1392	Ugt1a6b	0.0150765
1393	F2r	0.0150662
1394	Sox2	0.0150341
1395	G6pc2	0.0150271
1396	Thbd	0.0150088
1397	Hs3st1	0.0150065
1398	Hbegf	0.0149659
1399	Bag3	0.014933
1400	Nupr1	0.014922
1401	Ttll7	0.0149203
1402	Tmem173	0.014902
1403	Sgpp2	0.0148905
1404	Col14a1	0.0148809
1405	Mapk15	0.0148695
1406	Slc25a25	0.0148687
1407	Fabp5	0.0148628
1408	Emr1	0.0148578
1409	Ldhb	0.0148576
1410	Rab27b	0.0148523
1411	Lmo1	0.0148257
1412	2610528J11Rik	0.0148179
1413	Abi3bp	0.0148161
1414	Dapp1	0.0148004
1415	Atp1b1	0.0147947
1416	Nbl1	0.0147917
1417	Cd300lf	0.0147767
1418	Ctnnd2	0.0147762
1419	Pappa	0.0147696
1420	Stk17b	0.0146987
1421	Fbln1	0.0146844
1422	Pmp22	0.0146811
1423	Loxl2	0.014667
1424	Ankrd22	0.0146016
1425	Cyp2d26	0.0146012
1426	Hpse	0.0145993
1427	Fgl2	0.0145922
1428	Nr2f2	0.0145867
1429	Sfrp5	0.0145799
1430	Slc38a1	0.0145701
1431	Akna	0.0145679
1432	Col3a1	0.0145606
1433	1110038B12Rik	0.014556
1434	Slc1a3	0.0145418
1435	Gm12824	0.0145219
1436	C5ar1	0.0145136
1437	Ntsr2	0.01449
1438	Cotl1	0.0144853
1439	Rab44	0.0144513
1440	Gimap4	0.0144406
1441	Efhd2	0.0144366
1442	Pard6g	0.0144345
1443	Rnd3	0.0144272
1444	Sv2a	0.0144234
1445	Prr5l	0.0143922
1446	D4Bwg0951e	0.0143322
1447	Styk1	0.0143268
1448	Trpv4	0.0143164
1449	Nfib	0.0143113
1450	Apoc2	0.0142979
1451	Bmp4	0.0142896
1452	Evi2a	0.0142634
1453	Litaf	0.014245
1454	Arid3a	0.0142441
1455	Ccdc125	0.0142437
1456	Fmo2	0.0142387
1457	Col27a1	0.0142266
1458	Tfrc	0.014213
1459	Esyt3	0.0141967
1460	Susd2	0.0141894
1461	Osgin1	0.0141837
1462	Hc	0.014179
1463	Tpm2	0.0141773
1464	Slamf7	0.0141725
1465	Eif1a	0.0141436
1466	Gfpt2	0.0141304
1467	Antxr2	0.014109
1468	Hrsp12	0.0140696
1469	Snhg1	0.0140664
1470	Tox3	0.0140651
1471	Cd40	0.0140631
1472	Akap2	0.014061
1473	Angptl3	0.0140514
1474	Lilra5	0.0140463
1475	C3	0.0140418
1476	Enho	0.0140393
1477	Fth1	0.0140309
1478	Apod	0.0140208
1479	Timp3	0.014013
1480	Myl9	0.0139944
1481	Birc5	0.0139833
1482	Ms4a6c	0.0139727
1483	Egfr	0.0139696
1484	Fgf18	0.0139677
1485	Gpihbp1	0.013941
1486	Rgs2	0.0139281
1487	Col1a1	0.0139181
1488	Kcnk12	0.013906
1489	Spock2	0.0138922
1490	Tgm2	0.0138841
1491	Entpd1	0.0138723
1492	Hsd11b1	0.0138702
1493	Gpsm3	0.0138688
1494	Il1rn	0.0138472
1495	Otc	0.0138439
1496	Nav2	0.0138439
1497	Clmn	0.0138396
1498	Duoxa1	0.0138178
1499	Txnip	0.0138139
1500	Ces1f	0.0138058
1501	Gpc1	0.0137973
1502	Alcam	0.0137861
1503	Txnrd1	0.0137839
1504	Mtap2	0.0137807
1505	Akr1c13	0.0137644
1506	Adam8	0.0137552
1507	Lilrb3	0.0137464
1508	Fut9	0.0137377
1509	Gpm6b	0.0137329
1510	Efna5	0.0137127
1511	Fblim1	0.0136862
1512	Pdlim3	0.0136764
1513	Slc2a3	0.0136761
1514	Unc93b1	0.0136694
1515	Icam1	0.0136548
1516	Rhov	0.0136413
1517	Ffar2	0.0136378
1518	Abcg1	0.0136241
1519	Clec4a3	0.0135697
1520	Cpe	0.013562
1521	Aldh1a3	0.0135515
1522	Slc43a2	0.0135465
1523	Gm4951	0.0135357
1524	Sgms2	0.0135219
1525	Ccrl1	0.013507
1526	Abca9	0.0134989
1527	Spink5	0.0134983
1528	Ccr2	0.0134957
1529	Upb1	0.0134952
1530	Cygb	0.013495
1531	Slc44a3	0.0134721
1532	Pdx1	0.0134635
1533	Prkcz	0.0134547
1534	Egr1	0.0134486
1535	Plk2	0.0134449
1536	Fxyd1	0.0134426
1537	Gsta3	0.0134313
1538	Tmem158	0.0134181
1539	Col1a2	0.0134163
1540	Cebpd	0.0133973
1541	Ppap2a	0.0133906
1542	Col8a1	0.0133707
1543	Cd248	0.0133616
1544	Ern2	0.0133427
1545	Irx3	0.0133394
1546	2019-09-06	0.0133113
1547	Scd2	0.0133063
1548	Lhfp	0.0132994
1549	Sh3pxd2b	0.0132979
1550	Ugcg	0.0132955
1551	Tuba4a	0.0132851
1552	Klf4	0.0132807
1553	Zbtb16	0.0132725
1554	Ptprz1	0.013268
1555	Col16a1	0.013264
1556	Il20rb	0.0132619
1557	Scnn1b	0.01326
1558	Pram1	0.0132556
1559	Cspg4	0.0132337
1560	1300014I06Rik	0.0132293
1561	Axl	0.0132017
1562	Pawr	0.0131996
1563	Ccl9	0.0131939
1564	Sox9	0.0131787
1565	Limch1	0.0131771
1566	Cecr2	0.0131567
1567	Igsf11	0.0131176
1568	Ces2a	0.0131122
1569	Qpct	0.0131088
1570	Chst2	0.0131073
1571	Ptprr	0.0131065
1572	Wscd1	0.0131047
1573	Lrrc33	0.013103
1574	Cldn15	0.0130756
1575	Nostrin	0.013074
1576	H2-K1	0.0130719
1577	Jun	0.0130655
1578	Aif1l	0.0130554
1579	Loxl1	0.0130526
1580	Gal3st1	0.013048
1581	Edn1	0.0130467
1582	Prelp	0.0130454
1583	F2	0.0130446
1584	Ccnl1	0.0130244
1585	Kndc1	0.0130119
1586	Ptpre	0.0130001
1587	Igsf6	0.0129965
1588	Mecom	0.0129952
1589	Skil	0.012981
1590	Hapln2	0.012969
1591	Cd81	0.0129683
1592	Ctsc	0.0129662
1593	Foxc1	0.0129615
1594	Def6	0.0129286
1595	Cald1	0.0129063
1596	Figf	0.0129039
1597	Apoa5	0.0128943
1598	Rcn3	0.012884
1599	Ceacam1	0.0128811
1600	Fbxo2	0.012843
1601	Sox4	0.0128411
1602	Ramp2	0.012837
1603	Hs3st6	0.0128252
1604	Marcksl1	0.0128164
1605	Rps6ka1	0.0128101
1606	Hsd17b2	0.0128098
1607	Ang	0.01278
1608	Sod3	0.0127775
1609	Nkx6-1	0.0127433
1610	Adam19	0.0127382
1611	Tmem154	0.0127147
1612	Parm1	0.0127107
1613	Cd93	0.0126966
1614	Slc16a10	0.0126946
1615	Isx	0.0126913
1616	A530058N18Rik	0.0126811
1617	Lrp11	0.0126735
1618	Hnf1b	0.0126723
1619	Plscr1	0.0126675
1620	2810007J24Rik	0.0126556
1621	Rab3il1	0.0126488
1622	Fut7	0.0126394
1623	Col6a1	0.0126366
1624	F3	0.0126338
1625	Gpr116	0.0126283
1626	Gadd45g	0.0126214
1627	Prss23	0.0126186
1628	Tmem86a	0.0126025
1629	Fam107a	0.0125721
1630	Vill	0.0125574
1631	Myadm	0.0125528
1632	Il6ra	0.0125434
1633	Slc26a2	0.0125426
1634	AA986860	0.0125317
1635	Mreg	0.012527
1636	Col6a2	0.0125212
1637	Gm94	0.0125196
1638	2810417H13Rik	0.0125188
1639	Epas1	0.0125187
1640	Fermt2	0.0125049
1641	Gm4980	0.012502
1642	Gm4902	0.0124903
1643	Cd63	0.0124816
1644	Gale	0.0124694
1645	Rhoj	0.0124675
1646	Nrp1	0.0124377
1647	Ces1c	0.0124281
1648	Pde5a	0.01242
1649	Galnt12	0.0124147
1650	Col6a3	0.0124121
1651	Cyp2c70	0.0123955
1652	Camk1d	0.0123932
1653	Tlr2	0.0123804
1654	Rasgrp2	0.0123789
1655	Apom	0.0123584
1656	Il31ra	0.0123565
1657	Aldh1l1	0.012348
1658	Pde9a	0.0123275
1659	Tnfrsf1b	0.0123236
1660	D10Bwg1379e	0.0123158
1661	Tspan18	0.0123042
1662	Osmr	0.0122752
1663	Gp49a	0.0122742
1664	Tiparp	0.0122681
1665	Ms4a4d	0.0122643
1666	Tspan7	0.0122552
1667	Spc25	0.0122453
1668	Slc12a2	0.0122449
1669	Prune2	0.0122388
1670	Reep6	0.0122273
1671	Gpr65	0.0122057
1672	Rab32	0.0122057
1673	Unc119	0.0122023
1674	Slc1a5	0.0121818
1675	Gas7	0.0121757
1676	Il13ra1	0.0121492
1677	Hao2	0.0121469
1678	Aldh1a2	0.0121343
1679	Sult5a1	0.0121288
1680	Adora1	0.0121143
1681	Npl	0.0121086
1682	Dpep1	0.0120997
1683	Socs2	0.0120932
1684	Wsb1	0.0120928
1685	Klhl6	0.0120927
1686	Sult1e1	0.0120893
1687	Ms4a6d	0.0120809
1688	Mme	0.0120797
1689	Serpina3n	0.0120543
1690	Vcam1	0.0120411
1691	Fstl1	0.0120369
1692	Atp8b1	0.012028
1693	Iigp1	0.0120231
1694	Evpl	0.0120172
1695	Skap2	0.012016
1696	Mmp19	0.0120109
1697	Sirpa	0.0120076
1698	Rarres2	0.0120029
1699	Slc22a3	0.012001
1700	Stk4	0.011986
1701	Dgat2	0.0119759
1702	Sectm1b	0.0119666
1703	Vasn	0.0119642
1704	Irf5	0.0119571
1705	Scd1	0.0119524
1706	Cdh13	0.0119439
1707	Adssl1	0.011928
1708	Nrn1	0.0119278
1709	Fbln5	0.0119252
1710	Mup15	0.0119151
1711	Dock10	0.0119113
1712	Ednrb	0.0119099
1713	Akr1c19	0.0119095
1714	Tmem176b	0.011909
1715	Mxra8	0.0119031
1716	Igsf3	0.0118892
1717	Bgn	0.0118876
1718	Pcp4l1	0.0118848
1719	Slc39a5	0.0118817
1720	Hfe	0.0118787
1721	Ehd1	0.0118711
1722	Clec3b	0.0118642
1723	Sdpr	0.0118619
1724	Rtn1	0.0118615
1725	Igfbp4	0.011857
1726	Susd1	0.0118354
1727	Ptgis	0.0118146
1728	Hamp	0.011807
1729	Cd300lg	0.0117825
1730	Capsl	0.0117691
1731	Bcl2a1a	0.0117683
1732	Itpr3	0.011758
1733	1190002H23Rik	0.011757
1734	Uhrf1	0.0117542
1735	Kcnk6	0.0117456
1736	1700011H14Rik	0.0117368
1737	Tmem204	0.0117367
1738	Smap2	0.0117237
1739	Pros1	0.0117043
1740	Mfap2	0.0116881
1741	Rora	0.0116823
1742	Cd38	0.0116745
1743	Prox1	0.0116736
1744	Emp3	0.0116727
1745	Trim16	0.0116665
1746	Cib2	0.0116662
1747	Zcchc18	0.0116659
1748	Ezh2	0.0116545
1749	Sh2d5	0.0116439
1750	Il17b	0.0116307
1751	Camk2n1	0.0116286
1752	Ctla2a	0.0116213
1753	Gda	0.0116072
1754	Hoxb9	0.0115964
1755	Pdlim1	0.0115952
1756	Dennd2c	0.0115915
1757	Gm98	0.0115876
1758	Emp2	0.0115875
1759	Cd55	0.0115783
1760	Itga9	0.0115749
1761	Mfap4	0.0115739
1762	Bicc1	0.0115486
1763	Kcnab2	0.0115446
1764	Ptplad2	0.0115341
1765	Flrt2	0.0115328
1766	D16Ertd472e	0.0115247
1767	Fam174b	0.0115227
1768	Col4a6	0.0115022
1769	Pappa2	0.0115016
1770	Peg3	0.0114955
1771	Fxyd6	0.0114943
1772	Lyl1	0.0114908
1773	Ifi30	0.0114891
1774	Ccna2	0.0114881
1775	Rgn	0.0114706
1776	Gas1	0.0114664
1777	Gata2	0.0114652
1778	Fmo1	0.0114514
1779	Car8	0.0114248
1780	Cysltr1	0.0114248
1781	Galntl4	0.011414
1782	Ces3a	0.0114073
1783	Spc24	0.0113979
1784	Sepp1	0.0113946
1785	Nrxn1	0.0113937
1786	Ccnd2	0.0113904
1787	Ctsl	0.0113835
1788	Entpd3	0.0113823
1789	Cdkn1a	0.011379
1790	Mmp23	0.0113762
1791	Zfp691	0.0113702
1792	Nqo1	0.0113351
1793	Bsg	0.0113333
1794	Pqlc1	0.0113317
1795	Akr1b8	0.0113231
1796	Ets1	0.0113227
1797	Pcolce2	0.0113158
1798	Hist1h1b	0.0113033
1799	Sparcl1	0.0112962
1800	Jag1	0.011295
1801	Apbb1ip	0.0112855
1802	Cav1	0.0112843
1803	Ly6a	0.0112778
1804	Qdpr	0.0112672
1805	Cbs	0.0112412
1806	Aldh1a7	0.0112282
1807	Lars2	0.0112261
1808	C7	0.011218
1809	Slit3	0.0112127
1810	1500010J02Rik	0.011208
1811	Pid1	0.0111972
1812	Spon2	0.0111894
1813	Acvrl1	0.0111887
1814	Irf1	0.0111615
1815	Gimap1	0.0111364
1816	Col18a1	0.0111161
1817	Glcci1	0.0111155
1818	Sh3gl3	0.011109
1819	Fam83c	0.0111084
1820	Arhgap22	0.0110993
1821	Naip2	0.0110901
1822	Meis2	0.0110818
1823	Slc9a3r1	0.0110756
1824	Cited2	0.0110587
1825	Sepx1	0.0110572
1826	Ptprb	0.0110548
1827	Ppp1r10	0.0110538
1828	Antxr1	0.0110475
1829	H60c	0.0110188
1830	Clec4e	0.0110182
1831	Slc25a21	0.0110064
1832	Tdo2	0.0109998
1833	Rap1gap2	0.0109963
1834	Chaf1b	0.0109788
1835	Mfap5	0.0109746
1836	Crlf3	0.0109735
1837	Chl1	0.0109657
1838	Prkar1b	0.0109472
1839	Dtl	0.0109365
1840	Xrcc6	0.0109328
1841	1810011O10Rik	0.0109314
1842	Mtap1b	0.010929
1843	D630045J12Rik	0.0109289
1844	Acsl3	0.0109233
1845	Ctgf	0.0109184
1846	Gng4	0.0109093
1847	Fbln2	0.0109002
1848	Slc1a1	0.0108849
1849	Usp2	0.0108815
1850	Ly6c1	0.0108787
1851	Rcsd1	0.0108474
1852	Sfrp1	0.010843
1853	Nkain1	0.010834
1854	Faim2	0.0108271
1855	Klf9	0.0108025
1856	Mgst1	0.0107998
1857	Slc29a3	0.0107927
1858	Gpt	0.0107923
1859	Leprel1	0.0107843
1860	Kcnq1	0.0107811
1861	Dusp4	0.0107672
1862	Pcolce	0.010765
1863	Plscr2	0.0107625
1864	Noxo1	0.0107587
1865	Egfl6	0.0107484
1866	Steap4	0.0107407
1867	Kctd1	0.0107396
1868	C77080	0.0107385
1869	Gpx8	0.0107202
1870	Samd9l	0.0107188
1871	Heyl	0.0106856
1872	C1qtnf1	0.010683
1873	Slc2a2	0.0106764
1874	St3gal6	0.0106595
1875	Gapt	0.0106448
1876	S100a16	0.0106425
1877	Nrm	0.0106387
1878	Islr	0.0106276
1879	Fbn1	0.010627
1880	Hmgb3	0.01062
1881	Hist1h1e	0.0106169
1882	Ptprd	0.0106031
1883	Pdzrn4	0.0105934
1884	Rundc3a	0.0105925
1885	Cpm	0.0105835
1886	Cmtm7	0.0105752
1887	Grb14	0.0105739
1888	Ly6e	0.0105719
1889	Fam49b	0.0105604
1890	Hist1h2ab	0.0105546
1891	Fgl1	0.0105524
1892	Cntn1	0.0105489
1893	Kank1	0.0105476
1894	Dbndd2	0.0105428
1895	A4galt	0.0105186
1896	Ftl1	0.0105097
1897	Cdc20	0.0105091
1898	X99384	0.0105026
1899	Siglece	0.0105006
1900	Vav3	0.0105
1901	Sult1a1	0.01049
1902	Abca13	0.0104873
1903	Atp1a1	0.0104826
1904	Kcnk7	0.0104778
1905	Actb	0.0104737
1906	Svep1	0.0104716
1907	Ttyh1	0.0104696
1908	Pak1	0.010454
1909	Serpinf1	0.0104419
1910	C1ra	0.0104395
1911	Tgfb3	0.0104369
1912	Sulf2	0.0104334
1913	Aldh1a1	0.0104319
1914	Atp8b4	0.0104306
1915	Clca5	0.0104262
1916	Klrg2	0.0104243
1917	Anxa5	0.0104217
1918	Pilrb1	0.0104062
1919	2210404O07Rik	0.0104035
1920	4930420K17Rik	0.010389
1921	Ano1	0.0103837
1922	Bcam	0.0103821
1923	Pilrb2	0.0103708
1924	Malat1	0.01037
1925	Hist1h2ad	0.0103633
1926	Grap	0.0103544
1927	0610010O12Rik	0.0103351
1928	Ptpro	0.0103346
1929	Arrb2	0.0103232
1930	Larp1b	0.0103227
1931	Fam117a	0.0103212
1932	8430419L09Rik	0.0103115
1933	Cbfa2t3	0.0103021
1934	Cyp2d10	0.0102918
1935	9130206I24Rik	0.0102903
1936	Lifr	0.0102848
1937	Tgtp2	0.0102798
1938	Aff3	0.0102671
1939	Ppm1h	0.0102563
1940	Slc39a6	0.0102562
1941	Rin3	0.0102507
1942	Sord	0.0102477
1943	Lrrc25	0.0102454
1944	Dpysl2	0.0102251
1945	Atp2b4	0.0102232
1946	Sh3bgrl	0.0102216
1947	Grhl1	0.010205
1948	Ncald	0.0101998
1949	Srpx	0.0101993
1950	Ogn	0.0101945
1951	Ddr1	0.0101931
1952	Dmpk	0.0101849
1953	Glipr2	0.0101848
1954	Tmem8	0.0101749
1955	Cybasc3	0.0101656
1956	Pou3f3	0.010158
1957	Ier2	0.0101533
1958	Flt1	0.0101516
1959	Tshz2	0.010121
1960	Tmem45a	0.0101205
1961	Sh3gl2	0.0101128
1962	Uap1	0.0101059
1963	Ppp1r18	0.0100972
1964	Kctd12	0.0100938
1965	Meis1	0.0100938
1966	Dse	0.0100906
1967	Pilra	0.0100844
1968	Spry2	0.0100829
1969	Angpt1	0.0100753
1970	Clec4a2	0.0100635
1971	Dpysl3	0.0100537
1972	Cd302	0.0100537
1973	C1s	0.0100517
1974	Rtn4rl1	0.0100502
1975	Gpr56	0.0100465
1976	Cdca8	0.0100422
1977	Fam132a	0.0100402
1978	Cyr61	0.0100318
1979	Sema6a	0.0100246
1980	Gstm3	0.010009
1981	Enpp2	0.0100081
1982	6330406I15Rik	0.0100072
1983	Slc40a1	0.00997527
1984	Gdpd1	0.00997184
1985	Uroc1	0.0099649
1986	Slco1b2	0.00995724
1987	Lims2	0.00994269
1988	Srgn	0.00994207
1989	Fmnl1	0.00993738
1990	Hoxa9	0.00992786
1991	Acsm1	0.00992218
1992	Cebpe	0.00991927
1993	St3gal1	0.00990947
1994	BC064078	0.00990364
1995	Tgfbr3	0.00988684
1996	Ltbp1	0.00987878
1997	Sult1b1	0.00987635
1998	Rgs19	0.00987465
[truncated: 1,386 more rows]
