# Supplementary material for: Identifying Cell-Type Specific Genes and Expression Rules Based on Single-Cell Transcriptomic Atlas Data
Source: Front Bioeng Biotechnol. 2020 Apr 29;8:350. doi: 10.3389/fbioe.2020.00350 (PMC7201067; doi:10.3389/fbioe.2020.00350)
Supplement: Supplementary file 4 [file Table_4.XLSX]

## Sheet: Sheet1
Table S4. Performance of RF with different numbers of features ranked using MCFS.
Number of features	Bladder	Brain Microglia	Brain Neurons	Colon	Fat	Heart	Kidney	Liver	Lung	Mammary	Marrow	Muscle	Pancreas	Skin	Spleen	Thymus	Tongue	Trachea	Overall accuracy	MCC
5	0.354701	0.925241	0.563718	0.895396	0.051518	0.180745	0.365318	0.082569	0.022881	0.542997	0.018861	0.024738	0.042835	0.605114	0.009313	0.006329	0.653631	0.188354	0.342225	0.303686
10	0.308913	0.938471	0.139507	0.93878	0.069089	0.195221	0.360694	0.111111	0.033801	0.550131	0.063679	0.042341	0.057624	0.883117	0.023865	0.33038	0.935056	0.227175	0.341536	0.312987
15	0.749695	0.940361	0.19762	0.947939	0.105766	0.195784	0.289017	0.169215	0.075923	0.569283	0.092063	0.06137	0.075982	0.898133	0.058789	0.337342	0.97905	0.28972	0.377586	0.34626
20	0.752747	0.941411	0.20676	0.947698	0.123166	0.199719	0.283237	0.173293	0.094644	0.617724	0.10887	0.070885	0.09281	0.937094	0.061118	0.300633	0.978352	0.317038	0.388337	0.355294
25	0.770452	0.940151	0.216244	0.949385	0.175708	0.199157	0.242775	0.40367	0.118045	0.696583	0.128665	0.096575	0.123916	0.944399	0.079744	0.293038	0.980447	0.324946	0.408947	0.375276
30	0.782662	0.943091	0.239696	0.952519	0.222961	0.239775	0.29711	0.487258	0.153926	0.723995	0.159104	0.135585	0.649669	0.94724	0.128638	0.268354	0.979749	0.353702	0.453348	0.419625
35	0.789377	0.941621	0.221245	0.952037	0.229956	0.254392	0.310983	0.512742	0.172647	0.728877	0.174043	0.150333	0.655788	0.950081	0.155995	0.274051	0.980447	0.414809	0.460751	0.426787
40	0.79243	0.943931	0.245732	0.953001	0.233709	0.273366	0.313295	0.525994	0.195008	0.728877	0.181326	0.170314	0.662417	0.948458	0.192084	0.26519	0.981145	0.42775	0.470685	0.436165
45	0.804029	0.945401	0.351785	0.956375	0.254862	0.37442	0.357225	0.566769	0.308372	0.749155	0.364706	0.273073	0.719021	0.952516	0.534342	0.543038	0.980447	0.516894	0.550986	0.519827
50	0.805861	0.946031	0.61959	0.95758	0.28045	0.402952	0.39422	0.577982	0.355694	0.76718	0.368814	0.297812	0.90464	0.955357	0.555297	0.56519	0.981844	0.533429	0.600093	0.57188
55	0.816239	0.947081	0.613727	0.959267	0.313374	0.465355	0.420809	0.59735	0.399896	0.772437	0.576284	0.553283	0.90617	0.95414	0.6461	0.624684	0.985335	0.560029	0.650558	0.625234
60	0.819902	0.946031	0.640628	0.959508	0.326339	0.488826	0.453179	0.675841	0.419657	0.772813	0.576097	0.565652	0.90668	0.954951	0.695576	0.663924	0.983939	0.575845	0.664323	0.639622
65	0.826618	0.946451	0.630454	0.959267	0.33248	0.507941	0.571098	0.687054	0.427977	0.784078	0.570868	0.567555	0.90821	0.955763	0.701397	0.668987	0.985335	0.585909	0.669885	0.645622
70	0.824786	0.946031	0.631488	0.95999	0.327874	0.524947	0.580347	0.721713	0.482579	0.782201	0.57591	0.576118	0.9128	0.956575	0.69674	0.687342	0.982542	0.603882	0.676172	0.652381
75	0.821734	0.946031	0.699948	0.960954	0.325998	0.535348	0.578035	0.730887	0.485179	0.787458	0.578898	0.585633	0.916369	0.956981	0.701979	0.693671	0.986732	0.599569	0.686365	0.663398
80	0.826618	0.946661	0.740128	0.959267	0.33811	0.553338	0.612717	0.737003	0.49818	0.792715	0.598506	0.582778	0.915859	0.954951	0.715367	0.717089	0.98324	0.609633	0.698884	0.676664
85	0.827839	0.946451	0.744439	0.95999	0.340839	0.555306	0.612717	0.743119	0.5065	0.790837	0.692063	0.578021	0.915349	0.955357	0.717113	0.782278	0.986034	0.615385	0.711626	0.689889
90	0.827839	0.946871	0.741852	0.958303	0.342886	0.562333	0.616185	0.745158	0.5039	0.793466	0.702521	0.588487	0.917389	0.955357	0.738068	0.798101	0.985335	0.629763	0.715551	0.694026
95	0.828449	0.946871	0.75582	0.959026	0.350051	0.573858	0.624277	0.7421	0.536141	0.790086	0.705135	0.595147	0.917899	0.955763	0.723516	0.792405	0.98324	0.636952	0.720554	0.699457
100	0.830281	0.946871	0.758924	0.960231	0.354998	0.57948	0.630058	0.752294	0.546022	0.78896	0.714659	0.59372	0.920449	0.956981	0.738068	0.801899	0.985335	0.641265	0.724851	0.703989
105	0.847985	0.946031	0.763407	0.960472	0.408564	0.632467	0.661272	0.776758	0.668747	0.800601	0.708123	0.616556	0.936257	0.956575	0.749709	0.809494	0.986034	0.680086	0.747005	0.727385
110	0.846154	0.946451	0.766511	0.959508	0.404811	0.636121	0.652023	0.783894	0.673427	0.804356	0.708123	0.629876	0.930648	0.958604	0.749709	0.817089	0.98743	0.675054	0.748196	0.728685
115	0.851648	0.946241	0.772719	0.960472	0.405493	0.65903	0.663584	0.782875	0.684347	0.817124	0.735761	0.660799	0.932687	0.957386	0.759022	0.856962	0.98743	0.691589	0.759263	0.740599
120	0.852259	0.946031	0.772375	0.958785	0.404981	0.665495	0.646243	0.778797	0.685907	0.823507	0.744164	0.656993	0.932687	0.958198	0.765425	0.873418	0.986034	0.69087	0.761272	0.742751
125	0.852259	0.946871	0.785653	0.959749	0.402081	0.675053	0.662428	0.771662	0.686427	0.821254	0.752194	0.664605	0.931668	0.955763	0.77532	0.877848	0.98743	0.692308	0.765309	0.747134
130	0.848596	0.946871	0.783583	0.959267	0.422893	0.676037	0.648555	0.780836	0.695788	0.82163	0.747152	0.675547	0.933197	0.95414	0.855646	0.882278	0.985335	0.693746	0.770219	0.752635
135	0.858364	0.947291	0.787032	0.959026	0.446946	0.673788	0.700578	0.783894	0.703068	0.822005	0.746965	0.692674	0.934217	0.956169	0.858556	0.883544	0.98743	0.712437	0.775856	0.758655
140	0.860195	0.947501	0.788067	0.960954	0.435346	0.678707	0.712139	0.785933	0.707228	0.824634	0.755929	0.695528	0.932687	0.955763	0.860303	0.885443	0.986034	0.704529	0.776879	0.75981
145	0.860806	0.946451	0.790309	0.959749	0.435346	0.680112	0.704046	0.779817	0.707748	0.824258	0.751074	0.701237	0.936257	0.956169	0.866123	0.885443	0.986732	0.716032	0.777288	0.760258
150	0.862637	0.946451	0.807553	0.960954	0.439611	0.684751	0.695954	0.787971	0.707748	0.823132	0.756863	0.700285	0.936767	0.954545	0.859139	0.88481	0.986732	0.718188	0.780636	0.76386
155	0.867521	0.946871	0.805829	0.95999	0.443876	0.689108	0.695954	0.788991	0.713989	0.823507	0.762465	0.700285	0.934727	0.956575	0.86787	0.886076	0.985335	0.721783	0.782813	0.766176
160	0.863858	0.946661	0.809105	0.960954	0.441999	0.685734	0.694798	0.782875	0.714509	0.820503	0.762278	0.70314	0.937277	0.956169	0.880675	0.884177	0.98743	0.722502	0.782794	0.766126
165	0.863248	0.946871	0.813416	0.961436	0.441658	0.698805	0.69711	0.783894	0.716069	0.828014	0.764706	0.707897	0.936767	0.957386	0.878347	0.887342	0.988827	0.717469	0.785863	0.769459
170	0.866911	0.946871	0.814623	0.960954	0.44507	0.698103	0.710983	0.793068	0.720749	0.823507	0.762652	0.698382	0.933707	0.956169	0.877765	0.884177	0.986732	0.728253	0.786049	0.769636
175	0.863858	0.947711	0.816175	0.960713	0.444217	0.700773	0.708671	0.783894	0.718669	0.825385	0.762652	0.702664	0.936257	0.954951	0.879511	0.882911	0.986732	0.718907	0.786235	0.769834
180	0.865079	0.946241	0.818417	0.961436	0.443193	0.69993	0.715607	0.797146	0.717109	0.823507	0.767694	0.705519	0.936767	0.955763	0.880675	0.881013	0.98743	0.726096	0.787277	0.770973
185	0.863858	0.947501	0.816175	0.960954	0.445582	0.696275	0.70289	0.795107	0.721269	0.827262	0.762465	0.707897	0.937787	0.956169	0.87369	0.882278	0.986732	0.720345	0.786217	0.769754
190	0.866911	0.946661	0.815313	0.95999	0.444729	0.709628	0.708671	0.804281	0.731669	0.830642	0.767507	0.726451	0.938297	0.956169	0.879511	0.882278	0.988128	0.73688	0.790439	0.774443
195	0.86569	0.946241	0.846353	0.960472	0.461788	0.72312	0.751445	0.801223	0.731149	0.835899	0.763959	0.722169	0.938807	0.955357	0.881839	0.888608	0.988827	0.750539	0.798363	0.782871
200	0.872405	0.946661	0.847732	0.960954	0.456158	0.724666	0.744509	0.797146	0.730109	0.837401	0.767694	0.722169	0.942376	0.956169	0.883003	0.887975	0.98743	0.751977	0.798791	0.783357
205	0.880342	0.947081	0.849112	0.96216	0.466223	0.740689	0.757225	0.83894	0.74155	0.842283	0.767694	0.735966	0.939317	0.955763	0.88766	0.893038	0.988827	0.764198	0.805208	0.790395
210	0.883394	0.946241	0.852906	0.961195	0.4652	0.738862	0.756069	0.847095	0.74155	0.841532	0.766947	0.732636	0.940847	0.955357	0.89057	0.890506	0.988128	0.75629	0.804929	0.790046
215	0.884615	0.946241	0.866011	0.962401	0.466735	0.744202	0.76763	0.841998	0.74311	0.851671	0.768067	0.73216	0.938297	0.956575	0.893481	0.893038	0.988827	0.778577	0.808817	0.794277
220	0.888278	0.946451	0.868598	0.961436	0.468611	0.742656	0.76185	0.845056	0.74987	0.852047	0.7662	0.727402	0.939827	0.955763	0.902212	0.898101	0.989525	0.785047	0.809635	0.795261
225	0.891941	0.946871	0.880669	0.96216	0.476117	0.74884	0.763006	0.849134	0.75819	0.8543	0.769001	0.73882	0.941866	0.956575	0.899884	0.89557	0.990223	0.774982	0.813728	0.79959
230	0.89072	0.947711	0.884118	0.962401	0.492494	0.757976	0.752601	0.852192	0.75611	0.86181	0.767694	0.761656	0.942376	0.955763	0.895809	0.896203	0.988128	0.78936	0.818285	0.804445
235	0.89072	0.947291	0.891361	0.963124	0.499147	0.758398	0.763006	0.850153	0.76079	0.863688	0.769935	0.757374	0.940847	0.955763	0.898719	0.891139	0.988128	0.79583	0.820368	0.806642
240	0.887057	0.946451	0.893257	0.963365	0.501706	0.757836	0.77341	0.851172	0.75871	0.866692	0.771429	0.76451	0.941866	0.956575	0.898137	0.896835	0.988827	0.800144	0.821652	0.808015
245	0.886447	0.946451	0.895327	0.962883	0.503924	0.764301	0.76763	0.85525	0.76235	0.868194	0.769748	0.7745	0.938807	0.955763	0.899302	0.894304	0.988827	0.801582	0.823177	0.809712
250	0.887057	0.946241	0.893602	0.961919	0.501024	0.763879	0.766474	0.851172	0.75611	0.865565	0.76732	0.7745	0.940337	0.956981	0.907451	0.89557	0.988827	0.804457	0.82234	0.80879
255	0.886447	0.945821	0.893602	0.96216	0.504947	0.766971	0.765318	0.857288	0.75923	0.866692	0.771615	0.769267	0.944926	0.956575	0.90454	0.89557	0.988827	0.795111	0.823438	0.809965
260	0.888278	0.946241	0.894637	0.961919	0.583589	0.786788	0.76185	0.850153	0.763911	0.874953	0.768067	0.78687	0.941866	0.957386	0.905122	0.898734	0.988827	0.793674	0.835547	0.822901
265	0.889499	0.947291	0.892913	0.963606	0.591778	0.787913	0.768786	0.860347	0.766511	0.871949	0.777965	0.795909	0.943396	0.957792	0.902794	0.9	0.988827	0.802301	0.838504	0.826059
270	0.893773	0.946241	0.891878	0.962883	0.587513	0.790583	0.77341	0.852192	0.76235	0.874578	0.777778	0.801142	0.941866	0.957386	0.910943	0.9	0.989525	0.800144	0.838504	0.826106
275	0.893773	0.945821	0.893947	0.96216	0.597066	0.791145	0.781503	0.858308	0.770671	0.8727	0.777218	0.791627	0.940337	0.955763	0.907451	0.894937	0.989525	0.807333	0.839565	0.827186
280	0.887668	0.945821	0.892568	0.962642	0.597236	0.791286	0.753757	0.862385	0.765991	0.870447	0.769935	0.797812	0.944416	0.956981	0.907451	0.9	0.988827	0.799425	0.8383	0.825841
285	0.891941	0.946241	0.89412	0.96216	0.590242	0.791708	0.77341	0.860347	0.767551	0.869696	0.772362	0.79353	0.942376	0.956575	0.903376	0.894937	0.988128	0.805176	0.838021	0.825545
290	0.891331	0.946661	0.891878	0.96216	0.591778	0.791567	0.765318	0.85525	0.763911	0.875329	0.772362	0.794006	0.940337	0.958198	0.90454	0.896203	0.990223	0.801582	0.837928	0.825428
295	0.887668	0.946241	0.894809	0.962401	0.585807	0.791708	0.786127	0.856269	0.768071	0.871949	0.772362	0.79353	0.939827	0.957386	0.909197	0.9	0.990223	0.794393	0.837816	0.825375
300	0.895604	0.946451	0.89343	0.963124	0.592972	0.798595	0.781503	0.856269	0.780031	0.870071	0.77423	0.80352	0.940337	0.957386	0.901048	0.896203	0.990922	0.813084	0.840662	0.828433
305	0.884615	0.945611	0.897913	0.96216	0.597919	0.79494	0.778035	0.864424	0.771191	0.87608	0.774977	0.796384	0.939827	0.957792	0.908033	0.901266	0.988827	0.812365	0.840885	0.828663
310	0.885836	0.946241	0.895672	0.963124	0.605425	0.818974	0.774566	0.872579	0.776391	0.871949	0.779645	0.804948	0.941356	0.956575	0.912107	0.901266	0.988128	0.813803	0.845833	0.834033
315	0.893162	0.946451	0.893775	0.963606	0.608666	0.821504	0.787283	0.860347	0.781591	0.86932	0.783193	0.807326	0.942376	0.955763	0.905704	0.902532	0.988827	0.83537	0.847489	0.835811
320	0.89011	0.946031	0.899121	0.962883	0.613101	0.821644	0.778035	0.860347	0.783151	0.868194	0.786181	0.813511	0.942376	0.956169	0.903958	0.902532	0.988128	0.820273	0.848326	0.836687
325	0.89072	0.946241	0.90826	0.963606	0.61566	0.822628	0.779191	0.862385	0.778471	0.879835	0.780205	0.809705	0.940847	0.956575	0.90454	0.901266	0.988128	0.830338	0.84974	0.838208
330	0.892552	0.945821	0.907743	0.963124	0.616854	0.824736	0.775723	0.869521	0.785751	0.871573	0.7845	0.812084	0.939827	0.958198	0.911525	0.900633	0.989525	0.821711	0.850577	0.839147
335	0.89011	0.946871	0.904811	0.963365	0.611737	0.825018	0.784971	0.868502	0.780031	0.875329	0.781699	0.81589	0.942376	0.956169	0.908033	0.905696	0.989525	0.817398	0.849684	0.838208
340	0.887057	0.945821	0.909467	0.962401	0.617366	0.827969	0.778035	0.851172	0.783671	0.876455	0.786928	0.816841	0.939827	0.958198	0.909197	0.903797	0.989525	0.824587	0.851414	0.840033
345	0.896215	0.945611	0.90826	0.963365	0.616172	0.825439	0.787283	0.85423	0.782111	0.873075	0.783754	0.816365	0.941356	0.958604	0.909779	0.903797	0.989525	0.824587	0.850893	0.83949
350	0.888889	0.946661	0.908777	0.963124	0.625725	0.828672	0.783815	0.866463	0.782631	0.873075	0.785621	0.814938	0.941356	0.956981	0.910361	0.903797	0.989525	0.828181	0.852623	0.841377
355	0.887057	0.947291	0.914985	0.961678	0.627943	0.82825	0.786127	0.863405	0.781071	0.875329	0.789542	0.81589	0.941866	0.957386	0.911525	0.906962	0.989525	0.837527	0.854241	0.843074
360	0.891941	0.946241	0.913951	0.964088	0.627602	0.828391	0.803468	0.862385	0.788872	0.877582	0.788049	0.820647	0.939317	0.959821	0.905704	0.910759	0.989525	0.826024	0.854688	0.843573
365	0.89011	0.946241	0.915675	0.963606	0.629307	0.833732	0.795376	0.864424	0.785751	0.879084	0.790476	0.820647	0.942376	0.956169	0.906868	0.910759	0.988827	0.832495	0.855915	0.844898
370	0.89011	0.945401	0.914985	0.963365	0.63579	0.831904	0.802312	0.863405	0.787311	0.877957	0.791223	0.814462	0.941866	0.957386	0.908615	0.910759	0.989525	0.8289	0.856157	0.845133
375	0.894383	0.946451	0.915675	0.963847	0.628796	0.834856	0.8	0.866463	0.787832	0.879084	0.787675	0.821598	0.941866	0.955763	0.90454	0.912025	0.988827	0.83537	0.85612	0.845119
380	0.893162	0.946661	0.914468	0.962401	0.628966	0.835418	0.798844	0.873598	0.786791	0.874953	0.7845	0.823026	0.944926	0.957792	0.910361	0.907595	0.989525	0.83537	0.855841	0.844866
385	0.96337	0.947291	0.914985	0.963606	0.632549	0.863809	0.801156	0.944954	0.811752	0.884341	0.793464	0.820171	0.943906	0.963474	0.912107	0.924051	0.988827	0.842559	0.866741	0.856611
390	0.962149	0.948341	0.919641	0.964088	0.638519	0.861982	0.806936	0.942915	0.815393	0.879084	0.793838	0.824453	0.948496	0.965503	0.920256	0.914557	0.988827	0.843278	0.868136	0.858119
395	0.960928	0.947921	0.91602	0.963606	0.677755	0.867885	0.8	0.942915	0.803952	0.884341	0.798133	0.823026	0.945436	0.963474	0.919092	0.91962	0.989525	0.849748	0.872898	0.863127
400	0.961538	0.947711	0.915158	0.963365	0.679973	0.867182	0.816185	0.944954	0.818513	0.884341	0.799253	0.828259	0.945436	0.961851	0.920838	0.918354	0.990223	0.849748	0.874033	0.864333
405	0.960928	0.948131	0.916882	0.963365	0.678267	0.869571	0.820809	0.937819	0.813833	0.879835	0.795892	0.824929	0.944416	0.963474	0.919674	0.923418	0.99162	0.848311	0.873605	0.863883
410	0.959096	0.947711	0.91671	0.963365	0.680655	0.872101	0.824277	0.937819	0.820593	0.881712	0.798506	0.819696	0.944926	0.960633	0.917346	0.916456	0.989525	0.851186	0.874163	0.864495
415	0.962149	0.948551	0.918952	0.963365	0.688502	0.872382	0.817341	0.940877	0.822153	0.877206	0.79888	0.822074	0.945436	0.962256	0.914435	0.91962	0.990223	0.852624	0.875521	0.865924
420	0.960928	0.948131	0.918434	0.963847	0.688332	0.876318	0.818497	0.945973	0.822153	0.880586	0.797946	0.82588	0.943906	0.96388	0.922584	0.914557	0.988827	0.849748	0.876283	0.866766
425	0.965812	0.949391	0.919296	0.964088	0.692767	0.874209	0.824277	0.944954	0.821113	0.882839	0.80056	0.828735	0.946456	0.962662	0.916764	0.920886	0.989525	0.849029	0.877418	0.867949
430	0.959707	0.948341	0.918262	0.963124	0.691402	0.875755	0.816185	0.938838	0.829433	0.882088	0.79888	0.82588	0.945946	0.960633	0.919674	0.918354	0.989525	0.845435	0.876563	0.867036
435	0.960928	0.948341	0.917744	0.963847	0.685261	0.872101	0.824277	0.946993	0.818513	0.881337	0.797386	0.830162	0.947476	0.962256	0.9156	0.920253	0.988827	0.846873	0.875391	0.865819
440	0.961538	0.947711	0.918779	0.963847	0.689526	0.875755	0.820809	0.945973	0.822673	0.881337	0.800373	0.826356	0.943396	0.961445	0.910943	0.920253	0.989525	0.86197	0.876711	0.867223
445	0.964591	0.948551	0.919814	0.963124	0.689696	0.874491	0.818497	0.946993	0.824233	0.881337	0.798506	0.832065	0.945946	0.963068	0.908033	0.917722	0.990223	0.854781	0.876693	0.867176
450	0.965812	0.949811	0.921193	0.962642	0.683896	0.875053	0.818497	0.944954	0.824753	0.882839	0.797759	0.829686	0.946456	0.963068	0.916764	0.917089	0.989525	0.849029	0.876395	0.866921
455	0.961538	0.948341	0.919641	0.963847	0.687137	0.875053	0.830058	0.944954	0.824753	0.885843	0.80056	0.831113	0.946966	0.963474	0.913853	0.923418	0.990223	0.846873	0.877176	0.867725
460	0.96337	0.948971	0.917917	0.963606	0.703002	0.874069	0.825434	0.930683	0.822153	0.882839	0.797386	0.827783	0.946966	0.963068	0.915017	0.925949	0.988827	0.854062	0.877902	0.86845
465	0.971306	0.950441	0.92309	0.964329	0.698226	0.879831	0.828902	0.959225	0.832033	0.893729	0.803735	0.830637	0.951045	0.971185	0.912107	0.928481	0.990922	0.854062	0.881901	0.872756
470	0.971306	0.950651	0.924987	0.963365	0.702832	0.884188	0.825434	0.957187	0.840354	0.882463	0.803175	0.842531	0.945436	0.969562	0.920256	0.927215	0.990922	0.854062	0.883129	0.874099
475	0.972527	0.951701	0.925849	0.963365	0.694473	0.880534	0.836994	0.958206	0.836713	0.880586	0.801307	0.833016	0.947986	0.96875	0.909197	0.93038	0.990223	0.859813	0.881306	0.872158
480	0.972527	0.950441	0.925332	0.964088	0.699079	0.880394	0.841618	0.959225	0.835153	0.884716	0.804108	0.839201	0.945946	0.966721	0.919674	0.931646	0.992318	0.856937	0.882626	0.873559
485	0.974359	0.951281	0.924815	0.964088	0.693791	0.878988	0.849711	0.965341	0.843474	0.888847	0.803361	0.839201	0.948496	0.971591	0.919092	0.941139	0.99162	0.860532	0.883259	0.874279
490	0.973138	0.951071	0.925332	0.96457	0.697373	0.88194	0.842775	0.965341	0.838274	0.894104	0.807096	0.836822	0.949006	0.970779	0.923749	0.937342	0.99162	0.862689	0.884394	0.875472
495	0.97558	0.950021	0.928953	0.965534	0.704538	0.881237	0.847399	0.962283	0.841914	0.891851	0.806723	0.837774	0.949006	0.970779	0.915017	0.936076	0.992318	0.872753	0.885528	0.876668
500	0.971306	0.950651	0.929126	0.964811	0.698908	0.883486	0.847399	0.966361	0.838274	0.888096	0.806536	0.838725	0.947476	0.969968	0.923166	0.939873	0.99162	0.86197	0.884859	0.875991
505	0.974359	0.952121	0.927919	0.965052	0.696179	0.882361	0.857803	0.973496	0.842434	0.892978	0.809337	0.839201	0.946966	0.973214	0.925495	0.948734	0.993715	0.864845	0.886105	0.877339
510	0.97558	0.951491	0.927574	0.966016	0.699761	0.880815	0.856647	0.96738	0.842954	0.896357	0.809897	0.835871	0.951045	0.974432	0.922584	0.939241	0.992318	0.859094	0.885938	0.877129
515	0.978022	0.952541	0.928781	0.967703	0.701296	0.879831	0.872832	0.971458	0.848154	0.898235	0.811204	0.841104	0.952575	0.972808	0.916764	0.950633	0.992318	0.869878	0.88776	0.879065
520	0.978022	0.952121	0.930678	0.966498	0.700785	0.884751	0.857803	0.970438	0.849194	0.894855	0.811204	0.839201	0.951555	0.974432	0.922002	0.944304	0.99162	0.873472	0.888058	0.879418
525	0.97558	0.952961	0.931195	0.966016	0.701296	0.880956	0.867052	0.964322	0.851794	0.89786	0.812885	0.843007	0.954105	0.973214	0.920256	0.941139	0.99162	0.863408	0.887853	0.879171
530	0.978632	0.954641	0.933092	0.967221	0.707267	0.891075	0.875145	0.966361	0.846594	0.910252	0.817367	0.849667	0.957675	0.975244	0.922584	0.953797	0.992318	0.875629	0.89269	0.884413
535	0.981074	0.953381	0.93223	0.966498	0.70795	0.887702	0.862428	0.972477	0.855434	0.910627	0.814566	0.842531	0.957675	0.974838	0.926659	0.949367	0.992318	0.876348	0.891815	0.883459
540	0.978022	0.954431	0.93792	0.96698	0.705561	0.890232	0.882081	0.970438	0.849194	0.911003	0.81774	0.849191	0.957675	0.975244	0.925495	0.948734	0.993017	0.879942	0.893266	0.885028
545	0.981074	0.953171	0.932575	0.965534	0.70812	0.887702	0.869364	0.96738	0.853874	0.91288	0.819421	0.843958	0.956655	0.972808	0.931315	0.946835	0.993017	0.872035	0.892243	0.883936
550	0.978022	0.954431	0.934644	0.967462	0.711191	0.893043	0.876301	0.969419	0.852834	0.913256	0.813445	0.851094	0.950025	0.975244	0.924331	0.950633	0.992318	0.872753	0.893248	0.885024
555	0.979853	0.953591	0.934989	0.96698	0.709655	0.887983	0.865896	0.972477	0.853354	0.907623	0.816433	0.846337	0.957165	0.976461	0.923749	0.95	0.993017	0.87491	0.892485	0.884177
560	0.978632	0.954011	0.934816	0.967462	0.71085	0.891356	0.865896	0.973496	0.851794	0.906496	0.815686	0.854424	0.956655	0.972808	0.924913	0.95	0.99162	0.879224	0.893155	0.884893
565	0.978632	0.953591	0.934299	0.966498	0.712726	0.888405	0.879769	0.969419	0.853874	0.905745	0.814006	0.846813	0.955635	0.974838	0.926659	0.943038	0.993017	0.873472	0.892318	0.883989
570	0.978022	0.954011	0.933437	0.965534	0.71085	0.889389	0.877457	0.973496	0.857514	0.906121	0.81606	0.852046	0.952065	0.97362	0.927823	0.953165	0.993715	0.886413	0.893192	0.884933
575	0.979853	0.955061	0.935161	0.964811	0.718356	0.890935	0.877457	0.970438	0.856994	0.907998	0.812325	0.84824	0.954105	0.975649	0.929569	0.946203	0.993715	0.87491	0.893713	0.885479
580	0.979853	0.954851	0.934299	0.966257	0.71102	0.887843	0.872832	0.969419	0.860114	0.909125	0.815126	0.851094	0.955125	0.974026	0.923749	0.948734	0.993017	0.871316	0.892708	0.884426
585	0.978632	0.955901	0.937058	0.968667	0.720232	0.887843	0.87052	0.972477	0.856994	0.910627	0.81718	0.851094	0.957165	0.977679	0.933644	0.949367	0.99162	0.875629	0.895089	0.886962
590	0.979243	0.954641	0.936368	0.967462	0.718867	0.88461	0.867052	0.972477	0.851794	0.902741	0.815126	0.852046	0.954615	0.975649	0.926077	0.951899	0.992318	0.87491	0.893099	0.884815
595	0.977411	0.954431	0.936541	0.966498	0.711702	0.88967	0.871676	0.970438	0.848154	0.903117	0.811391	0.852521	0.955125	0.976461	0.933062	0.947468	0.99162	0.884975	0.89282	0.884571
600	0.97619	0.955481	0.938093	0.966016	0.712044	0.88981	0.861272	0.9684	0.853874	0.904619	0.8155	0.852046	0.956145	0.974026	0.929569	0.950633	0.99162	0.872035	0.893099	0.884862
605	0.978022	0.954851	0.934127	0.966739	0.709826	0.888686	0.87052	0.9684	0.845554	0.907623	0.814939	0.845861	0.956145	0.974838	0.930733	0.956962	0.992318	0.871316	0.892299	0.883998
610	0.980464	0.953591	0.937058	0.967221	0.715455	0.891075	0.875145	0.9684	0.852834	0.901239	0.813072	0.849191	0.953085	0.976055	0.936554	0.948101	0.992318	0.877786	0.893545	0.885333
615	0.979243	0.954851	0.932919	0.966257	0.718356	0.890232	0.86474	0.970438	0.850234	0.903492	0.817554	0.851094	0.957675	0.976461	0.9383	0.950633	0.992318	0.877067	0.89401	0.885841
620	0.979243	0.953801	0.934816	0.966257	0.718697	0.887983	0.869364	0.9684	0.851794	0.907998	0.81662	0.850143	0.954105	0.975244	0.934808	0.951266	0.99162	0.879224	0.893806	0.885587
625	0.977411	0.953801	0.936886	0.967703	0.719379	0.887983	0.884393	0.973496	0.855954	0.906121	0.811018	0.8549	0.953085	0.974838	0.934808	0.950633	0.993715	0.879224	0.894159	0.886011
630	0.978632	0.953801	0.937058	0.967221	0.720061	0.888405	0.875145	0.970438	0.852314	0.903868	0.812698	0.863463	0.955635	0.974432	0.937136	0.949367	0.990223	0.87491	0.894271	0.886107
635	0.978022	0.954011	0.937058	0.966016	0.724667	0.887983	0.876301	0.971458	0.854394	0.907623	0.814939	0.852521	0.957165	0.974432	0.931898	0.952532	0.99162	0.88138	0.894903	0.886764
640	0.978632	0.955271	0.936713	0.967703	0.722279	0.886015	0.887861	0.970438	0.853874	0.909125	0.81662	0.85157	0.957165	0.976055	0.933062	0.957595	0.992318	0.890726	0.89548	0.887396
645	0.979243	0.955271	0.939472	0.96698	0.725179	0.889389	0.890173	0.973496	0.856474	0.915133	0.814379	0.853949	0.957675	0.976055	0.928987	0.95443	0.993715	0.882818	0.896484	0.88849
650	0.978632	0.954431	0.937058	0.967462	0.723303	0.888686	0.884393	0.971458	0.852314	0.909876	0.813819	0.855852	0.954105	0.975649	0.936554	0.952532	0.993715	0.88785	0.895517	0.887437
655	0.977411	0.955691	0.939127	0.966498	0.730126	0.895151	0.884393	0.9684	0.849194	0.909125	0.819608	0.859182	0.955125	0.976867	0.930151	0.956962	0.992318	0.885694	0.897768	0.889841
660	0.983516	0.954011	0.938783	0.96698	0.735926	0.885875	0.882081	0.970438	0.856474	0.906872	0.816433	0.852046	0.954615	0.977679	0.934226	0.952532	0.993017	0.875629	0.89654	0.8885
665	0.978632	0.954011	0.939127	0.96698	0.738656	0.890513	0.885549	0.971458	0.858554	0.907247	0.814753	0.862512	0.953085	0.975244	0.93539	0.953165	0.99162	0.879224	0.897693	0.889748
670	0.981074	0.955061	0.937231	0.96698	0.730297	0.890794	0.883237	0.971458	0.852834	0.910252	0.814379	0.852997	0.952575	0.975244	0.934808	0.952532	0.992318	0.87491	0.896131	0.888095
675	0.979853	0.956531	0.937231	0.965775	0.729956	0.891918	0.885549	0.972477	0.853354	0.90537	0.81774	0.863463	0.953085	0.976461	0.933644	0.953797	0.992318	0.884256	0.897135	0.889165
680	0.979853	0.954641	0.940507	0.966739	0.736097	0.88714	0.877457	0.974516	0.858554	0.904994	0.818674	0.852997	0.955635	0.977679	0.929569	0.955063	0.990922	0.879942	0.897098	0.889091
685	0.979853	0.955901	0.93999	0.965293	0.735585	0.889108	0.883237	0.9684	0.851794	0.901615	0.812698	0.85823	0.953085	0.977273	0.939464	0.957595	0.993017	0.884256	0.896875	0.888907
690	0.979243	0.955271	0.938093	0.967221	0.734391	0.893043	0.884393	0.972477	0.848154	0.909876	0.816246	0.853949	0.957165	0.977273	0.936554	0.956962	0.992318	0.887132	0.897786	0.88987
695	0.980464	0.955691	0.941024	0.967462	0.732515	0.88981	0.876301	0.969419	0.852314	0.901239	0.81718	0.85823	0.957165	0.974838	0.9383	0.952532	0.992318	0.882818	0.897061	0.889074
700	0.980464	0.954851	0.937403	0.967703	0.726714	0.891918	0.886705	0.969419	0.850754	0.907247	0.820168	0.855852	0.957675	0.976867	0.940047	0.953165	0.990223	0.884975	0.897061	0.889093
705	0.979243	0.955481	0.938955	0.966498	0.735244	0.890091	0.886705	0.971458	0.856994	0.906496	0.817927	0.853949	0.952065	0.974838	0.940047	0.953797	0.992318	0.879224	0.897396	0.88944
710	0.980464	0.955481	0.939127	0.966016	0.733197	0.891497	0.886705	0.970438	0.850754	0.899362	0.814939	0.852997	0.955635	0.977273	0.937718	0.955696	0.99162	0.878505	0.896633	0.888622
715	0.981685	0.955061	0.944818	0.965775	0.728932	0.889248	0.878613	0.9684	0.850234	0.903868	0.81718	0.853949	0.955635	0.976461	0.937718	0.95443	0.992318	0.882818	0.896819	0.888824
720	0.979243	0.954641	0.940335	0.967462	0.733367	0.886297	0.876301	0.96738	0.855434	0.904619	0.815126	0.855852	0.953085	0.977679	0.938882	0.953165	0.992318	0.886413	0.89654	0.888534
725	0.980464	0.956111	0.939127	0.96698	0.732685	0.889248	0.876301	0.970438	0.851794	0.906121	0.816993	0.852997	0.954615	0.975649	0.9383	0.950633	0.990922	0.882099	0.896652	0.888634
730	0.980464	0.955061	0.939817	0.966498	0.729273	0.88981	0.889017	0.970438	0.856474	0.910627	0.816246	0.853473	0.955125	0.974838	0.9383	0.955063	0.99162	0.888569	0.897135	0.889178
735	0.979853	0.955061	0.941542	0.96698	0.729956	0.886156	0.880925	0.971458	0.850234	0.901239	0.814192	0.851094	0.953595	0.976867	0.940629	0.95	0.993017	0.882818	0.895685	0.887604
740	0.978632	0.955061	0.937403	0.968185	0.731491	0.887702	0.873988	0.969419	0.847634	0.906121	0.820542	0.856803	0.955125	0.975244	0.934808	0.951266	0.993017	0.883537	0.896373	0.888339
745	0.981685	0.955481	0.93999	0.966498	0.729273	0.890654	0.878613	0.969419	0.854914	0.902366	0.814566	0.853473	0.954105	0.977273	0.93539	0.952532	0.992318	0.882818	0.896298	0.888283
750	0.981074	0.954431	0.941024	0.967703	0.730467	0.88728	0.871676	0.972477	0.856994	0.909876	0.814006	0.84824	0.954615	0.976867	0.938882	0.95	0.99162	0.889288	0.896391	0.888408
755	0.978632	0.955271	0.940335	0.966739	0.732685	0.888264	0.879769	0.9684	0.853354	0.910627	0.816246	0.856803	0.954105	0.976867	0.93248	0.958861	0.993017	0.880661	0.896987	0.889013
760	0.980464	0.955481	0.939817	0.966257	0.724838	0.890935	0.878613	0.971458	0.855954	0.909876	0.81606	0.857755	0.954105	0.974432	0.938882	0.958228	0.992318	0.886413	0.896782	0.888817
765	0.980464	0.954851	0.941714	0.966016	0.72842	0.886015	0.876301	0.969419	0.855434	0.906872	0.816993	0.86156	0.955125	0.978084	0.942375	0.958228	0.993017	0.885694	0.896968	0.889011
770	0.978632	0.956111	0.93999	0.968667	0.725861	0.891216	0.884393	0.9684	0.854914	0.90199	0.819048	0.853473	0.953595	0.976461	0.939464	0.957595	0.990922	0.887132	0.896931	0.888984
775	0.978022	0.954641	0.941024	0.966498	0.729956	0.892902	0.873988	0.970438	0.855954	0.906872	0.814939	0.85823	0.955635	0.976461	0.9383	0.95443	0.99162	0.890726	0.897377	0.889476
780	0.978632	0.955061	0.939645	0.967703	0.728591	0.890372	0.882081	0.972477	0.862194	0.906496	0.813819	0.857755	0.955635	0.976867	0.942375	0.953165	0.992318	0.887132	0.897173	0.889266
785	0.981685	0.955901	0.941714	0.96939	0.731832	0.891778	0.882081	0.969419	0.853354	0.911378	0.814939	0.855852	0.954105	0.977679	0.934226	0.957595	0.990922	0.88138	0.897805	0.889925
790	0.978022	0.953591	0.941024	0.965775	0.718356	0.889389	0.882081	0.965341	0.853874	0.905745	0.81606	0.856803	0.953085	0.980519	0.934808	0.95443	0.99162	0.887132	0.89535	0.887313
795	0.978632	0.957371	0.942404	0.968667	0.723644	0.890654	0.880925	0.971458	0.855954	0.910252	0.813445	0.8549	0.952065	0.978084	0.941211	0.956962	0.99162	0.890726	0.897098	0.889204
800	0.979853	0.955061	0.940852	0.966498	0.726885	0.887983	0.885549	0.970438	0.858034	0.906121	0.812512	0.864415	0.956655	0.977679	0.941211	0.955696	0.99162	0.890726	0.896912	0.888985
805	0.980464	0.956111	0.941542	0.966739	0.724326	0.888826	0.891329	0.969419	0.864275	0.904619	0.81606	0.859182	0.952575	0.977679	0.944703	0.958861	0.992318	0.886413	0.897284	0.889388
810	0.979853	0.952961	0.943611	0.965775	0.724838	0.88981	0.893642	0.975535	0.851794	0.907247	0.814006	0.853473	0.954615	0.976867	0.935972	0.956962	0.99162	0.892164	0.896559	0.888617
815	0.980464	0.955271	0.943266	0.967221	0.735073	0.890232	0.884393	0.969419	0.861154	0.909501	0.817927	0.859182	0.953595	0.977679	0.940629	0.953165	0.992318	0.88785	0.898772	0.89095
820	0.979853	0.956321	0.939127	0.967703	0.730126	0.885172	0.890173	0.96738	0.862194	0.904243	0.8155	0.857755	0.956655	0.979302	0.934226	0.956329	0.990922	0.893602	0.896949	0.889005
825	0.979243	0.955061	0.942749	0.967703	0.729444	0.886156	0.891329	0.9684	0.857514	0.910252	0.815873	0.857279	0.953595	0.976867	0.928987	0.960759	0.993017	0.889288	0.897135	0.889199
830	0.982295	0.956111	0.9393	0.968426	0.732685	0.883204	0.882081	0.972477	0.863235	0.90537	0.814566	0.855852	0.955125	0.978084	0.93248	0.953165	0.99162	0.892164	0.896708	0.888744
835	0.978022	0.956531	0.943266	0.966257	0.723985	0.890372	0.875145	0.970438	0.860114	0.907247	0.811951	0.859657	0.954105	0.977679	0.93539	0.955696	0.992318	0.886413	0.896577	0.888634
840	0.979243	0.955691	0.941887	0.965534	0.725179	0.886297	0.880925	0.974516	0.848154	0.905745	0.818301	0.859182	0.955635	0.975649	0.937136	0.956962	0.992318	0.885694	0.896243	0.888258
845	0.981685	0.956531	0.939645	0.966498	0.728079	0.885875	0.893642	0.971458	0.850754	0.903492	0.816246	0.853949	0.956145	0.980114	0.933644	0.956962	0.992318	0.887132	0.896354	0.888373
850	0.979853	0.954851	0.943611	0.96698	0.732685	0.88728	0.889017	0.969419	0.858554	0.903117	0.813819	0.854424	0.951045	0.976461	0.935972	0.953797	0.993715	0.887132	0.896894	0.888953
855	0.979243	0.955901	0.941542	0.96698	0.729785	0.88967	0.884393	0.969419	0.860114	0.906872	0.815873	0.857279	0.957675	0.976867	0.930733	0.958861	0.993017	0.886413	0.897433	0.889543
860	0.978632	0.957161	0.940852	0.96698	0.728932	0.885453	0.873988	0.972477	0.859074	0.90537	0.814939	0.860133	0.955635	0.978084	0.940047	0.962025	0.993017	0.900072	0.897321	0.889431
865	0.977411	0.956741	0.943439	0.966498	0.727909	0.886015	0.892486	0.9684	0.863755	0.906496	0.814566	0.854424	0.956145	0.976461	0.937718	0.953165	0.992318	0.897915	0.897173	0.889263
870	0.983516	0.956111	0.943266	0.966257	0.727738	0.886437	0.877457	0.969419	0.860634	0.903868	0.811951	0.85823	0.953085	0.975649	0.934808	0.95	0.992318	0.89504	0.896317	0.888349
875	0.979853	0.955061	0.942404	0.967703	0.735756	0.886999	0.885549	0.9684	0.863235	0.90199	0.813632	0.854424	0.953595	0.976867	0.942375	0.956329	0.99162	0.891445	0.8976	0.889693
880	0.981074	0.955061	0.941024	0.967462	0.731662	0.887843	0.882081	0.970438	0.860114	0.900113	0.8155	0.8549	0.952065	0.97849	0.940629	0.960759	0.992318	0.888569	0.897154	0.889242
885	0.979853	0.953801	0.941887	0.967221	0.725009	0.892621	0.889017	0.9684	0.862194	0.90199	0.813819	0.855376	0.953085	0.977679	0.935972	0.956329	0.990922	0.888569	0.896763	0.888825
890	0.981074	0.954011	0.944128	0.967462	0.726373	0.890794	0.889017	0.9684	0.863755	0.900488	0.812698	0.85823	0.953595	0.977679	0.929569	0.956962	0.99162	0.882818	0.89667	0.888725
895	0.982295	0.954641	0.940679	0.967221	0.732685	0.889389	0.892486	0.973496	0.859074	0.908374	0.811391	0.855376	0.956655	0.978084	0.931315	0.955696	0.99162	0.892164	0.897396	0.889505
900	0.979243	0.956321	0.943094	0.966739	0.730809	0.891497	0.898266	0.969419	0.856994	0.902366	0.816433	0.852997	0.952065	0.97849	0.934226	0.959494	0.99162	0.893602	0.897898	0.89004
905	0.980464	0.955901	0.940679	0.967221	0.72535	0.886437	0.900578	0.970438	0.858554	0.907247	0.811951	0.850618	0.956655	0.975649	0.942375	0.956962	0.992318	0.887132	0.896298	0.888337
910	0.981074	0.957161	0.940335	0.967221	0.73132	0.890935	0.904046	0.970438	0.863755	0.902741	0.8155	0.85157	0.954615	0.977679	0.943539	0.959494	0.990223	0.884975	0.898065	0.890243
915	0.979243	0.955901	0.942231	0.96698	0.726885	0.893465	0.885549	0.972477	0.862715	0.900488	0.812512	0.855376	0.954615	0.976461	0.942957	0.958228	0.992318	0.891445	0.897489	0.88962
920	0.980464	0.955901	0.943956	0.967462	0.72552	0.886999	0.890173	0.971458	0.863755	0.903117	0.812325	0.850143	0.952065	0.979302	0.938882	0.959494	0.990922	0.894321	0.896726	0.888795
925	0.979243	0.954221	0.943094	0.966016	0.729273	0.888826	0.889017	0.9684	0.856994	0.904994	0.809897	0.8549	0.953085	0.978896	0.942375	0.955063	0.995112	0.886413	0.896615	0.888687
930	0.978632	0.955061	0.944646	0.966498	0.737803	0.886859	0.894798	0.969419	0.862194	0.902741	0.812512	0.849667	0.953595	0.976055	0.935972	0.956962	0.990922	0.893602	0.8976	0.889697
935	0.980464	0.955901	0.943611	0.966739	0.733709	0.888264	0.894798	0.970438	0.862715	0.90199	0.8155	0.852046	0.958695	0.978084	0.936554	0.957595	0.993715	0.885694	0.897954	0.890094
940	0.981685	0.955901	0.944128	0.967944	0.734391	0.887561	0.909827	0.970438	0.862194	0.905745	0.811391	0.856327	0.955125	0.977679	0.93539	0.956329	0.993017	0.890726	0.898177	0.890333
945	0.981074	0.956111	0.943094	0.96698	0.730638	0.888124	0.898266	0.971458	0.869995	0.903492	0.811765	0.853473	0.955125	0.976461	0.933644	0.955696	0.993017	0.892883	0.897507	0.889636
950	0.980464	0.956111	0.941714	0.967221	0.729614	0.887702	0.900578	0.975535	0.867395	0.904243	0.812698	0.85157	0.958185	0.978084	0.939464	0.953797	0.99162	0.889288	0.897452	0.889571
955	0.978022	0.956531	0.944301	0.967221	0.727567	0.887843	0.891329	0.973496	0.864275	0.903492	0.810831	0.852997	0.954105	0.977679	0.937718	0.959494	0.992318	0.895758	0.897154	0.889262
960	0.979853	0.954221	0.942576	0.968426	0.728591	0.888264	0.894798	0.973496	0.866355	0.899362	0.814006	0.854424	0.954615	0.976867	0.934808	0.960127	0.992318	0.892164	0.897191	0.889283
965	0.980464	0.957161	0.944473	0.966498	0.727226	0.889951	0.895954	0.969419	0.867395	0.901615	0.811951	0.850618	0.952065	0.976867	0.940047	0.963924	0.99162	0.892164	0.897507	0.889657
970	0.979243	0.956531	0.943439	0.965293	0.729956	0.888124	0.904046	0.971458	0.868955	0.899362	0.811578	0.847288	0.956655	0.977679	0.941793	0.956329	0.993017	0.893602	0.897321	0.889436
975	0.979853	0.954431	0.942749	0.966016	0.727567	0.888405	0.909827	0.9684	0.869475	0.907623	0.812138	0.851094	0.955125	0.976867	0.938882	0.955696	0.992318	0.89504	0.897396	0.88952
980	0.978632	0.956531	0.943611	0.967221	0.730467	0.88981	0.887861	0.969419	0.855434	0.901239	0.812698	0.85157	0.959714	0.976867	0.934808	0.961392	0.99162	0.894321	0.897321	0.889434
985	0.978632	0.956531	0.942576	0.967703	0.722108	0.886297	0.893642	0.969419	0.863235	0.907247	0.812512	0.849191	0.954105	0.977679	0.93248	0.956962	0.992318	0.897915	0.896168	0.88823
990	0.980464	0.956111	0.944473	0.966016	0.727226	0.886156	0.893642	0.969419	0.862194	0.904243	0.808964	0.852997	0.957675	0.978896	0.938882	0.960759	0.99162	0.896477	0.896856	0.888951
995	0.979853	0.957161	0.943611	0.966257	0.732515	0.890372	0.892486	0.969419	0.867395	0.906872	0.811018	0.853949	0.954615	0.978084	0.940629	0.958228	0.99162	0.897915	0.8984	0.890617
1000	0.978022	0.955901	0.940162	0.967462	0.723303	0.885453	0.889017	0.970438	0.863755	0.90537	0.811391	0.853473	0.954105	0.978896	0.93539	0.955696	0.990922	0.897915	0.895833	0.887846
1005	0.981685	0.957371	0.943439	0.966257	0.724326	0.885313	0.894798	0.9684	0.871555	0.899362	0.813259	0.849191	0.953595	0.978896	0.934808	0.955063	0.992318	0.898634	0.896484	0.888539
1010	0.978632	0.955481	0.945335	0.966739	0.727226	0.888686	0.89711	0.96738	0.863235	0.906121	0.813819	0.849191	0.955635	0.976867	0.941211	0.951266	0.993715	0.899353	0.89747	0.889609
1015	0.979853	0.955691	0.941714	0.964329	0.726373	0.887561	0.901734	0.970438	0.868955	0.903868	0.80915	0.856803	0.953085	0.976461	0.936554	0.959494	0.990223	0.90151	0.896708	0.888785
1020	0.980464	0.956321	0.941887	0.967221	0.72245	0.887421	0.901734	0.972477	0.863235	0.903492	0.807656	0.860133	0.955635	0.976461	0.941793	0.958228	0.993715	0.898634	0.896615	0.888735
1025	0.980464	0.955691	0.940335	0.966016	0.728591	0.889108	0.901734	0.969419	0.867395	0.905745	0.8155	0.855852	0.953595	0.976055	0.938882	0.957595	0.99162	0.90151	0.897824	0.889972
1030	0.980464	0.956951	0.941887	0.966498	0.732173	0.892762	0.901734	0.96738	0.872075	0.909125	0.812325	0.859657	0.957165	0.978084	0.933644	0.955696	0.99162	0.894321	0.898958	0.891197
1035	0.981074	0.955901	0.946198	0.96698	0.729273	0.888545	0.90289	0.971458	0.871035	0.90537	0.811578	0.856327	0.955635	0.975244	0.943539	0.956329	0.99162	0.89504	0.898344	0.89055
1040	0.978632	0.958001	0.941197	0.966257	0.730126	0.88714	0.900578	0.973496	0.870515	0.902366	0.8155	0.857755	0.958695	0.977273	0.937718	0.959494	0.993017	0.894321	0.898177	0.890362
1045	0.979853	0.954851	0.944128	0.966498	0.724497	0.887421	0.906358	0.969419	0.872595	0.906872	0.812885	0.856327	0.955125	0.980925	0.944121	0.958861	0.990223	0.905104	0.898121	0.890325
1050	0.978632	0.955691	0.945335	0.966016	0.727909	0.886156	0.90289	0.970438	0.866875	0.903492	0.811391	0.857279	0.955635	0.976461	0.940629	0.959494	0.992318	0.894321	0.897433	0.88957
1055	0.978632	0.955271	0.942921	0.967462	0.729956	0.890794	0.905202	0.971458	0.873115	0.902366	0.813072	0.858706	0.954105	0.978896	0.934808	0.962025	0.99162	0.894321	0.898456	0.890634
1060	0.982295	0.957581	0.945335	0.967462	0.730809	0.885734	0.905202	0.974516	0.869475	0.906496	0.811018	0.859182	0.955635	0.976055	0.934808	0.962025	0.99162	0.892164	0.89827	0.890458
1065	0.981074	0.957371	0.942576	0.967462	0.73132	0.891778	0.900578	0.970438	0.868955	0.899362	0.811204	0.858706	0.956145	0.978896	0.939464	0.963291	0.99162	0.898634	0.898754	0.890998
1070	0.981685	0.958211	0.942921	0.966498	0.731832	0.886437	0.909827	0.9684	0.871555	0.905745	0.810271	0.857279	0.955125	0.978896	0.944703	0.957595	0.993017	0.89504	0.898438	0.890665
1075	0.982295	0.955271	0.944128	0.967462	0.730809	0.88714	0.913295	0.96738	0.863235	0.902366	0.809711	0.857755	0.955125	0.977679	0.937136	0.958861	0.993715	0.894321	0.897656	0.889803
1080	0.979853	0.954641	0.943266	0.96698	0.731832	0.886156	0.905202	0.970438	0.872595	0.900864	0.813072	0.853949	0.955635	0.979708	0.945867	0.960759	0.99162	0.894321	0.89814	0.890316
1085	0.979853	0.955691	0.945853	0.96698	0.73132	0.891075	0.905202	0.970438	0.872075	0.90199	0.811578	0.855852	0.955125	0.976867	0.945867	0.958861	0.99162	0.89504	0.898884	0.89113
1090	0.982295	0.954641	0.944646	0.966498	0.727056	0.888826	0.890173	0.974516	0.861154	0.901239	0.809897	0.86156	0.957165	0.978084	0.942957	0.956329	0.993715	0.897196	0.89747	0.889621
1095	0.982906	0.956741	0.942059	0.967462	0.726032	0.885453	0.912139	0.974516	0.868955	0.899737	0.814192	0.85823	0.953595	0.976867	0.937718	0.957595	0.99162	0.890007	0.89721	0.889329
1100	0.979853	0.954641	0.944473	0.967703	0.727567	0.885734	0.898266	0.970438	0.863755	0.903117	0.811018	0.86156	0.955635	0.976461	0.940629	0.962025	0.990922	0.900072	0.897433	0.889564
1105	0.982295	0.956111	0.943439	0.965775	0.72842	0.887843	0.893642	0.969419	0.873115	0.901239	0.811018	0.860133	0.956655	0.978896	0.941793	0.964557	0.993715	0.90151	0.898214	0.890421
1110	0.981685	0.956531	0.943783	0.966257	0.717844	0.888405	0.907514	0.971458	0.867915	0.900113	0.812138	0.852046	0.955125	0.975244	0.938882	0.963291	0.992318	0.893602	0.896447	0.888539
1115	0.979853	0.956531	0.945163	0.96698	0.732515	0.889529	0.893642	0.974516	0.867915	0.900488	0.813072	0.856803	0.954615	0.976867	0.9383	0.955696	0.99162	0.902229	0.898493	0.89068
1120	0.981074	0.955901	0.942231	0.966739	0.726885	0.888124	0.90289	0.970438	0.865835	0.902366	0.813259	0.856803	0.956145	0.978084	0.944121	0.960759	0.993017	0.895758	0.897768	0.88993
1125	0.978022	0.955061	0.942749	0.96698	0.731491	0.885313	0.895954	0.971458	0.873635	0.903492	0.811765	0.855376	0.953595	0.979708	0.942957	0.958228	0.99162	0.902948	0.897861	0.890039
1130	0.979853	0.955061	0.940852	0.967462	0.727226	0.888686	0.895954	0.972477	0.865315	0.901615	0.808403	0.855376	0.959714	0.975244	0.941793	0.956329	0.993017	0.897915	0.896856	0.888969
1135	0.984127	0.954641	0.946198	0.965775	0.722791	0.885172	0.913295	0.975535	0.866355	0.903868	0.80747	0.857755	0.954615	0.977679	0.940047	0.953797	0.993017	0.903666	0.896875	0.888993
1140	0.979853	0.957371	0.944473	0.966739	0.730467	0.889108	0.898266	0.964322	0.864795	0.900864	0.808964	0.85823	0.955125	0.97849	0.941211	0.960127	0.990922	0.899353	0.897861	0.890033
1145	0.978632	0.955901	0.943783	0.967703	0.729444	0.888124	0.914451	0.969419	0.872595	0.900113	0.811951	0.861085	0.956145	0.979302	0.940629	0.956962	0.993017	0.899353	0.898475	0.890683
1150	0.980464	0.955061	0.944128	0.966016	0.724156	0.88967	0.900578	0.9684	0.865315	0.903492	0.812885	0.854424	0.953595	0.974838	0.942957	0.95443	0.992318	0.893602	0.897024	0.889142
1155	0.981074	0.956111	0.943266	0.967462	0.730467	0.889951	0.898266	0.971458	0.866875	0.903492	0.812138	0.856803	0.956145	0.976867	0.944121	0.956329	0.99162	0.900072	0.8984	0.89059
1160	0.981685	0.955271	0.943611	0.966498	0.733197	0.886297	0.919075	0.972477	0.872595	0.901239	0.810644	0.854424	0.954105	0.976461	0.943539	0.959494	0.994413	0.902948	0.898456	0.890661
1165	0.980464	0.954851	0.942059	0.967221	0.727909	0.888967	0.905202	0.969419	0.866355	0.901615	0.812885	0.861085	0.955635	0.978896	0.947031	0.957595	0.993017	0.895758	0.898047	0.890233
1170	0.981074	0.955061	0.942921	0.967944	0.731662	0.8922	0.906358	0.9684	0.869475	0.907623	0.815126	0.859182	0.956655	0.977679	0.937136	0.957595	0.993017	0.900791	0.899423	0.891692
1175	0.979243	0.956111	0.942921	0.967703	0.727226	0.891356	0.906358	0.969419	0.863755	0.904619	0.811391	0.86156	0.954105	0.977679	0.937136	0.959494	0.99162	0.899353	0.898121	0.890322
1180	0.979243	0.956741	0.943783	0.966016	0.721767	0.890654	0.900578	0.974516	0.861154	0.901239	0.813259	0.850143	0.953085	0.977273	0.940047	0.962025	0.992318	0.89504	0.896949	0.889056
1185	0.981074	0.955691	0.942749	0.966739	0.727567	0.888545	0.900578	0.971458	0.866875	0.899737	0.810644	0.862036	0.952065	0.977679	0.944703	0.960127	0.992318	0.898634	0.897656	0.889815
1190	0.980464	0.954851	0.945335	0.968185	0.727567	0.889951	0.90289	0.96738	0.872075	0.898235	0.809524	0.860133	0.954615	0.976867	0.945285	0.958861	0.993715	0.897196	0.898065	0.890275
1195	0.982295	0.955271	0.941714	0.966498	0.726032	0.889529	0.906358	0.972477	0.859074	0.899362	0.812512	0.857279	0.952575	0.978896	0.944121	0.956962	0.993017	0.895758	0.89721	0.889348
1200	0.978632	0.955271	0.944991	0.964811	0.726544	0.890935	0.906358	0.971458	0.872595	0.904619	0.808777	0.857755	0.954615	0.978084	0.948196	0.959494	0.990922	0.89504	0.898103	0.890329
1205	0.980464	0.956321	0.942231	0.967462	0.724497	0.888826	0.913295	0.970438	0.866355	0.90199	0.811765	0.860133	0.955125	0.977273	0.94936	0.955063	0.992318	0.900072	0.897842	0.890035
1210	0.979853	0.956951	0.945335	0.965775	0.726032	0.884329	0.908671	0.9684	0.868435	0.897484	0.810084	0.85823	0.955635	0.97849	0.943539	0.958861	0.993715	0.897915	0.897135	0.889256
1215	0.979853	0.956321	0.943956	0.965534	0.723985	0.884891	0.907514	0.971458	0.863755	0.897484	0.813819	0.862036	0.954615	0.976867	0.947031	0.955696	0.993715	0.900791	0.897135	0.88925
1220	0.980464	0.955481	0.944646	0.96698	0.728079	0.890794	0.908671	0.970438	0.869475	0.899737	0.811578	0.857755	0.956655	0.977273	0.944121	0.958861	0.99162	0.903666	0.898531	0.890766
1225	0.978632	0.955271	0.942749	0.967462	0.727226	0.888826	0.904046	0.96738	0.864275	0.899362	0.808777	0.856327	0.955635	0.977679	0.945285	0.960127	0.993017	0.902948	0.89734	0.889494
1230	0.978022	0.955271	0.944128	0.966739	0.726373	0.885313	0.907514	0.96738	0.865315	0.902741	0.811578	0.846337	0.955635	0.977679	0.948778	0.958861	0.992318	0.896477	0.896894	0.888982
1235	0.979243	0.955481	0.942059	0.967462	0.726203	0.886437	0.900578	0.972477	0.861154	0.900864	0.811765	0.862988	0.953595	0.977273	0.948778	0.957595	0.992318	0.897196	0.89721	0.889337
1240	0.982906	0.956321	0.945853	0.96698	0.730979	0.886999	0.910983	0.9684	0.873115	0.906121	0.809337	0.857279	0.955635	0.979708	0.94936	0.957595	0.990223	0.892883	0.898717	0.890956
1245	0.982906	0.955061	0.944818	0.96698	0.724667	0.88967	0.910983	0.971458	0.864275	0.902741	0.811951	0.863463	0.952575	0.976461	0.948778	0.95443	0.992318	0.893602	0.897935	0.890134
1250	0.978632	0.954851	0.94637	0.966498	0.72825	0.885172	0.910983	0.9684	0.865315	0.900113	0.810458	0.864415	0.955635	0.976055	0.94936	0.957595	0.99162	0.897915	0.897749	0.889915
1255	0.979853	0.954641	0.943266	0.965775	0.726032	0.886999	0.912139	0.975535	0.864795	0.900864	0.812512	0.857279	0.952575	0.972808	0.951106	0.961392	0.99162	0.900072	0.897433	0.889593
1260	0.976801	0.954221	0.943094	0.966016	0.72535	0.883907	0.908671	0.970438	0.874675	0.898235	0.808217	0.85823	0.954105	0.976867	0.948196	0.956329	0.993715	0.893602	0.896391	0.888459
1265	0.979243	0.956951	0.943266	0.965534	0.727397	0.886015	0.909827	0.970438	0.868435	0.892227	0.812698	0.857755	0.954615	0.978896	0.953434	0.956329	0.993017	0.907261	0.897731	0.889901
1270	0.976801	0.955271	0.945508	0.965775	0.730126	0.890513	0.904046	0.96738	0.863755	0.899362	0.814192	0.856327	0.953595	0.976055	0.951106	0.953797	0.99162	0.904385	0.898363	0.890576
1275	0.979853	0.955901	0.943783	0.967703	0.724667	0.887702	0.906358	0.965341	0.873635	0.901615	0.811391	0.862988	0.953595	0.975649	0.950524	0.956329	0.994413	0.89504	0.897824	0.89
1280	0.979853	0.953591	0.944301	0.965293	0.725691	0.890372	0.917919	0.972477	0.863235	0.89448	0.806536	0.855852	0.953595	0.974026	0.948778	0.960127	0.990223	0.902948	0.896856	0.888987
1285	0.978022	0.954431	0.944818	0.966016	0.720403	0.886999	0.916763	0.970438	0.873115	0.901615	0.811018	0.861085	0.953085	0.977273	0.954016	0.958228	0.990922	0.891445	0.897228	0.889378
1290	0.981074	0.956111	0.942921	0.967703	0.723303	0.885172	0.899422	0.969419	0.861674	0.900113	0.810831	0.858706	0.954105	0.978084	0.945867	0.958228	0.993715	0.885694	0.896317	0.888381
1295	0.979853	0.955271	0.945163	0.96698	0.726885	0.887843	0.921387	0.970438	0.864275	0.905745	0.8155	0.859182	0.954105	0.974838	0.947614	0.957595	0.992318	0.899353	0.898568	0.890808
1300	0.979853	0.954851	0.944473	0.966016	0.721085	0.88714	0.905202	0.969419	0.865315	0.896357	0.809897	0.869172	0.953085	0.975649	0.950524	0.959494	0.990922	0.89504	0.896782	0.888885
1305	0.979853	0.956531	0.944991	0.966739	0.71972	0.887561	0.906358	0.969419	0.865315	0.900864	0.810084	0.856327	0.954105	0.979302	0.952852	0.957595	0.990922	0.897915	0.897005	0.889175
1310	0.979853	0.955271	0.943439	0.966739	0.726373	0.883907	0.909827	0.96738	0.865835	0.905745	0.811018	0.857755	0.951555	0.977679	0.948778	0.958861	0.99162	0.902948	0.897284	0.889426
1315	0.980464	0.955271	0.943956	0.966498	0.72535	0.88728	0.913295	0.965341	0.864275	0.902366	0.811204	0.857755	0.954615	0.975244	0.952852	0.956962	0.990922	0.892164	0.897266	0.889404
1320	0.978632	0.955691	0.943783	0.965534	0.730297	0.888405	0.907514	0.9684	0.867915	0.901615	0.810644	0.861085	0.956145	0.976867	0.95227	0.959494	0.99162	0.897196	0.898307	0.89052
1325	0.977411	0.955481	0.945163	0.966016	0.720061	0.887843	0.900578	0.976555	0.865315	0.897109	0.810271	0.857279	0.953595	0.976461	0.945285	0.948734	0.990223	0.896477	0.896075	0.888147
1330	0.981685	0.954641	0.942749	0.966257	0.727056	0.886156	0.900578	0.964322	0.866875	0.902366	0.808403	0.865366	0.952575	0.975649	0.947031	0.953797	0.993017	0.895758	0.896838	0.888933
1335	0.979853	0.954851	0.942921	0.966498	0.725861	0.888124	0.910983	0.969419	0.867915	0.897484	0.808777	0.862988	0.953595	0.978084	0.951106	0.959494	0.993017	0.895758	0.897414	0.889587
1340	0.979243	0.955691	0.945163	0.966257	0.723303	0.884329	0.901734	0.96738	0.864795	0.897484	0.809524	0.86156	0.954615	0.977679	0.954598	0.959494	0.99162	0.896477	0.896745	0.88887
1345	0.978022	0.955481	0.946198	0.965293	0.728591	0.888967	0.912139	0.969419	0.867915	0.899737	0.810084	0.85823	0.954105	0.977273	0.949942	0.958861	0.99162	0.897915	0.898103	0.890292
1350	0.978632	0.955481	0.941714	0.966257	0.72842	0.887561	0.914451	0.970438	0.872595	0.899362	0.807843	0.865366	0.954105	0.976867	0.954016	0.956962	0.990223	0.900072	0.897842	0.890053
1355	0.977411	0.955691	0.944473	0.965775	0.72842	0.885313	0.912139	0.965341	0.868955	0.894104	0.80859	0.864415	0.953595	0.976867	0.947031	0.953797	0.993715	0.905823	0.89721	0.889354
1360	0.981685	0.955901	0.946198	0.966257	0.723985	0.887983	0.910983	0.966361	0.868435	0.902366	0.807843	0.860609	0.956145	0.977273	0.952852	0.95443	0.990223	0.898634	0.897656	0.889862
1365	0.978632	0.956321	0.944646	0.965293	0.718185	0.888264	0.910983	0.971458	0.860114	0.896733	0.807096	0.862036	0.951045	0.975649	0.95227	0.960127	0.993017	0.895758	0.89615	0.888238
1370	0.976801	0.955691	0.942921	0.965052	0.719038	0.888124	0.90289	0.9684	0.870515	0.897109	0.811204	0.859182	0.956655	0.977273	0.951106	0.956962	0.990922	0.899353	0.896596	0.888715
1375	0.979243	0.955271	0.942576	0.966257	0.72552	0.888124	0.904046	0.970438	0.865315	0.897109	0.80859	0.855376	0.951045	0.977273	0.950524	0.957595	0.993715	0.897915	0.896689	0.888807
1380	0.982295	0.954641	0.944818	0.966257	0.721597	0.889108	0.912139	0.972477	0.872595	0.89786	0.812885	0.865842	0.953595	0.975244	0.956345	0.955696	0.99162	0.889288	0.897824	0.890042
1385	0.982295	0.955061	0.94637	0.965775	0.723814	0.886578	0.904046	0.971458	0.856474	0.900864	0.807283	0.862512	0.954105	0.975649	0.953434	0.952532	0.99162	0.893602	0.896596	0.888715
1390	0.979243	0.957161	0.942231	0.96698	0.722108	0.883345	0.910983	0.976555	0.865835	0.902366	0.803361	0.8549	0.952575	0.978084	0.952852	0.953165	0.99162	0.90151	0.895908	0.888
1395	0.976801	0.956111	0.946025	0.964811	0.721597	0.886015	0.906358	0.96738	0.867395	0.900488	0.808403	0.856327	0.958695	0.978896	0.95518	0.956962	0.992318	0.903666	0.89708	0.889239
1400	0.979243	0.954431	0.945853	0.965293	0.721085	0.885734	0.910983	0.971458	0.866355	0.900864	0.805415	0.860133	0.954615	0.976867	0.947614	0.952532	0.992318	0.899353	0.896187	0.888275
1405	0.97558	0.954431	0.944646	0.965534	0.718867	0.887561	0.906358	0.969419	0.865315	0.895606	0.810831	0.860609	0.953595	0.976461	0.954016	0.958228	0.99162	0.896477	0.896336	0.888443
1410	0.979243	0.956111	0.943439	0.966016	0.721426	0.88208	0.915607	0.96738	0.867395	0.899362	0.80747	0.859182	0.951555	0.976461	0.952852	0.951899	0.992318	0.906542	0.896019	0.888083
1415	0.97619	0.954221	0.943439	0.965775	0.721767	0.888124	0.905202	0.969419	0.863235	0.899737	0.803548	0.857755	0.953085	0.977679	0.951106	0.955063	0.993017	0.900791	0.895889	0.887967
1420	0.977411	0.955481	0.943439	0.966016	0.728932	0.887843	0.919075	0.96738	0.868435	0.898611	0.80747	0.858706	0.951045	0.976461	0.95227	0.960127	0.99162	0.899353	0.897526	0.889701
1425	0.97619	0.955271	0.944301	0.965775	0.724326	0.887983	0.908671	0.9684	0.864275	0.897484	0.811204	0.85823	0.953595	0.974432	0.954598	0.958861	0.990922	0.903666	0.897191	0.889328
1430	0.979853	0.955901	0.944128	0.966016	0.720914	0.88714	0.905202	0.964322	0.865835	0.896733	0.80859	0.865842	0.950025	0.97849	0.95227	0.958228	0.993715	0.896477	0.896652	0.888793
1435	0.980464	0.955271	0.944991	0.965052	0.72245	0.88728	0.908671	0.972477	0.871035	0.89448	0.80747	0.861085	0.953595	0.976867	0.954598	0.958228	0.992318	0.897915	0.896931	0.889049
1440	0.979243	0.955481	0.944473	0.965052	0.718185	0.886578	0.906358	0.971458	0.868435	0.900488	0.808777	0.862512	0.954615	0.976867	0.949942	0.951266	0.992318	0.898634	0.896336	0.888434
1445	0.979243	0.953801	0.946198	0.966257	0.717673	0.887843	0.910983	0.970438	0.864275	0.894855	0.810084	0.862036	0.954105	0.976461	0.947031	0.957595	0.992318	0.896477	0.896317	0.888406
1450	0.979243	0.955901	0.943956	0.965775	0.721767	0.886718	0.90289	0.970438	0.864275	0.899737	0.807096	0.859657	0.952065	0.976461	0.94936	0.955063	0.992318	0.900791	0.89628	0.888389
1455	0.979853	0.954851	0.943783	0.967703	0.721767	0.885734	0.90289	0.972477	0.866875	0.901615	0.806349	0.860609	0.954615	0.976461	0.953434	0.959494	0.99162	0.906542	0.896875	0.889035
1460	0.978632	0.955481	0.945163	0.966498	0.724497	0.88967	0.908671	0.969419	0.869475	0.898986	0.811951	0.868696	0.952575	0.975649	0.952852	0.95443	0.993017	0.894321	0.898084	0.890301
1465	0.979853	0.956741	0.944646	0.965293	0.725691	0.88967	0.910983	0.96738	0.872075	0.895982	0.804108	0.865366	0.954105	0.975244	0.95518	0.953797	0.99162	0.897196	0.897377	0.889568
1470	0.979853	0.955271	0.943266	0.966498	0.727738	0.884048	0.904046	0.966361	0.860634	0.895606	0.806909	0.858706	0.952575	0.975244	0.953434	0.958228	0.99162	0.903666	0.896317	0.888394
1475	0.977411	0.955691	0.944818	0.965293	0.727226	0.881799	0.905202	0.971458	0.860114	0.896357	0.805976	0.859657	0.953595	0.976867	0.951688	0.953165	0.992318	0.900072	0.895908	0.887948
1480	0.979853	0.955271	0.944128	0.965775	0.722108	0.886859	0.910983	0.966361	0.861154	0.902366	0.805229	0.867745	0.952065	0.975649	0.956345	0.958228	0.99162	0.899353	0.896745	0.888878
1485	0.979243	0.954431	0.946715	0.96457	0.720744	0.889529	0.899422	0.965341	0.863755	0.90199	0.809711	0.867745	0.952575	0.974432	0.958673	0.949367	0.99162	0.90151	0.897191	0.889383
1490	0.982906	0.954431	0.945508	0.967462	0.724667	0.886718	0.910983	0.965341	0.865315	0.898611	0.809897	0.866318	0.952065	0.976867	0.956345	0.953165	0.99162	0.898634	0.897545	0.88974
1495	0.982295	0.953381	0.943439	0.966257	0.721597	0.886999	0.905202	0.972477	0.870515	0.900113	0.809524	0.867269	0.955635	0.976055	0.951106	0.953165	0.99162	0.896477	0.896987	0.889141
1500	0.979243	0.954431	0.944991	0.965534	0.721597	0.885594	0.90289	0.9684	0.865315	0.903117	0.805602	0.863463	0.952575	0.976055	0.95227	0.953797	0.99162	0.896477	0.896168	0.888242
1505	0.981074	0.955061	0.946025	0.965293	0.715797	0.886156	0.90289	0.965341	0.862194	0.900113	0.810084	0.864891	0.953085	0.974026	0.952852	0.951266	0.992318	0.905104	0.896112	0.888194
1510	0.978022	0.953801	0.943094	0.965293	0.723985	0.885313	0.90289	0.971458	0.866355	0.897484	0.808217	0.865366	0.951045	0.977679	0.95227	0.955696	0.992318	0.902948	0.896484	0.888571
1515	0.978632	0.956531	0.943783	0.966498	0.725691	0.887421	0.907514	0.9684	0.866875	0.901615	0.805789	0.864415	0.957675	0.975649	0.954016	0.957595	0.992318	0.902229	0.897582	0.889781
1520	0.978632	0.955691	0.944991	0.965534	0.721938	0.886578	0.906358	0.9684	0.871035	0.894104	0.808217	0.861085	0.952065	0.976461	0.947031	0.955696	0.990223	0.894321	0.896205	0.888275
1525	0.979243	0.955691	0.945508	0.966498	0.719038	0.88714	0.901734	0.971458	0.869995	0.899737	0.803735	0.866794	0.950535	0.976055	0.956345	0.955063	0.993715	0.902229	0.896615	0.888764
1530	0.981685	0.956741	0.945508	0.965293	0.719208	0.886718	0.910983	0.964322	0.867395	0.900488	0.807096	0.861085	0.952575	0.979708	0.951106	0.962025	0.990223	0.902948	0.896931	0.889103
1535	0.979853	0.955481	0.94568	0.966016	0.720232	0.886297	0.910983	0.966361	0.866355	0.898986	0.805976	0.865366	0.951045	0.976055	0.948778	0.953797	0.99162	0.900791	0.896317	0.888422
1540	0.979243	0.954431	0.944646	0.964811	0.720573	0.884048	0.909827	0.966361	0.858034	0.900864	0.810271	0.862512	0.952575	0.974026	0.95227	0.953797	0.992318	0.902948	0.895982	0.888028
1545	0.979853	0.954851	0.946543	0.965775	0.719379	0.88714	0.909827	0.96738	0.864795	0.900113	0.802801	0.866794	0.953085	0.977273	0.95227	0.955063	0.994413	0.897196	0.896354	0.88848
1550	0.979853	0.954851	0.944818	0.965293	0.721085	0.888264	0.900578	0.966361	0.864795	0.90199	0.806909	0.862512	0.954615	0.977273	0.956345	0.953797	0.992318	0.90151	0.896838	0.888975
1555	0.977411	0.954851	0.946025	0.965293	0.721767	0.88728	0.913295	0.965341	0.861674	0.904619	0.806349	0.869172	0.955635	0.977679	0.952852	0.953797	0.99162	0.899353	0.897117	0.889285
1560	0.979853	0.956741	0.943094	0.966016	0.717673	0.885875	0.906358	0.96738	0.862715	0.903117	0.805602	0.858706	0.954615	0.975649	0.955763	0.960759	0.990922	0.908699	0.896261	0.88836
1565	0.981074	0.954641	0.945853	0.966498	0.721085	0.887561	0.906358	0.963303	0.863235	0.901239	0.808964	0.86156	0.956145	0.976461	0.953434	0.949367	0.993715	0.903666	0.896968	0.889108
1570	0.976801	0.954641	0.946543	0.966498	0.71665	0.890794	0.916763	0.969419	0.867915	0.899362	0.808403	0.863939	0.953085	0.974432	0.95227	0.956962	0.99162	0.906542	0.897247	0.889455
1575	0.982295	0.956321	0.945335	0.966016	0.724497	0.884048	0.906358	0.96738	0.867395	0.898235	0.80915	0.860133	0.954105	0.974432	0.955763	0.955696	0.990922	0.898634	0.896894	0.889025
1580	0.979243	0.954851	0.944128	0.965293	0.721085	0.883486	0.901734	0.96738	0.863755	0.895982	0.80803	0.865366	0.951555	0.97362	0.954016	0.958228	0.990922	0.895758	0.895629	0.887673
1585	0.978022	0.955901	0.944128	0.966257	0.718014	0.883064	0.908671	0.973496	0.864275	0.89786	0.805789	0.864415	0.952575	0.976867	0.956345	0.948101	0.99162	0.902948	0.89561	0.887681
1590	0.979853	0.954851	0.944473	0.966016	0.716479	0.885032	0.914451	0.966361	0.862715	0.896357	0.809711	0.863463	0.952575	0.975244	0.959255	0.955696	0.992318	0.897915	0.896001	0.88809
1595	0.979853	0.954431	0.945853	0.965775	0.71955	0.886015	0.909827	0.970438	0.868435	0.901615	0.810458	0.864891	0.952065	0.972403	0.956927	0.948101	0.993715	0.894321	0.896652	0.888771
1600	0.979853	0.955271	0.94637	0.96698	0.718526	0.888124	0.899422	0.96738	0.860114	0.899737	0.80803	0.863939	0.952065	0.975649	0.958673	0.955063	0.990922	0.900072	0.896633	0.888772
1605	0.981074	0.955691	0.944991	0.965534	0.720744	0.884048	0.910983	0.966361	0.864275	0.895982	0.811018	0.865842	0.950025	0.976055	0.958091	0.955063	0.99162	0.905104	0.896726	0.88885
1610	0.979243	0.954851	0.945853	0.966257	0.715455	0.886578	0.909827	0.969419	0.861674	0.898611	0.806349	0.863939	0.954615	0.975244	0.959255	0.956329	0.990922	0.89504	0.895964	0.888075
1615	0.979853	0.953801	0.944128	0.965775	0.714432	0.884891	0.899422	0.969419	0.861674	0.898986	0.805415	0.858706	0.951045	0.975244	0.958091	0.957595	0.99162	0.890726	0.894661	0.886658
1620	0.981685	0.955061	0.946025	0.965293	0.71375	0.883907	0.905202	0.966361	0.869995	0.900864	0.807096	0.857279	0.949006	0.976055	0.961583	0.956962	0.99162	0.900791	0.895647	0.887747
1625	0.979243	0.955691	0.944128	0.965293	0.719208	0.886718	0.892486	0.9684	0.855954	0.90199	0.808964	0.868221	0.954105	0.975244	0.953434	0.955696	0.990223	0.900791	0.896205	0.88832
1630	0.982295	0.952961	0.946715	0.966498	0.717332	0.885875	0.909827	0.96738	0.868955	0.900488	0.80803	0.861085	0.952065	0.976867	0.952852	0.948101	0.990922	0.90151	0.896187	0.8883
1635	0.978632	0.955481	0.943956	0.965534	0.715455	0.889248	0.895954	0.964322	0.867395	0.900488	0.80803	0.860609	0.953595	0.977273	0.959255	0.951899	0.992318	0.899353	0.896187	0.888325
1640	0.981074	0.954641	0.946025	0.966498	0.713067	0.886718	0.904046	0.9684	0.865835	0.898611	0.807656	0.859182	0.951555	0.975244	0.957509	0.948734	0.993715	0.904385	0.895703	0.88781
1645	0.979243	0.954851	0.945335	0.96698	0.715455	0.883907	0.906358	0.96738	0.861674	0.901239	0.809337	0.862036	0.948496	0.978084	0.958091	0.951899	0.993017	0.897196	0.895722	0.887807
1650	0.978632	0.954011	0.946025	0.965775	0.71102	0.888124	0.914451	0.969419	0.866875	0.902366	0.809897	0.860133	0.951555	0.976461	0.954598	0.951899	0.993017	0.905104	0.896205	0.888345
1655	0.979243	0.953591	0.946025	0.965293	0.714944	0.886578	0.912139	0.970438	0.865835	0.899737	0.806162	0.856327	0.950535	0.975649	0.95518	0.956962	0.990223	0.905104	0.895685	0.887785
1660	0.979243	0.954011	0.946025	0.965534	0.714944	0.886999	0.904046	0.962283	0.868435	0.897109	0.808217	0.859657	0.952065	0.976055	0.953434	0.95443	0.992318	0.897196	0.89561	0.887679
1665	0.979243	0.954641	0.946025	0.96457	0.715626	0.887843	0.901734	0.96738	0.860114	0.897109	0.806723	0.862988	0.952575	0.974838	0.953434	0.952532	0.99162	0.902229	0.895536	0.887607
1670	0.979853	0.953801	0.944301	0.966257	0.713238	0.886156	0.907514	0.9684	0.861154	0.900864	0.803361	0.862036	0.954615	0.97362	0.957509	0.951899	0.99162	0.900791	0.894996	0.887042
1675	0.977411	0.954851	0.94637	0.966016	0.711702	0.889248	0.907514	0.962283	0.856994	0.901239	0.80859	0.857279	0.953595	0.977679	0.954598	0.95443	0.990223	0.895758	0.895517	0.887597
1680	0.978022	0.953381	0.943956	0.966016	0.719379	0.885172	0.895954	0.9684	0.865835	0.90537	0.80112	0.859657	0.949516	0.976055	0.958091	0.948734	0.990922	0.905823	0.895238	0.887314
1685	0.982295	0.956531	0.94637	0.966257	0.709485	0.889248	0.904046	0.969419	0.858554	0.897484	0.807656	0.856327	0.954105	0.975244	0.960419	0.955696	0.992318	0.906542	0.895871	0.887996
1690	0.978632	0.955481	0.947577	0.965534	0.712214	0.887561	0.904046	0.96738	0.865835	0.895231	0.802988	0.85823	0.950535	0.97849	0.956927	0.951266	0.99162	0.905823	0.895275	0.887385
1695	0.976801	0.952961	0.946887	0.964329	0.715626	0.88728	0.907514	0.971458	0.862715	0.895231	0.807283	0.858706	0.953085	0.976055	0.953434	0.948101	0.990223	0.90151	0.895257	0.887283
1700	0.980464	0.955901	0.944646	0.965534	0.718185	0.884329	0.906358	0.971458	0.860114	0.895606	0.802614	0.854424	0.950535	0.974432	0.95518	0.953797	0.990922	0.898634	0.894643	0.886641
1705	0.978022	0.954431	0.946198	0.966257	0.712726	0.885172	0.905202	0.964322	0.869475	0.89448	0.803735	0.859182	0.952065	0.97362	0.959255	0.951266	0.993017	0.902229	0.894829	0.886866
1710	0.978022	0.954221	0.94637	0.965775	0.714944	0.885032	0.905202	0.9684	0.859594	0.895982	0.805976	0.86156	0.948496	0.976055	0.961001	0.948734	0.99162	0.897196	0.894922	0.886963
1715	0.979243	0.954851	0.945508	0.966739	0.71682	0.884891	0.912139	0.9684	0.863235	0.89786	0.806162	0.862988	0.950025	0.975244	0.952852	0.947468	0.992318	0.897915	0.89535	0.887402
1720	0.978632	0.955061	0.947405	0.964088	0.715114	0.887561	0.90289	0.9684	0.867915	0.895606	0.803361	0.862512	0.954105	0.97362	0.958091	0.947468	0.99162	0.897915	0.89535	0.887431
1725	0.978632	0.952751	0.945335	0.965534	0.706926	0.889529	0.908671	0.96738	0.860634	0.897484	0.803361	0.859657	0.950535	0.974838	0.960419	0.948734	0.990922	0.900072	0.894271	0.886293
1730	0.978022	0.955271	0.943956	0.964088	0.713408	0.884329	0.904046	0.965341	0.857514	0.896357	0.805976	0.864891	0.949516	0.974838	0.95518	0.956329	0.99162	0.902948	0.894531	0.886533
1735	0.979243	0.952961	0.947405	0.965775	0.713067	0.885594	0.908671	0.966361	0.865835	0.894855	0.806723	0.862512	0.952575	0.974838	0.959255	0.955063	0.993017	0.900072	0.895461	0.887519
1740	0.979243	0.954641	0.945508	0.965775	0.713408	0.88461	0.90289	0.973496	0.866355	0.897484	0.805976	0.859182	0.951555	0.975649	0.961583	0.952532	0.99162	0.902229	0.895312	0.887375
1745	0.979243	0.954851	0.943439	0.965293	0.71085	0.883626	0.905202	0.965341	0.864275	0.895982	0.805415	0.86156	0.949516	0.974026	0.956345	0.948734	0.99162	0.899353	0.893936	0.885898
1750	0.976801	0.956321	0.944991	0.965293	0.712385	0.883626	0.905202	0.973496	0.872075	0.896733	0.807096	0.865842	0.950535	0.976867	0.957509	0.951266	0.99162	0.90151	0.895461	0.887543
1755	0.979853	0.954851	0.94706	0.965052	0.713067	0.886015	0.899422	0.9684	0.863235	0.897484	0.805415	0.862988	0.946966	0.97362	0.963329	0.948734	0.99162	0.900072	0.895071	0.887127
1760	0.980464	0.954221	0.943956	0.965052	0.718526	0.888124	0.908671	0.964322	0.867915	0.892978	0.802988	0.85823	0.949006	0.974838	0.958673	0.952532	0.992318	0.90798	0.89548	0.887561
1765	0.977411	0.955481	0.944991	0.965052	0.714261	0.882642	0.914451	0.966361	0.868435	0.898611	0.805602	0.860609	0.952065	0.976867	0.95227	0.95	0.993017	0.898634	0.894903	0.886947
1770	0.979243	0.954641	0.946887	0.964811	0.713238	0.881096	0.910983	0.965341	0.860634	0.894104	0.804855	0.861085	0.948496	0.974838	0.951106	0.95443	0.993715	0.910137	0.894308	0.886301
1775	0.978632	0.954641	0.945853	0.966257	0.71102	0.882221	0.904046	0.9684	0.859074	0.897109	0.805415	0.862988	0.950025	0.977679	0.952852	0.951899	0.990922	0.904385	0.894308	0.886293
1780	0.979853	0.954641	0.94637	0.966257	0.71682	0.888545	0.894798	0.9684	0.864795	0.897109	0.806349	0.860609	0.946966	0.975649	0.962747	0.947468	0.993017	0.892883	0.895666	0.887763
1785	0.977411	0.955061	0.94775	0.965534	0.712385	0.887983	0.900578	0.971458	0.860114	0.898986	0.798693	0.859182	0.951045	0.97362	0.956345	0.946835	0.99162	0.900072	0.894401	0.886426
1790	0.978632	0.954641	0.945508	0.966016	0.715967	0.883907	0.908671	0.964322	0.864275	0.894104	0.806723	0.854424	0.953085	0.975244	0.956345	0.948101	0.992318	0.896477	0.89468	0.886688
1795	0.978022	0.955481	0.944473	0.965775	0.70795	0.885313	0.90289	0.963303	0.864795	0.896357	0.807656	0.863939	0.951555	0.974838	0.958091	0.948734	0.990922	0.902948	0.894531	0.886564
1800	0.981074	0.954431	0.944991	0.966257	0.707779	0.888264	0.898266	0.964322	0.865835	0.898235	0.804855	0.863939	0.952065	0.975649	0.954598	0.944937	0.990223	0.902948	0.894606	0.886653
1805	0.981685	0.954431	0.944128	0.965534	0.711873	0.88194	0.908671	0.9684	0.866355	0.899737	0.803175	0.86156	0.950025	0.976867	0.956927	0.95	0.992318	0.900791	0.894364	0.88639
1810	0.978632	0.955901	0.94706	0.966016	0.712044	0.88728	0.898266	0.962283	0.863235	0.89786	0.804295	0.860609	0.947476	0.974432	0.961001	0.955063	0.990223	0.905104	0.895201	0.887263
1815	0.978022	0.955481	0.94637	0.965775	0.705732	0.890372	0.905202	0.966361	0.863235	0.895231	0.804669	0.867745	0.947476	0.976055	0.954598	0.952532	0.99162	0.903666	0.89494	0.887018
1820	0.978022	0.954431	0.94775	0.966257	0.71102	0.886015	0.907514	0.958206	0.865315	0.897484	0.808403	0.856327	0.945436	0.971997	0.957509	0.950633	0.990922	0.892164	0.894494	0.886516
1825	0.978022	0.954221	0.943094	0.965534	0.708291	0.885734	0.90289	0.970438	0.866355	0.893353	0.807096	0.866318	0.949006	0.971997	0.957509	0.953165	0.990922	0.900072	0.894234	0.886229
1830	0.976801	0.953381	0.945853	0.96457	0.706244	0.880675	0.907514	0.96738	0.866875	0.894855	0.810084	0.856803	0.951045	0.974432	0.960419	0.95	0.990922	0.896477	0.893583	0.885506
1835	0.978022	0.954641	0.945853	0.965052	0.714091	0.884469	0.908671	0.96738	0.868435	0.902741	0.807283	0.86156	0.950535	0.973214	0.95518	0.951266	0.992318	0.902229	0.89548	0.887564
1840	0.980464	0.953591	0.944128	0.965534	0.707097	0.888686	0.906358	0.976555	0.854394	0.895231	0.80747	0.859657	0.950025	0.973214	0.956345	0.948101	0.990922	0.902229	0.894196	0.886194
1845	0.980464	0.955691	0.94775	0.963365	0.71085	0.884751	0.899422	0.964322	0.864795	0.898986	0.808403	0.856803	0.955635	0.974838	0.955763	0.951899	0.99162	0.903666	0.895126	0.887176
1850	0.981074	0.954851	0.943783	0.964811	0.705732	0.887843	0.907514	0.966361	0.855954	0.895982	0.806349	0.863463	0.952065	0.973214	0.955763	0.944304	0.992318	0.906542	0.894029	0.886006
1855	0.978022	0.953381	0.944301	0.964811	0.711532	0.886156	0.913295	0.966361	0.860634	0.896733	0.807283	0.865366	0.947476	0.974838	0.961583	0.951899	0.99162	0.900791	0.894885	0.886941
1860	0.976801	0.954221	0.94637	0.965534	0.70812	0.888264	0.904046	0.963303	0.861674	0.898986	0.802614	0.856327	0.947986	0.974026	0.960419	0.947468	0.990223	0.906542	0.894159	0.886167
1865	0.977411	0.954851	0.948094	0.965052	0.710167	0.886437	0.901734	0.96738	0.860114	0.897109	0.805042	0.863939	0.947986	0.972808	0.959255	0.946835	0.990223	0.904385	0.894624	0.886645
1870	0.978022	0.954011	0.945163	0.965534	0.709485	0.88461	0.900578	0.96738	0.864795	0.902366	0.805789	0.864415	0.948496	0.975649	0.954016	0.95	0.99162	0.90151	0.894513	0.886536
1875	0.979243	0.954011	0.946887	0.965775	0.710338	0.883907	0.905202	0.9684	0.867395	0.896357	0.802988	0.862036	0.949516	0.975649	0.956927	0.949367	0.992318	0.897196	0.894289	0.886289
1880	0.980464	0.954641	0.944128	0.965534	0.713238	0.88714	0.905202	0.970438	0.865315	0.895982	0.805415	0.859182	0.946966	0.971997	0.95518	0.948734	0.990922	0.902229	0.894643	0.88666
1885	0.976801	0.953801	0.946025	0.966257	0.70812	0.885875	0.914451	0.96738	0.862715	0.898235	0.806162	0.862036	0.947986	0.976055	0.956345	0.949367	0.990223	0.90151	0.894531	0.886571
1890	0.978022	0.954221	0.944818	0.964329	0.706414	0.887843	0.90289	0.972477	0.860114	0.90199	0.805415	0.866318	0.947476	0.972403	0.961001	0.949367	0.990922	0.907261	0.894624	0.886678
1895	0.979243	0.953591	0.946715	0.966016	0.709485	0.883907	0.893642	0.963303	0.865835	0.898611	0.804295	0.863939	0.950025	0.975649	0.95518	0.951266	0.993017	0.894321	0.894103	0.886092
1900	0.977411	0.955271	0.945508	0.964088	0.708291	0.884891	0.913295	0.96738	0.863755	0.894855	0.808403	0.860133	0.947476	0.973214	0.954598	0.948101	0.990922	0.902948	0.894159	0.88614
1905	0.980464	0.955061	0.943439	0.965534	0.706755	0.883767	0.904046	0.964322	0.864275	0.896733	0.806723	0.864415	0.946966	0.973214	0.956345	0.943038	0.990922	0.90151	0.893564	0.885506
1910	0.978632	0.953381	0.944301	0.963606	0.709144	0.886578	0.901734	0.96738	0.859594	0.895982	0.805789	0.867745	0.947986	0.97362	0.959255	0.943671	0.99162	0.902229	0.893992	0.885978
1915	0.979853	0.955481	0.948439	0.96457	0.706755	0.881518	0.894798	0.960245	0.862194	0.900864	0.806536	0.863463	0.952575	0.971997	0.958091	0.946203	0.99162	0.906542	0.894048	0.886046
1920	0.980464	0.953801	0.946198	0.965293	0.712555	0.88714	0.904046	0.96738	0.858554	0.892602	0.806536	0.864891	0.947986	0.974838	0.956345	0.951899	0.993017	0.905823	0.894996	0.887044
1925	0.978022	0.954431	0.946198	0.965293	0.700614	0.887702	0.909827	0.966361	0.866875	0.898611	0.804669	0.863939	0.952575	0.972403	0.959255	0.957595	0.993017	0.908699	0.894587	0.886675
1930	0.976801	0.954641	0.947232	0.964811	0.711361	0.883626	0.899422	0.965341	0.858554	0.896733	0.802801	0.862988	0.951555	0.974838	0.958091	0.949367	0.993715	0.899353	0.894048	0.886028
1935	0.977411	0.954641	0.94637	0.966257	0.705391	0.88461	0.909827	0.966361	0.869995	0.896733	0.803361	0.864891	0.946456	0.974432	0.959837	0.950633	0.992318	0.905104	0.894289	0.886336
1940	0.980464	0.954641	0.944301	0.965775	0.708632	0.884891	0.899422	0.966361	0.858034	0.891476	0.805229	0.866318	0.947476	0.972403	0.961001	0.944304	0.990922	0.906542	0.893694	0.885664
1945	0.980464	0.953801	0.949129	0.965052	0.708973	0.88714	0.900578	0.963303	0.852314	0.89448	0.802988	0.862036	0.950025	0.97362	0.958673	0.95	0.989525	0.90151	0.89401	0.886013
1950	0.978022	0.953801	0.944646	0.965775	0.71085	0.888545	0.908671	0.962283	0.867915	0.898611	0.806536	0.863939	0.944416	0.97362	0.958091	0.950633	0.992318	0.904385	0.895145	0.887214
1955	0.979243	0.955691	0.946715	0.964329	0.70795	0.886297	0.905202	0.963303	0.858034	0.894855	0.805602	0.864891	0.949516	0.973214	0.955763	0.948101	0.992318	0.906542	0.894289	0.886274
1960	0.979243	0.954851	0.947577	0.966739	0.71085	0.891216	0.910983	0.96738	0.861154	0.900488	0.806909	0.863939	0.949006	0.972808	0.961583	0.94557	0.990922	0.90151	0.896019	0.888168
1965	0.978632	0.955901	0.94637	0.964811	0.712897	0.88208	0.906358	0.966361	0.862715	0.901239	0.807096	0.862036	0.951555	0.97362	0.956927	0.946203	0.989525	0.90151	0.894736	0.886748
1970	0.979853	0.953381	0.945335	0.966257	0.707608	0.887421	0.907514	0.962283	0.861674	0.897109	0.804669	0.870124	0.949006	0.974838	0.959837	0.95443	0.99162	0.903666	0.894866	0.886948
1975	0.978632	0.952541	0.947405	0.965534	0.707779	0.886859	0.906358	0.964322	0.865835	0.895606	0.804108	0.862988	0.942886	0.975649	0.956345	0.946203	0.99162	0.904385	0.894103	0.88609
1980	0.97619	0.954851	0.949646	0.964811	0.705049	0.886297	0.90289	0.962283	0.859074	0.893729	0.808964	0.86156	0.946456	0.971591	0.961001	0.948101	0.992318	0.902229	0.894159	0.886164
1985	0.976801	0.954641	0.948094	0.964811	0.708291	0.88728	0.901734	0.9684	0.867915	0.89786	0.80747	0.865366	0.951555	0.973214	0.950524	0.947468	0.990223	0.902948	0.894959	0.887022
1990	0.979243	0.955271	0.947405	0.965775	0.704879	0.883204	0.904046	0.964322	0.858034	0.894104	0.802801	0.865842	0.951045	0.972403	0.956345	0.942405	0.990223	0.905104	0.893192	0.88513
1995	0.97558	0.953801	0.944818	0.965293	0.706073	0.887561	0.912139	0.970438	0.867915	0.895231	0.806723	0.867269	0.950025	0.974026	0.954016	0.947468	0.992318	0.896477	0.894382	0.8864
2000	0.978632	0.954431	0.944128	0.965052	0.70795	0.888405	0.901734	0.966361	0.858554	0.898235	0.805602	0.862036	0.948496	0.974026	0.960419	0.953797	0.993017	0.904385	0.894568	0.88661
2005	0.970085	0.950441	0.949646	0.960713	0.678437	0.870555	0.898266	0.941896	0.849714	0.881337	0.805602	0.861085	0.942376	0.962256	0.956345	0.927215	0.988827	0.897915	0.884989	0.876317
2010	0.968864	0.951701	0.948267	0.961678	0.671273	0.876318	0.887861	0.949032	0.853874	0.880586	0.803922	0.862036	0.937787	0.960633	0.959255	0.924051	0.990223	0.902948	0.88484	0.876221
2015	0.971306	0.951911	0.948267	0.962642	0.670078	0.868587	0.908671	0.956167	0.860114	0.886594	0.802988	0.865842	0.941866	0.961851	0.958673	0.926582	0.990922	0.907261	0.885286	0.876672
2020	0.971306	0.951071	0.948957	0.962401	0.671614	0.873226	0.900578	0.93578	0.847634	0.885092	0.800187	0.866318	0.937787	0.964286	0.958091	0.925316	0.988827	0.900791	0.884449	0.87581
2025	0.968254	0.951281	0.947232	0.961195	0.675026	0.871539	0.904046	0.948012	0.852314	0.885468	0.802428	0.855376	0.937787	0.961039	0.959837	0.929114	0.988827	0.903666	0.884598	0.87594
2030	0.964591	0.951491	0.947405	0.961919	0.66752	0.87168	0.898266	0.939857	0.853874	0.886594	0.805042	0.860133	0.939317	0.962662	0.962747	0.924684	0.989525	0.910137	0.884375	0.875738
2035	0.970696	0.950021	0.948267	0.961678	0.674173	0.872101	0.904046	0.945973	0.852834	0.884341	0.806349	0.859182	0.934727	0.962662	0.958091	0.922785	0.989525	0.902948	0.884877	0.876235
2040	0.969475	0.951491	0.949819	0.963124	0.675537	0.872804	0.900578	0.945973	0.860114	0.883214	0.803548	0.858706	0.938297	0.962662	0.957509	0.918354	0.988128	0.899353	0.885193	0.876581
2045	0.968864	0.950441	0.947922	0.961678	0.672467	0.874912	0.89711	0.943935	0.854914	0.884341	0.802988	0.865842	0.937787	0.962662	0.965658	0.91962	0.989525	0.907261	0.885231	0.876644
2050	0.973138	0.951491	0.948439	0.962642	0.67929	0.873226	0.899422	0.954128	0.856994	0.892227	0.803361	0.862988	0.936767	0.963474	0.959837	0.922152	0.989525	0.908699	0.886644	0.878126
2055	0.969475	0.951281	0.948267	0.96216	0.680996	0.872663	0.89711	0.944954	0.857514	0.889974	0.804108	0.860133	0.941356	0.962256	0.961583	0.93038	0.989525	0.906542	0.886589	0.878078
2060	0.976801	0.951911	0.947232	0.962642	0.68202	0.873788	0.904046	0.95209	0.855954	0.885092	0.809711	0.866794	0.936767	0.961851	0.961583	0.925316	0.990223	0.908699	0.887556	0.879083
2065	0.969475	0.952331	0.948612	0.961919	0.684408	0.873085	0.894798	0.945973	0.854394	0.883214	0.803361	0.864415	0.936257	0.96388	0.962165	0.927848	0.989525	0.908699	0.886644	0.878122
2070	0.971917	0.951071	0.949474	0.960954	0.678608	0.874912	0.904046	0.948012	0.856474	0.889974	0.810831	0.862036	0.941866	0.962256	0.963912	0.932278	0.990922	0.907261	0.887798	0.879377
2075	0.97619	0.950231	0.94706	0.96216	0.681167	0.872382	0.891329	0.939857	0.854914	0.884716	0.809711	0.866794	0.935747	0.965097	0.960419	0.933544	0.986732	0.912293	0.886886	0.878361
2080	0.974359	0.951701	0.94706	0.960713	0.67349	0.873226	0.894798	0.95107	0.859594	0.8911	0.804855	0.866794	0.938807	0.961445	0.963329	0.93038	0.988128	0.905104	0.886179	0.877654
2085	0.970085	0.951701	0.948094	0.96216	0.679632	0.873507	0.906358	0.948012	0.854914	0.890725	0.802054	0.862512	0.941356	0.965503	0.961583	0.93038	0.990223	0.899353	0.886607	0.878094
2090	0.973138	0.952331	0.948612	0.961678	0.679461	0.874912	0.909827	0.945973	0.860114	0.884716	0.802801	0.867269	0.939827	0.961851	0.961583	0.925949	0.989525	0.90798	0.886961	0.878498
2095	0.973748	0.952331	0.948784	0.963124	0.67929	0.877161	0.89711	0.95107	0.865835	0.891476	0.805042	0.865842	0.936767	0.964286	0.956345	0.928481	0.990223	0.908699	0.887928	0.879538
2100	0.978632	0.951701	0.94706	0.96216	0.676049	0.875474	0.899422	0.95209	0.860634	0.895982	0.804295	0.860609	0.942886	0.96388	0.954016	0.928481	0.990223	0.909418	0.887147	0.878714
2105	0.976801	0.951701	0.949819	0.961195	0.682702	0.879831	0.895954	0.95209	0.857514	0.8911	0.806723	0.869172	0.942886	0.965097	0.962165	0.929114	0.98743	0.905823	0.888951	0.880606
2110	0.976801	0.952121	0.950509	0.96216	0.674855	0.875053	0.901734	0.95209	0.865315	0.88697	0.806723	0.861085	0.939827	0.963474	0.961583	0.932278	0.989525	0.907261	0.887481	0.879067
2115	0.977411	0.951701	0.946543	0.961919	0.675367	0.875755	0.89711	0.948012	0.859594	0.889598	0.811204	0.862988	0.944416	0.964286	0.958091	0.925949	0.988827	0.905104	0.887295	0.87884
2120	0.977411	0.951491	0.952061	0.962642	0.680826	0.872523	0.895954	0.953109	0.861674	0.888472	0.806162	0.861085	0.946456	0.963068	0.964494	0.929114	0.990223	0.908699	0.888058	0.879655
2125	0.97619	0.951701	0.949129	0.960954	0.680143	0.872804	0.900578	0.948012	0.859074	0.888096	0.804108	0.862988	0.938807	0.961851	0.961583	0.922785	0.989525	0.905823	0.886589	0.878087
2130	0.974969	0.953381	0.950164	0.962642	0.671784	0.875334	0.909827	0.943935	0.862194	0.887721	0.809337	0.860133	0.940337	0.965097	0.960419	0.923418	0.99162	0.903666	0.887128	0.878692
2135	0.982295	0.952751	0.948439	0.961436	0.674173	0.878566	0.899422	0.955148	0.864795	0.890725	0.807843	0.867745	0.940337	0.965097	0.962165	0.93038	0.990223	0.90798	0.888467	0.880125
2140	0.979243	0.951491	0.947232	0.962883	0.683555	0.870134	0.90289	0.963303	0.854394	0.886219	0.806349	0.864415	0.941866	0.967532	0.96624	0.932278	0.990922	0.912293	0.887965	0.879538
2145	0.977411	0.951701	0.948612	0.961678	0.677584	0.874912	0.89711	0.955148	0.859594	0.88697	0.804855	0.863463	0.938807	0.965503	0.960419	0.931646	0.992318	0.904385	0.887184	0.87872
2150	0.97558	0.952541	0.949991	0.962642	0.682702	0.875053	0.90289	0.950051	0.860634	0.880961	0.806909	0.859182	0.943396	0.96388	0.959255	0.933544	0.989525	0.915169	0.888095	0.879686
2155	0.976801	0.952331	0.94775	0.961678	0.676731	0.874772	0.913295	0.957187	0.854914	0.886594	0.805602	0.862036	0.941356	0.963068	0.959837	0.927215	0.992318	0.904385	0.886979	0.878479
2160	0.97558	0.952751	0.951198	0.961919	0.676902	0.878004	0.899422	0.954128	0.859074	0.884341	0.807096	0.866318	0.941356	0.961851	0.962747	0.934177	0.990922	0.905104	0.888114	0.879733
2165	0.978022	0.952751	0.949991	0.962883	0.671955	0.873647	0.907514	0.95209	0.860114	0.885468	0.808964	0.864891	0.943396	0.966315	0.962165	0.927848	0.988827	0.908699	0.887444	0.879024
2170	0.979853	0.951071	0.952061	0.963606	0.677073	0.872663	0.901734	0.958206	0.861674	0.889598	0.80747	0.866794	0.936767	0.963474	0.961001	0.933544	0.989525	0.910855	0.888095	0.879703
2175	0.979853	0.952121	0.949474	0.96216	0.677755	0.879269	0.900578	0.960245	0.863235	0.890349	0.807843	0.864415	0.937787	0.967127	0.96624	0.924684	0.99162	0.912293	0.889007	0.88069
2180	0.978022	0.951491	0.950509	0.96216	0.674002	0.875755	0.895954	0.958206	0.861154	0.88697	0.808964	0.86156	0.941356	0.965909	0.956927	0.932911	0.990223	0.909418	0.887686	0.879255
2185	0.977411	0.951701	0.950509	0.961436	0.678437	0.880112	0.906358	0.961264	0.861674	0.88359	0.810831	0.868221	0.939317	0.96875	0.959837	0.93481	0.992318	0.908699	0.889453	0.881138
2190	0.976801	0.952331	0.953958	0.962401	0.675026	0.877161	0.894798	0.958206	0.856994	0.887345	0.808777	0.865842	0.936767	0.966721	0.959255	0.931013	0.990922	0.913731	0.88843	0.88005
2195	0.978022	0.952121	0.950854	0.96216	0.678437	0.874491	0.909827	0.962283	0.863235	0.888096	0.802054	0.861085	0.945436	0.965097	0.956927	0.933544	0.990223	0.906542	0.887872	0.879453
2200	0.979243	0.953171	0.949474	0.963124	0.684408	0.877442	0.901734	0.958206	0.863235	0.884716	0.807656	0.868221	0.939827	0.967532	0.959837	0.932911	0.990922	0.90798	0.889472	0.881184
2205	0.978632	0.952541	0.953785	0.961919	0.676561	0.877161	0.901734	0.959225	0.866355	0.886594	0.806162	0.868221	0.941866	0.966315	0.961583	0.931013	0.990223	0.910855	0.889025	0.880705
2210	0.979243	0.951491	0.952923	0.963124	0.680314	0.875193	0.899422	0.962283	0.862715	0.88697	0.809337	0.863463	0.938807	0.967938	0.958673	0.936076	0.989525	0.909418	0.8891	0.880758
2215	0.97619	0.950861	0.950164	0.961678	0.67349	0.876037	0.898266	0.959225	0.866875	0.885092	0.812885	0.868696	0.943906	0.967938	0.958091	0.937975	0.99162	0.902229	0.888542	0.880196
2220	0.97619	0.953171	0.951198	0.96216	0.678949	0.876739	0.905202	0.963303	0.859594	0.891476	0.809897	0.863463	0.938807	0.969562	0.960419	0.933544	0.988128	0.91445	0.889379	0.881076
2225	0.980464	0.952541	0.953268	0.962401	0.676561	0.876458	0.900578	0.963303	0.863235	0.890349	0.80803	0.862988	0.943396	0.969562	0.965658	0.932911	0.990922	0.905104	0.889342	0.881046
2230	0.978022	0.952541	0.952061	0.96216	0.676902	0.876739	0.901734	0.966361	0.862715	0.888847	0.808777	0.863463	0.942376	0.967938	0.959837	0.932911	0.990223	0.900791	0.888839	0.8805
2235	0.976801	0.952961	0.953095	0.962642	0.683043	0.871961	0.909827	0.966361	0.861674	0.889223	0.808403	0.865842	0.941866	0.965909	0.962165	0.941772	0.990922	0.911574	0.889714	0.881435
2240	0.974969	0.952541	0.950681	0.962883	0.680314	0.876599	0.90289	0.964322	0.863235	0.891851	0.808964	0.865842	0.941866	0.969562	0.964494	0.939241	0.988827	0.90798	0.889807	0.881521
2245	0.979853	0.951911	0.952061	0.961919	0.679461	0.876177	0.913295	0.960245	0.860634	0.889223	0.810271	0.863939	0.939827	0.964286	0.964494	0.934177	0.990223	0.909418	0.88936	0.881035
2250	0.979853	0.953171	0.949474	0.961678	0.678096	0.880534	0.898266	0.9684	0.861674	0.889598	0.808777	0.867269	0.938807	0.966721	0.959837	0.935443	0.992318	0.909418	0.889565	0.881272
2255	0.980464	0.951701	0.951198	0.963365	0.678267	0.871961	0.898266	0.957187	0.863235	0.889598	0.807096	0.867269	0.936257	0.96875	0.962747	0.936076	0.989525	0.916607	0.88856	0.880214
2260	0.979853	0.952331	0.952578	0.961919	0.678779	0.875193	0.900578	0.961264	0.863755	0.890725	0.806723	0.864891	0.939317	0.966315	0.959255	0.933544	0.990223	0.907261	0.888765	0.880403
2265	0.977411	0.953171	0.951198	0.963124	0.680826	0.877442	0.908671	0.962283	0.865835	0.885843	0.810458	0.862036	0.942886	0.968344	0.963912	0.935443	0.990223	0.915888	0.890123	0.881878
2270	0.977411	0.951701	0.951198	0.962642	0.680484	0.873226	0.900578	0.957187	0.859074	0.889598	0.811391	0.864891	0.939827	0.96875	0.961583	0.934177	0.990922	0.913731	0.889044	0.880704
2275	0.979853	0.953801	0.951026	0.962401	0.673831	0.878988	0.908671	0.964322	0.863235	0.887345	0.810458	0.866318	0.941356	0.964692	0.964494	0.93481	0.990223	0.920201	0.889695	0.88146
2280	0.978632	0.952961	0.949819	0.961919	0.674173	0.877864	0.898266	0.962283	0.865315	0.889223	0.807096	0.866318	0.939827	0.967127	0.95518	0.932911	0.990223	0.910137	0.888374	0.880002
2285	0.97619	0.952331	0.953095	0.963365	0.676561	0.876177	0.908671	0.960245	0.860114	0.889974	0.813445	0.864415	0.935747	0.967127	0.958091	0.932911	0.992318	0.911574	0.889323	0.88101
2290	0.979853	0.954221	0.949819	0.961678	0.67059	0.870555	0.909827	0.962283	0.859074	0.889598	0.806723	0.860133	0.937277	0.969562	0.964494	0.929747	0.990922	0.90798	0.887035	0.878559
2295	0.976801	0.951281	0.950336	0.961919	0.67622	0.875474	0.895954	0.958206	0.862715	0.88359	0.80859	0.869172	0.940847	0.965909	0.959255	0.933544	0.990922	0.906542	0.887965	0.87953
2300	0.977411	0.952331	0.951888	0.962401	0.68509	0.875755	0.906358	0.959225	0.861674	0.891851	0.806723	0.861085	0.936257	0.966721	0.958673	0.932911	0.990223	0.905104	0.889118	0.880772
2305	0.979853	0.952751	0.950509	0.962401	0.680484	0.87955	0.90289	0.957187	0.862715	0.889598	0.806162	0.860133	0.939827	0.965909	0.961001	0.935443	0.99162	0.912293	0.889286	0.880967
2310	0.976801	0.952961	0.949129	0.963124	0.676902	0.875615	0.910983	0.957187	0.862194	0.892978	0.808403	0.864415	0.941866	0.966315	0.963329	0.934177	0.990223	0.905104	0.888783	0.880445
2315	0.97558	0.952751	0.951543	0.962401	0.676902	0.872804	0.906358	0.963303	0.866355	0.888847	0.811951	0.863463	0.940337	0.966721	0.963329	0.932278	0.989525	0.913731	0.888969	0.880614
2320	0.978632	0.953171	0.94775	0.962883	0.677584	0.87702	0.913295	0.956167	0.858554	0.887345	0.808964	0.868696	0.940337	0.966315	0.959255	0.931646	0.992318	0.905104	0.888579	0.880189
2325	0.976801	0.953381	0.949474	0.962642	0.67349	0.877442	0.89711	0.956167	0.861674	0.890349	0.806723	0.863939	0.939827	0.965503	0.962747	0.93481	0.990922	0.905823	0.888039	0.879649
2330	0.978632	0.952961	0.949819	0.962401	0.678267	0.871539	0.894798	0.957187	0.858034	0.885092	0.810831	0.859182	0.942376	0.964692	0.959837	0.93481	0.988827	0.910855	0.887667	0.879214
2335	0.977411	0.952331	0.948094	0.962642	0.678437	0.878285	0.909827	0.950051	0.865835	0.888472	0.80915	0.864415	0.941866	0.968344	0.963329	0.932911	0.990223	0.912293	0.889193	0.880885
2340	0.979243	0.952961	0.947922	0.961678	0.678949	0.879129	0.900578	0.957187	0.859074	0.895231	0.808403	0.868696	0.942376	0.965097	0.955763	0.933544	0.990922	0.897915	0.888839	0.880477
2345	0.978022	0.952541	0.950854	0.962401	0.669055	0.875755	0.905202	0.96738	0.858034	0.888472	0.80747	0.865842	0.945436	0.965503	0.965658	0.937342	0.990922	0.908699	0.888132	0.879768
2350	0.977411	0.952331	0.950854	0.963847	0.67349	0.881518	0.906358	0.956167	0.862715	0.889598	0.811578	0.862512	0.939827	0.967532	0.959837	0.93481	0.989525	0.90798	0.889342	0.881064
2355	0.978632	0.952331	0.950336	0.960713	0.674343	0.875193	0.904046	0.969419	0.868435	0.889598	0.809897	0.865842	0.939827	0.965503	0.960419	0.93481	0.99162	0.913731	0.888839	0.88052
2360	0.978022	0.952541	0.950509	0.961678	0.672467	0.878285	0.898266	0.963303	0.859594	0.891851	0.806723	0.875357	0.940337	0.967127	0.959255	0.924051	0.990922	0.906542	0.888318	0.87996
2365	0.976801	0.954011	0.949646	0.961195	0.674173	0.881096	0.905202	0.956167	0.864275	0.893353	0.806909	0.869648	0.940847	0.966721	0.962165	0.927848	0.990922	0.904385	0.889007	0.880696
2370	0.97619	0.952751	0.950336	0.961678	0.676731	0.876037	0.906358	0.958206	0.865835	0.887345	0.810084	0.868221	0.940847	0.965097	0.965076	0.931013	0.988827	0.908699	0.888839	0.880483
2375	0.977411	0.953381	0.950509	0.964088	0.672467	0.878285	0.899422	0.970438	0.856474	0.892602	0.808777	0.863463	0.941356	0.967938	0.962747	0.938608	0.990922	0.913012	0.889156	0.880863
2380	0.979243	0.953171	0.952061	0.96216	0.674002	0.876458	0.900578	0.956167	0.866875	0.888096	0.806349	0.866794	0.941356	0.966315	0.962165	0.927848	0.989525	0.908699	0.888374	0.880026
2385	0.976801	0.952541	0.951543	0.963124	0.674684	0.874491	0.894798	0.964322	0.863755	0.893353	0.806723	0.866794	0.938297	0.965097	0.964494	0.929114	0.990223	0.910137	0.888318	0.879939
2390	0.97619	0.953801	0.948439	0.962401	0.67349	0.878426	0.907514	0.961264	0.860634	0.890349	0.808217	0.863939	0.935237	0.967532	0.958673	0.932911	0.988827	0.907261	0.888151	0.879777
2395	0.976801	0.953801	0.949129	0.960954	0.673661	0.878426	0.913295	0.958206	0.865315	0.888096	0.805042	0.872978	0.942376	0.965909	0.963329	0.933544	0.99162	0.905104	0.888653	0.880345
2400	0.978632	0.952751	0.951198	0.960954	0.677926	0.880112	0.910983	0.960245	0.870515	0.883965	0.806536	0.863939	0.940847	0.966721	0.956927	0.939241	0.990922	0.90798	0.889304	0.881004
2405	0.976801	0.951281	0.951543	0.960954	0.673831	0.878566	0.908671	0.959225	0.862715	0.887721	0.807096	0.866318	0.942886	0.966315	0.963329	0.932911	0.990922	0.90798	0.888579	0.880242
2410	0.974969	0.953591	0.950336	0.962401	0.674855	0.878285	0.89711	0.965341	0.855954	0.888472	0.809524	0.866794	0.943906	0.967532	0.961583	0.935443	0.990223	0.916607	0.889081	0.880776
2415	0.979243	0.952751	0.950509	0.962883	0.679632	0.880112	0.898266	0.955148	0.868435	0.888847	0.810644	0.869172	0.938297	0.966315	0.958673	0.932911	0.988827	0.913012	0.8899	0.881631
2420	0.976801	0.953801	0.95275	0.960231	0.671443	0.87688	0.899422	0.964322	0.865315	0.887345	0.806909	0.868696	0.939317	0.965503	0.958673	0.940506	0.992318	0.916607	0.888653	0.880311
2425	0.976801	0.952541	0.949474	0.963847	0.677584	0.877161	0.905202	0.962283	0.862715	0.886219	0.811391	0.864891	0.938807	0.968344	0.958091	0.931013	0.988827	0.916607	0.8891	0.880771
2430	0.978022	0.951701	0.94775	0.961919	0.677584	0.878848	0.894798	0.96738	0.863755	0.894104	0.811018	0.87393	0.941866	0.966721	0.960419	0.937342	0.990223	0.911574	0.889825	0.881569
2435	0.980464	0.952541	0.950681	0.961919	0.672637	0.87435	0.904046	0.958206	0.859594	0.888096	0.807283	0.86156	0.940337	0.965909	0.965658	0.928481	0.988827	0.912293	0.88763	0.87921
2440	0.978632	0.952541	0.949646	0.960713	0.678437	0.875193	0.899422	0.962283	0.859074	0.887345	0.805602	0.862988	0.943396	0.966315	0.958091	0.932278	0.990223	0.910855	0.887946	0.879546
2445	0.977411	0.954011	0.949991	0.961919	0.669396	0.878566	0.90289	0.963303	0.859594	0.883214	0.810084	0.864415	0.941356	0.967127	0.961001	0.932911	0.990223	0.909418	0.888058	0.879678
2450	0.978632	0.952121	0.949991	0.961678	0.67349	0.879691	0.905202	0.96738	0.860114	0.888847	0.808217	0.863939	0.941356	0.965097	0.963912	0.931646	0.988827	0.910855	0.888672	0.88034
2455	0.976801	0.952541	0.949302	0.962401	0.674514	0.877864	0.904046	0.958206	0.860114	0.883214	0.807096	0.865366	0.936767	0.965503	0.956927	0.929747	0.990922	0.91445	0.887705	0.879303
2460	0.978632	0.953381	0.947577	0.961678	0.675026	0.878426	0.89711	0.959225	0.862194	0.888847	0.80747	0.862988	0.935747	0.967127	0.962165	0.923418	0.989525	0.910137	0.887798	0.879374
2465	0.974969	0.953801	0.951026	0.961436	0.673661	0.873788	0.910983	0.957187	0.866875	0.883965	0.808964	0.869172	0.938807	0.964692	0.963912	0.932911	0.990922	0.908699	0.888151	0.879763
2470	0.978022	0.953171	0.949474	0.963124	0.672979	0.879129	0.900578	0.961264	0.861674	0.880961	0.809337	0.871075	0.938807	0.96875	0.961583	0.931013	0.989525	0.916607	0.88869	0.880357
2475	0.979243	0.951911	0.951888	0.963124	0.678608	0.873226	0.901734	0.955148	0.856994	0.889223	0.807843	0.867269	0.939317	0.965909	0.962747	0.931013	0.990922	0.910855	0.888374	0.879996
2480	0.97619	0.952751	0.950164	0.960472	0.670078	0.880253	0.898266	0.955148	0.856994	0.890349	0.805415	0.863463	0.940337	0.967532	0.965658	0.931013	0.99162	0.907261	0.887705	0.879334
2485	0.979853	0.952331	0.949302	0.961678	0.672296	0.881096	0.893642	0.963303	0.866355	0.887345	0.806162	0.864891	0.938807	0.965909	0.961001	0.935443	0.990223	0.908699	0.888374	0.880029
2490	0.978022	0.952331	0.951026	0.96216	0.675537	0.876037	0.890173	0.958206	0.855954	0.888096	0.810831	0.863463	0.941866	0.967938	0.954598	0.934177	0.988827	0.915169	0.888244	0.879838
2495	0.977411	0.952121	0.949302	0.961678	0.677584	0.877301	0.901734	0.965341	0.859594	0.889223	0.80915	0.866318	0.941866	0.965097	0.959255	0.93038	0.989525	0.90798	0.88856	0.880215
2500	0.979243	0.952751	0.951026	0.961919	0.672808	0.873647	0.90289	0.949032	0.858554	0.888847	0.806909	0.863463	0.938807	0.96388	0.961001	0.928481	0.988827	0.908699	0.887035	0.878569
2505	0.974969	0.952331	0.949991	0.961678	0.675026	0.876739	0.899422	0.959225	0.857514	0.892978	0.805602	0.869648	0.936767	0.965097	0.959255	0.929747	0.990223	0.905104	0.887705	0.87929
2510	0.979853	0.952541	0.951716	0.961919	0.674002	0.879129	0.90289	0.962283	0.868435	0.889974	0.810458	0.860609	0.939827	0.965097	0.958091	0.936709	0.990922	0.905104	0.889062	0.880718
2515	0.976801	0.951911	0.949474	0.963606	0.673149	0.875755	0.900578	0.954128	0.856994	0.887345	0.805976	0.867745	0.940847	0.967938	0.956345	0.932911	0.990223	0.905823	0.88737	0.87892
2520	0.97558	0.952121	0.948957	0.962642	0.674343	0.878988	0.904046	0.956167	0.859594	0.886594	0.808403	0.866318	0.939317	0.965097	0.958091	0.933544	0.990223	0.912293	0.88817	0.879805
2525	0.97558	0.951911	0.948784	0.962642	0.673831	0.876458	0.907514	0.962283	0.859074	0.887721	0.808217	0.862512	0.944416	0.964286	0.959837	0.931013	0.990922	0.910855	0.887891	0.879488
2530	0.97558	0.952541	0.953095	0.962642	0.674514	0.878426	0.907514	0.959225	0.868435	0.8911	0.806349	0.857279	0.941866	0.968344	0.960419	0.931646	0.992318	0.906542	0.888858	0.880557
2535	0.981074	0.951071	0.949646	0.963606	0.675708	0.878848	0.909827	0.960245	0.856474	0.887345	0.811204	0.868221	0.941866	0.965097	0.96624	0.93038	0.990223	0.907261	0.8891	0.880796
2540	0.977411	0.951911	0.950164	0.96216	0.666837	0.876739	0.904046	0.953109	0.860634	0.885092	0.80803	0.864891	0.938807	0.967127	0.958673	0.933544	0.992318	0.909418	0.887072	0.878638
2545	0.977411	0.952121	0.949991	0.960713	0.660867	0.873366	0.89711	0.964322	0.858034	0.892978	0.80803	0.871551	0.937787	0.96388	0.959837	0.926582	0.990922	0.915888	0.886291	0.877828
2550	0.974969	0.952751	0.952233	0.963365	0.669567	0.880253	0.907514	0.965341	0.860114	0.886594	0.806909	0.865366	0.937277	0.967532	0.965658	0.935443	0.990223	0.910855	0.888616	0.8803
2555	0.977411	0.953171	0.949991	0.961678	0.672808	0.879831	0.901734	0.959225	0.865835	0.886219	0.804669	0.864891	0.936257	0.964692	0.958091	0.928481	0.99162	0.909418	0.887779	0.879402
2560	0.977411	0.951701	0.949991	0.961678	0.668884	0.875474	0.906358	0.958206	0.854914	0.889974	0.808217	0.867269	0.941356	0.967532	0.965076	0.941772	0.990223	0.910137	0.887853	0.879462
2565	0.97558	0.952541	0.951198	0.962642	0.678437	0.874631	0.899422	0.957187	0.861154	0.885092	0.805976	0.867269	0.937787	0.967938	0.961583	0.928481	0.988827	0.910855	0.888002	0.879602
2570	0.976801	0.952331	0.95344	0.96216	0.672637	0.878707	0.907514	0.954128	0.859594	0.884341	0.80915	0.866318	0.938297	0.966315	0.956345	0.924051	0.990223	0.90798	0.888002	0.879588
2575	0.978022	0.953381	0.948784	0.962401	0.67332	0.877442	0.899422	0.959225	0.856994	0.888472	0.810644	0.863939	0.937787	0.964692	0.962165	0.933544	0.990922	0.90798	0.888077	0.879714
2580	0.971917	0.952751	0.949474	0.960713	0.67349	0.874912	0.905202	0.962283	0.852834	0.893353	0.809337	0.859182	0.937787	0.964692	0.954598	0.935443	0.989525	0.916607	0.887388	0.878951
2585	0.97558	0.951701	0.952061	0.961678	0.672808	0.877864	0.894798	0.960245	0.859074	0.885843	0.803175	0.863939	0.937277	0.964692	0.953434	0.931013	0.990922	0.913731	0.887072	0.878625
2590	0.976801	0.951701	0.951198	0.960713	0.674514	0.878848	0.894798	0.963303	0.864795	0.886594	0.80859	0.864415	0.941356	0.966315	0.961001	0.933544	0.990922	0.911574	0.888597	0.880249
2595	0.979243	0.952541	0.951026	0.96216	0.667861	0.87941	0.899422	0.961264	0.857514	0.885092	0.807096	0.863463	0.939827	0.965503	0.961001	0.928481	0.989525	0.915169	0.887519	0.87913
2600	0.97619	0.952121	0.94706	0.961678	0.67349	0.874631	0.908671	0.956167	0.860114	0.890349	0.804482	0.86156	0.943396	0.966315	0.963912	0.938608	0.989525	0.90798	0.887351	0.878921
2605	0.976801	0.952541	0.949302	0.963124	0.669396	0.882642	0.901734	0.958206	0.861674	0.88359	0.805042	0.863463	0.939317	0.965909	0.959255	0.941139	0.99162	0.908699	0.887984	0.87964
2610	0.977411	0.952541	0.951371	0.961678	0.671273	0.880394	0.906358	0.956167	0.855954	0.886219	0.806536	0.865366	0.935747	0.965503	0.967404	0.937342	0.990922	0.910855	0.888244	0.8799
2615	0.978632	0.952541	0.950509	0.961436	0.669737	0.877583	0.910983	0.961264	0.862194	0.882463	0.809711	0.870124	0.935237	0.967532	0.963912	0.934177	0.989525	0.915169	0.888281	0.879948
2620	0.976801	0.952331	0.950336	0.961919	0.672979	0.876599	0.894798	0.953109	0.862194	0.884716	0.805602	0.867269	0.940847	0.964692	0.959255	0.927848	0.988827	0.902948	0.887035	0.878582
2625	0.977411	0.951071	0.949991	0.963124	0.666325	0.876177	0.899422	0.96738	0.861154	0.888472	0.806162	0.85823	0.936257	0.965909	0.960419	0.932278	0.989525	0.90798	0.886607	0.878162
2630	0.976801	0.952541	0.949302	0.961678	0.671955	0.877864	0.898266	0.961264	0.860114	0.888847	0.80803	0.866794	0.938297	0.964286	0.959837	0.933544	0.990922	0.907261	0.887779	0.879359
2635	0.976801	0.952961	0.949819	0.963124	0.672296	0.878004	0.905202	0.954128	0.854914	0.88359	0.807843	0.862512	0.936767	0.967532	0.958673	0.931013	0.989525	0.915888	0.887556	0.87916
2640	0.977411	0.951911	0.950336	0.96216	0.669396	0.880253	0.914451	0.957187	0.851274	0.884341	0.809337	0.863463	0.935237	0.967127	0.956927	0.932911	0.989525	0.90798	0.887463	0.879027
2645	0.981074	0.952121	0.95275	0.963365	0.669226	0.872804	0.90289	0.962283	0.863235	0.88359	0.807096	0.868221	0.937787	0.965503	0.964494	0.929114	0.990922	0.905104	0.887314	0.878881
2650	0.97619	0.951491	0.950681	0.961436	0.67332	0.875615	0.90289	0.964322	0.867395	0.88697	0.810084	0.862036	0.935237	0.964286	0.961583	0.931013	0.990223	0.90798	0.887835	0.879449
2655	0.973748	0.952541	0.951198	0.961436	0.674002	0.872242	0.908671	0.959225	0.852314	0.886219	0.805976	0.862512	0.939827	0.966315	0.967404	0.935443	0.990922	0.902229	0.887016	0.878548
2660	0.978022	0.952121	0.95275	0.963606	0.667178	0.875755	0.905202	0.961264	0.865315	0.889223	0.805415	0.86156	0.937277	0.965909	0.961001	0.93481	0.990223	0.910855	0.887537	0.87915
2665	0.979853	0.953801	0.949129	0.96216	0.672467	0.872944	0.893642	0.958206	0.858034	0.888472	0.804108	0.866318	0.940847	0.963068	0.964494	0.932278	0.990223	0.908699	0.886942	0.878487
2670	0.978632	0.952961	0.949129	0.961678	0.666155	0.870696	0.900578	0.948012	0.855954	0.886594	0.804482	0.863939	0.936257	0.965909	0.965076	0.929747	0.990223	0.912293	0.88551	0.876959
2675	0.977411	0.951491	0.950509	0.961436	0.664961	0.87435	0.895954	0.955148	0.853874	0.888096	0.804669	0.870124	0.938297	0.965909	0.964494	0.931646	0.990223	0.905823	0.886086	0.877579
2680	0.978022	0.953381	0.953095	0.96216	0.668031	0.878988	0.90289	0.956167	0.861674	0.884716	0.806349	0.867745	0.938297	0.966721	0.965076	0.934177	0.990223	0.910855	0.888132	0.879784
2685	0.976801	0.950861	0.949474	0.961678	0.667349	0.878707	0.906358	0.959225	0.858554	0.887721	0.806349	0.862036	0.935747	0.965909	0.961583	0.93038	0.990922	0.900072	0.886644	0.87818
2690	0.973138	0.951701	0.949991	0.962883	0.671273	0.877161	0.906358	0.958206	0.859074	0.885843	0.802241	0.871075	0.942376	0.967938	0.960419	0.929747	0.990922	0.907261	0.887295	0.878865
2695	0.973138	0.952121	0.947922	0.960472	0.672467	0.876739	0.908671	0.959225	0.855434	0.885843	0.806536	0.863939	0.938807	0.964692	0.963329	0.93481	0.989525	0.908699	0.887035	0.878582
2700	0.973138	0.953381	0.951026	0.963124	0.669567	0.875334	0.90289	0.954128	0.858034	0.885092	0.806909	0.862036	0.936257	0.965503	0.963329	0.931646	0.988827	0.904385	0.886737	0.87827
2705	0.974969	0.952961	0.951198	0.962401	0.671955	0.876599	0.905202	0.959225	0.859594	0.888472	0.801867	0.863939	0.939827	0.96875	0.962747	0.932911	0.989525	0.91445	0.887649	0.879256
2710	0.97558	0.952961	0.950854	0.961195	0.66479	0.877301	0.905202	0.958206	0.853874	0.887721	0.803361	0.864891	0.938297	0.965503	0.961583	0.932911	0.990223	0.90798	0.886384	0.8779
2715	0.978022	0.952331	0.948612	0.961919	0.666325	0.874631	0.899422	0.956167	0.852834	0.890349	0.805976	0.865366	0.936767	0.963068	0.961001	0.931646	0.99162	0.910137	0.886142	0.877644
2720	0.97558	0.950861	0.950164	0.961436	0.672808	0.874912	0.901734	0.962283	0.861154	0.885092	0.804855	0.864891	0.938297	0.966721	0.958673	0.936076	0.988827	0.906542	0.886979	0.878496
2725	0.979243	0.952121	0.949819	0.960713	0.67639	0.871258	0.910983	0.963303	0.858034	0.885468	0.806162	0.862988	0.940847	0.965909	0.959255	0.929114	0.990922	0.90798	0.887109	0.878645
2730	0.97619	0.951491	0.95275	0.962642	0.671614	0.878848	0.89711	0.960245	0.858554	0.885468	0.809337	0.862988	0.936767	0.966721	0.96624	0.93038	0.988128	0.902948	0.887909	0.879545
2735	0.97619	0.951491	0.948784	0.961678	0.665473	0.878285	0.907514	0.954128	0.857514	0.886594	0.802614	0.868696	0.940337	0.966315	0.963329	0.934177	0.990922	0.909418	0.886663	0.878241
2740	0.979243	0.953381	0.950681	0.962642	0.670761	0.875474	0.906358	0.957187	0.859594	0.889598	0.804108	0.866794	0.933197	0.963474	0.959837	0.931013	0.99162	0.900072	0.886923	0.878464
2745	0.978022	0.951071	0.950164	0.961919	0.672126	0.875755	0.904046	0.953109	0.849194	0.884341	0.802801	0.865366	0.934217	0.964286	0.961583	0.932911	0.990223	0.910855	0.886254	0.877766
2750	0.976801	0.952331	0.949302	0.960472	0.676049	0.876037	0.912139	0.960245	0.859074	0.885843	0.805976	0.862512	0.938807	0.967127	0.961001	0.927215	0.990922	0.915169	0.887723	0.87933
2755	0.978632	0.951071	0.950164	0.961436	0.668373	0.878988	0.895954	0.960245	0.859594	0.884716	0.803735	0.864415	0.937787	0.961851	0.959837	0.931646	0.990922	0.904385	0.886477	0.877993
2760	0.978632	0.952961	0.951716	0.961678	0.670931	0.880534	0.898266	0.961264	0.852834	0.885468	0.805789	0.864891	0.939317	0.965503	0.958673	0.931013	0.988827	0.918045	0.887853	0.879494
2765	0.97619	0.952541	0.951198	0.962883	0.669567	0.87955	0.895954	0.958206	0.859594	0.883965	0.80747	0.863939	0.937277	0.966315	0.961583	0.93038	0.990223	0.912293	0.88763	0.879233
2770	0.979853	0.952961	0.952233	0.962401	0.67042	0.876458	0.901734	0.959225	0.856474	0.882839	0.802241	0.863939	0.938807	0.965097	0.961001	0.931646	0.990223	0.907261	0.886849	0.878403
2775	0.97558	0.951911	0.951716	0.961678	0.666325	0.875896	0.906358	0.960245	0.856474	0.886219	0.800934	0.864891	0.938807	0.964286	0.962165	0.932278	0.989525	0.909418	0.886217	0.877746
2780	0.978022	0.952751	0.951543	0.960713	0.669226	0.87941	0.907514	0.95107	0.861154	0.884341	0.804295	0.861085	0.938297	0.965097	0.962747	0.925316	0.988827	0.910855	0.887016	0.878597
2785	0.972527	0.951491	0.951371	0.961678	0.670249	0.881799	0.912139	0.957187	0.859594	0.889223	0.804482	0.871075	0.941866	0.966721	0.961001	0.925316	0.990223	0.906542	0.888077	0.879732
2790	0.977411	0.952331	0.952233	0.96216	0.67349	0.877161	0.912139	0.959225	0.863755	0.882088	0.806723	0.868221	0.940847	0.96388	0.961001	0.934177	0.988128	0.911574	0.888281	0.879937
2795	0.97619	0.951491	0.950681	0.96216	0.664449	0.876739	0.894798	0.957187	0.853874	0.882839	0.802054	0.861085	0.939317	0.965097	0.958091	0.925949	0.988827	0.915169	0.885361	0.876812
2800	0.976801	0.951701	0.948784	0.961919	0.665131	0.875755	0.898266	0.954128	0.849194	0.882839	0.80112	0.857279	0.934217	0.964692	0.959837	0.927848	0.990223	0.908699	0.884487	0.875874
2805	0.979853	0.952541	0.952578	0.96216	0.66479	0.876739	0.890173	0.956167	0.863235	0.885468	0.803922	0.866794	0.936767	0.964286	0.962747	0.933544	0.99162	0.913731	0.886868	0.878454
2810	0.97558	0.952541	0.951888	0.961678	0.670761	0.877723	0.894798	0.956167	0.857514	0.882839	0.805976	0.863463	0.934217	0.966315	0.967404	0.927215	0.989525	0.911574	0.887072	0.878618
2815	0.977411	0.951491	0.949991	0.962883	0.666667	0.875896	0.905202	0.955148	0.851794	0.886219	0.801681	0.856327	0.938807	0.965097	0.958673	0.924051	0.989525	0.910855	0.885361	0.876824
2820	0.974359	0.951071	0.949819	0.96216	0.666155	0.874912	0.901734	0.961264	0.862194	0.88697	0.80056	0.867269	0.938297	0.966315	0.958091	0.932911	0.989525	0.902948	0.885826	0.877339
2825	0.980464	0.952541	0.949302	0.963124	0.667008	0.876458	0.89711	0.962283	0.860634	0.887345	0.802428	0.864891	0.935237	0.967532	0.958673	0.924684	0.990223	0.913731	0.886477	0.87803
2830	0.978632	0.951911	0.950164	0.961919	0.669396	0.87702	0.901734	0.959225	0.854394	0.887345	0.803175	0.865842	0.936257	0.966315	0.959255	0.926582	0.990223	0.913731	0.886663	0.878207
2835	0.974359	0.953171	0.950509	0.962883	0.670078	0.87941	0.889017	0.960245	0.855954	0.890725	0.803922	0.860609	0.937787	0.965909	0.961001	0.927215	0.990223	0.909418	0.887054	0.878615
2840	0.974969	0.951071	0.949991	0.963606	0.665302	0.879129	0.900578	0.956167	0.858554	0.881712	0.805602	0.860133	0.938297	0.965097	0.961001	0.926582	0.988827	0.918045	0.886384	0.877938
2845	0.976801	0.951701	0.952578	0.961919	0.658308	0.878566	0.90289	0.946993	0.854394	0.882839	0.802801	0.866794	0.938807	0.965909	0.963912	0.929114	0.990922	0.919482	0.885882	0.877432
2850	0.979853	0.951701	0.95344	0.963847	0.672467	0.876458	0.905202	0.960245	0.859074	0.885843	0.805042	0.864415	0.934727	0.966315	0.958091	0.934177	0.990922	0.902229	0.887593	0.879184
2855	0.974359	0.952331	0.950681	0.96216	0.660696	0.875334	0.898266	0.956167	0.856474	0.882839	0.803175	0.865366	0.938297	0.965097	0.955763	0.932911	0.990922	0.911574	0.885249	0.876742
2860	0.978632	0.952541	0.948094	0.963606	0.669055	0.871961	0.895954	0.95209	0.856474	0.880961	0.802988	0.857279	0.935747	0.965503	0.962747	0.929747	0.988827	0.910855	0.885138	0.876548
2865	0.976801	0.952331	0.951888	0.962642	0.668714	0.87435	0.898266	0.955148	0.855434	0.888472	0.803361	0.864415	0.937787	0.965097	0.960419	0.927848	0.990223	0.902948	0.886179	0.877674
2870	0.97619	0.952961	0.950854	0.96216	0.668373	0.872101	0.90289	0.961264	0.855434	0.885092	0.804108	0.868696	0.937277	0.966721	0.963329	0.932911	0.990223	0.909418	0.886458	0.877971
2875	0.977411	0.952331	0.951198	0.961436	0.672637	0.87702	0.904046	0.953109	0.852314	0.887345	0.805229	0.861085	0.938297	0.964692	0.958673	0.928481	0.988827	0.904385	0.886719	0.878265
2880	0.972527	0.952541	0.947405	0.961678	0.659843	0.876599	0.895954	0.954128	0.853874	0.885468	0.803175	0.866794	0.934217	0.961445	0.954598	0.931013	0.990922	0.902229	0.884263	0.875623
2885	0.97619	0.952541	0.952406	0.962401	0.665131	0.87702	0.901734	0.957187	0.858554	0.88697	0.805042	0.860133	0.935747	0.96388	0.963912	0.932911	0.990223	0.905823	0.886514	0.878067
2890	0.974969	0.951071	0.949474	0.962883	0.666837	0.872944	0.900578	0.956167	0.859594	0.888847	0.803735	0.868696	0.935237	0.964692	0.962165	0.926582	0.989525	0.913731	0.885975	0.877472
2895	0.973138	0.952121	0.95275	0.961436	0.67042	0.875615	0.904046	0.956167	0.847634	0.882088	0.802988	0.861085	0.937277	0.964692	0.962165	0.928481	0.990223	0.913012	0.886049	0.877545
2900	0.97558	0.952751	0.950681	0.963124	0.663596	0.874772	0.904046	0.955148	0.860634	0.883965	0.804108	0.862988	0.937787	0.964692	0.961001	0.935443	0.990223	0.913731	0.886161	0.877691
2905	0.974969	0.952541	0.951026	0.960954	0.668031	0.87168	0.904046	0.953109	0.856474	0.884716	0.805976	0.860609	0.934217	0.967127	0.960419	0.93038	0.990223	0.91445	0.885844	0.877311
2910	0.974969	0.951491	0.951543	0.961678	0.660355	0.87435	0.908671	0.953109	0.858554	0.881712	0.804295	0.86156	0.940337	0.965909	0.959837	0.932911	0.99162	0.904385	0.885249	0.876699
2915	0.977411	0.950861	0.951716	0.962401	0.65882	0.875896	0.90289	0.961264	0.856994	0.889974	0.805602	0.859657	0.934217	0.965097	0.961583	0.926582	0.989525	0.905104	0.885417	0.876898
2920	0.971306	0.950861	0.951026	0.96216	0.667008	0.871961	0.894798	0.956167	0.855434	0.88359	0.807283	0.869172	0.939827	0.965503	0.959255	0.928481	0.98743	0.906542	0.88564	0.8771
2925	0.974969	0.952331	0.948612	0.962401	0.663255	0.87168	0.89711	0.954128	0.854394	0.889598	0.801494	0.865842	0.941356	0.964692	0.957509	0.924051	0.989525	0.902948	0.884542	0.875932
2930	0.976801	0.952121	0.950509	0.961678	0.670078	0.869993	0.89711	0.963303	0.859074	0.888096	0.803361	0.862512	0.937277	0.965097	0.957509	0.923418	0.989525	0.911574	0.88564	0.877071
2935	0.976801	0.951701	0.951026	0.962401	0.669908	0.87168	0.90289	0.956167	0.859074	0.886594	0.800934	0.867269	0.935747	0.96388	0.963329	0.935443	0.988827	0.907261	0.886049	0.877562
2940	0.971306	0.952961	0.948957	0.962401	0.666155	0.875755	0.898266	0.95107	0.859074	0.883214	0.806723	0.866794	0.933707	0.964692	0.963329	0.931646	0.990922	0.907261	0.886031	0.877527
2945	0.978022	0.951911	0.951543	0.961678	0.668202	0.877723	0.89711	0.95209	0.860634	0.884716	0.806162	0.865366	0.941356	0.963068	0.961001	0.93038	0.988128	0.908699	0.886923	0.878487
2950	0.97558	0.952121	0.952578	0.962883	0.664108	0.876037	0.901734	0.955148	0.849194	0.886219	0.802241	0.864891	0.937277	0.96388	0.951106	0.93481	0.990223	0.910137	0.885584	0.877068
2955	0.974969	0.951911	0.953095	0.962401	0.662573	0.877864	0.894798	0.956167	0.857514	0.884341	0.80112	0.860609	0.935237	0.966721	0.956927	0.927848	0.990922	0.913012	0.885603	0.877089
2960	0.976801	0.951701	0.951198	0.962642	0.662914	0.877301	0.899422	0.958206	0.855954	0.885843	0.804295	0.863463	0.935747	0.965503	0.959837	0.925316	0.988827	0.91445	0.885938	0.877466
2965	0.971917	0.951911	0.950681	0.96216	0.663425	0.878707	0.909827	0.954128	0.855434	0.882463	0.803735	0.862512	0.936257	0.961851	0.961001	0.932278	0.990223	0.90151	0.885565	0.877064
2970	0.974359	0.951911	0.950164	0.960954	0.665643	0.874209	0.909827	0.950051	0.860114	0.878333	0.806536	0.862512	0.938807	0.96388	0.958673	0.927215	0.990223	0.910137	0.885491	0.876933
2975	0.97619	0.951911	0.950854	0.961195	0.665131	0.874631	0.893642	0.953109	0.848674	0.878708	0.806723	0.862988	0.937787	0.967532	0.961583	0.924684	0.988827	0.907261	0.885119	0.876533
2980	0.97619	0.952541	0.950336	0.962883	0.663255	0.87941	0.89711	0.959225	0.855954	0.885468	0.804482	0.862036	0.935747	0.962662	0.961583	0.929114	0.98743	0.904385	0.8859	0.877421
2985	0.978632	0.951281	0.950681	0.962642	0.665131	0.869712	0.904046	0.95209	0.850234	0.879459	0.803361	0.865366	0.937787	0.962256	0.960419	0.925949	0.990223	0.905104	0.884319	0.875676
2990	0.974359	0.951911	0.94775	0.961919	0.668543	0.874912	0.90289	0.950051	0.862715	0.885843	0.805042	0.864891	0.938807	0.965097	0.961001	0.93038	0.988128	0.902948	0.885993	0.877472
2995	0.97619	0.951491	0.950854	0.961919	0.669567	0.872242	0.900578	0.95209	0.857514	0.887721	0.801681	0.861085	0.935747	0.963068	0.957509	0.935443	0.990922	0.910855	0.88564	0.877087
3000	0.973748	0.952331	0.951543	0.961195	0.670249	0.878848	0.901734	0.956167	0.847114	0.885843	0.799253	0.863463	0.937277	0.965909	0.955763	0.925949	0.989525	0.902948	0.885696	0.877187
3005	0.974359	0.951281	0.950509	0.962883	0.661549	0.875755	0.906358	0.960245	0.855434	0.885843	0.802614	0.869172	0.938807	0.963068	0.963912	0.927215	0.990922	0.910137	0.885733	0.877255
3010	0.970696	0.951491	0.94775	0.960472	0.663255	0.871961	0.906358	0.957187	0.853874	0.887345	0.799253	0.86156	0.939317	0.96388	0.960419	0.924051	0.988827	0.909418	0.883947	0.875308
3015	0.97558	0.952751	0.948957	0.962642	0.668543	0.87702	0.901734	0.960245	0.853354	0.883214	0.800934	0.864415	0.935237	0.966721	0.962165	0.926582	0.990223	0.909418	0.885938	0.877443
3020	0.97619	0.950861	0.951716	0.960713	0.669567	0.878145	0.899422	0.956167	0.855954	0.879084	0.803175	0.865842	0.934217	0.964286	0.958673	0.924684	0.989525	0.904385	0.885789	0.877265
3025	0.980464	0.951911	0.953785	0.961678	0.67349	0.87435	0.908671	0.95209	0.854914	0.882463	0.805042	0.862988	0.936257	0.964692	0.962165	0.929747	0.990223	0.902948	0.886849	0.87837
3030	0.973138	0.951701	0.951716	0.961195	0.667861	0.87688	0.909827	0.958206	0.854914	0.884716	0.803922	0.869648	0.934727	0.961445	0.961001	0.929114	0.990922	0.905823	0.886291	0.877823
3035	0.974969	0.951071	0.948957	0.961436	0.669396	0.876318	0.901734	0.953109	0.859594	0.884716	0.802801	0.866794	0.940337	0.963068	0.964494	0.925316	0.988128	0.903666	0.885975	0.877487
3040	0.974359	0.951701	0.950509	0.961678	0.667178	0.872382	0.89711	0.954128	0.853354	0.883965	0.804855	0.866318	0.936257	0.966315	0.963329	0.927848	0.992318	0.909418	0.885603	0.87708
3045	0.974359	0.951701	0.950854	0.961678	0.667008	0.871117	0.901734	0.950051	0.846074	0.884341	0.801307	0.870599	0.935237	0.963474	0.962165	0.928481	0.990922	0.900791	0.88458	0.87598
3050	0.97558	0.951071	0.950854	0.96216	0.674514	0.875053	0.90289	0.966361	0.856474	0.88021	0.802241	0.865842	0.936767	0.963068	0.957509	0.927215	0.988827	0.907261	0.886291	0.877788
3055	0.974359	0.952751	0.950164	0.961436	0.664108	0.873788	0.901734	0.950051	0.852834	0.882463	0.803175	0.862512	0.932177	0.963474	0.959837	0.91962	0.990223	0.91445	0.884524	0.875918
3060	0.977411	0.951491	0.950164	0.963606	0.666837	0.872523	0.898266	0.955148	0.859594	0.883965	0.804482	0.866318	0.934727	0.964286	0.956927	0.929114	0.988827	0.911574	0.88564	0.877085
3065	0.97558	0.951491	0.951026	0.961436	0.668202	0.875474	0.895954	0.946993	0.856474	0.885468	0.800934	0.860133	0.935747	0.964692	0.958673	0.93481	0.990922	0.917326	0.885714	0.877209
3070	0.97619	0.951281	0.950164	0.961678	0.663084	0.876037	0.906358	0.95107	0.849194	0.88359	0.800934	0.866318	0.937787	0.963068	0.956927	0.925949	0.990922	0.905823	0.884673	0.876092
3075	0.97558	0.951281	0.951888	0.962401	0.663425	0.87941	0.894798	0.953109	0.851274	0.881712	0.803361	0.867269	0.934217	0.965097	0.959255	0.923418	0.990223	0.906542	0.885454	0.876951
3080	0.973748	0.953171	0.948612	0.96216	0.667861	0.874209	0.899422	0.954128	0.858034	0.881712	0.80112	0.86156	0.935747	0.964692	0.955763	0.921519	0.989525	0.905823	0.88471	0.876096
3085	0.973748	0.950861	0.950854	0.960954	0.662402	0.87702	0.89711	0.95209	0.857514	0.885843	0.802428	0.867269	0.933707	0.96388	0.965076	0.925316	0.989525	0.905823	0.885193	0.876669
3090	0.973748	0.952751	0.949474	0.962642	0.664278	0.876599	0.909827	0.957187	0.855434	0.887345	0.801307	0.868696	0.932687	0.966315	0.961583	0.927215	0.988128	0.910137	0.885826	0.877311
3095	0.977411	0.951491	0.951716	0.961195	0.660355	0.876458	0.901734	0.949032	0.851794	0.884716	0.79944	0.859657	0.938807	0.962662	0.961583	0.923418	0.989525	0.915169	0.884542	0.875984
3100	0.977411	0.952751	0.951543	0.961195	0.666837	0.875474	0.895954	0.950051	0.855954	0.885468	0.803922	0.863939	0.933707	0.970373	0.958091	0.931013	0.988827	0.916607	0.886235	0.877757
3105	0.974969	0.952121	0.952061	0.961919	0.66479	0.875193	0.900578	0.95107	0.852834	0.884341	0.802054	0.863939	0.934217	0.961851	0.962747	0.927215	0.989525	0.903666	0.885045	0.876502
3110	0.976801	0.952331	0.952923	0.962883	0.663425	0.872663	0.899422	0.965341	0.843994	0.881712	0.801681	0.860609	0.935237	0.965097	0.962165	0.915823	0.990223	0.905823	0.884338	0.875722
3115	0.978022	0.952541	0.953613	0.961678	0.665643	0.87688	0.905202	0.962283	0.845554	0.882088	0.803175	0.865366	0.938807	0.963068	0.962747	0.929114	0.992318	0.905104	0.886105	0.877614
3120	0.972527	0.951701	0.949646	0.962883	0.660867	0.875053	0.898266	0.957187	0.848154	0.882088	0.800373	0.859182	0.934217	0.963474	0.959255	0.927848	0.988827	0.900072	0.883612	0.874959
3125	0.97558	0.952751	0.951888	0.961678	0.659843	0.876599	0.901734	0.954128	0.853874	0.880961	0.802988	0.865842	0.935237	0.965909	0.958673	0.926582	0.990223	0.907261	0.885026	0.876488
3130	0.974969	0.950231	0.951026	0.961919	0.662231	0.877161	0.898266	0.956167	0.858554	0.882088	0.801867	0.864891	0.934727	0.963068	0.957509	0.93038	0.988827	0.915888	0.885212	0.876678
3135	0.976801	0.952961	0.952233	0.961678	0.661378	0.875193	0.89711	0.944954	0.857514	0.883214	0.803175	0.863463	0.935237	0.965909	0.959837	0.927215	0.990223	0.91445	0.885268	0.876734
3140	0.974969	0.951281	0.951543	0.962642	0.663084	0.873507	0.913295	0.954128	0.854394	0.885468	0.801867	0.864415	0.931668	0.964692	0.961583	0.925949	0.990922	0.90798	0.885045	0.876504
3145	0.97558	0.953171	0.949819	0.961919	0.665131	0.875896	0.90289	0.955148	0.855954	0.882839	0.803548	0.867269	0.937277	0.966315	0.960419	0.932278	0.990922	0.902948	0.885882	0.877377
3150	0.973138	0.951281	0.950681	0.962883	0.665643	0.877161	0.901734	0.959225	0.855434	0.879084	0.804108	0.865366	0.934217	0.963474	0.956927	0.931646	0.988827	0.906542	0.885528	0.876997
3155	0.974359	0.952541	0.948267	0.961436	0.667178	0.87941	0.893642	0.950051	0.850754	0.882463	0.801681	0.870124	0.934727	0.964692	0.957509	0.920253	0.990922	0.905823	0.885212	0.876652
3160	0.977411	0.952121	0.950164	0.962401	0.664961	0.872663	0.904046	0.946993	0.859074	0.88359	0.802801	0.864891	0.932687	0.963068	0.956927	0.922785	0.988827	0.910137	0.884747	0.87616
3165	0.977411	0.952961	0.949646	0.962401	0.663596	0.877864	0.899422	0.957187	0.851274	0.88359	0.802241	0.864415	0.932687	0.963068	0.960419	0.922152	0.988827	0.905823	0.885045	0.876499
3170	0.976801	0.951071	0.951371	0.961436	0.658308	0.878988	0.891329	0.955148	0.856474	0.882463	0.803922	0.867745	0.928098	0.966315	0.956345	0.932278	0.990922	0.902948	0.884933	0.876387
3175	0.973748	0.951701	0.950854	0.960472	0.666667	0.875896	0.900578	0.948012	0.852834	0.88697	0.803361	0.861085	0.936767	0.965909	0.962165	0.924051	0.990223	0.913012	0.885547	0.877033
3180	0.973748	0.952121	0.951543	0.961195	0.661037	0.876177	0.900578	0.954128	0.856474	0.879459	0.797012	0.864415	0.935237	0.96388	0.963912	0.922152	0.990223	0.908699	0.884245	0.875672
3185	0.976801	0.951701	0.949302	0.960954	0.665131	0.869993	0.904046	0.948012	0.857514	0.886219	0.802241	0.859657	0.933707	0.964286	0.959837	0.927215	0.989525	0.913731	0.884412	0.87579
3190	0.97619	0.951701	0.950854	0.960713	0.671102	0.871117	0.900578	0.959225	0.854394	0.885843	0.804482	0.867269	0.934727	0.962662	0.959255	0.928481	0.99162	0.905104	0.885696	0.87713
3195	0.973748	0.951071	0.950681	0.960231	0.66769	0.874209	0.907514	0.953109	0.849194	0.883214	0.799253	0.865842	0.936257	0.962256	0.962747	0.925316	0.98743	0.905104	0.884598	0.875984
3200	0.972527	0.951911	0.950854	0.961919	0.663255	0.878988	0.90289	0.954128	0.857514	0.882839	0.803735	0.862988	0.940337	0.963474	0.958091	0.925316	0.989525	0.90798	0.885677	0.877182
3205	0.974359	0.951701	0.948612	0.961678	0.663767	0.871961	0.893642	0.955148	0.849194	0.879835	0.802614	0.866318	0.933197	0.965503	0.962747	0.923418	0.990922	0.912293	0.884096	0.875452
3210	0.977411	0.952751	0.948957	0.961919	0.66189	0.876458	0.901734	0.957187	0.856474	0.879084	0.806162	0.865842	0.937787	0.961851	0.963912	0.922785	0.990223	0.910137	0.885398	0.876856
3215	0.97558	0.952121	0.950164	0.962642	0.668543	0.878145	0.900578	0.95209	0.852834	0.886219	0.799066	0.864891	0.937277	0.965097	0.958673	0.926582	0.992318	0.911574	0.885956	0.877482
3220	0.976801	0.952331	0.950681	0.960472	0.668373	0.871398	0.894798	0.950051	0.855434	0.880961	0.800747	0.862988	0.934727	0.963474	0.959255	0.923418	0.989525	0.902948	0.884245	0.875585
3225	0.972527	0.951701	0.946887	0.961195	0.663596	0.873507	0.893642	0.956167	0.853354	0.882088	0.803175	0.864891	0.936257	0.96388	0.961583	0.927215	0.990223	0.910137	0.884319	0.875703
3230	0.974969	0.951701	0.949302	0.963365	0.669737	0.874912	0.898266	0.955148	0.855434	0.886594	0.805976	0.86156	0.936767	0.965503	0.956927	0.929114	0.990223	0.902229	0.885975	0.87745
3235	0.974969	0.951911	0.949474	0.963124	0.666667	0.871117	0.901734	0.958206	0.860634	0.880586	0.800187	0.860133	0.932177	0.962662	0.957509	0.926582	0.989525	0.904385	0.884208	0.875567
3240	0.974969	0.951491	0.949819	0.961436	0.665984	0.872523	0.905202	0.954128	0.854394	0.880586	0.80112	0.862988	0.934727	0.964692	0.962165	0.928481	0.988827	0.909418	0.884654	0.876067
3245	0.97558	0.951701	0.951371	0.962642	0.662914	0.872804	0.906358	0.948012	0.852314	0.882088	0.803361	0.863463	0.932687	0.963068	0.965076	0.926582	0.990223	0.913731	0.88484	0.876267
3250	0.97558	0.951701	0.950681	0.962401	0.665814	0.86929	0.887861	0.948012	0.852834	0.885092	0.80056	0.864415	0.933707	0.961851	0.960419	0.923418	0.989525	0.904385	0.883705	0.875024
3255	0.973138	0.951281	0.949646	0.961195	0.657967	0.875755	0.910983	0.95209	0.854914	0.886594	0.799813	0.866794	0.938807	0.96388	0.962165	0.923418	0.992318	0.912293	0.884617	0.876088
3260	0.97619	0.951911	0.947922	0.96216	0.66172	0.877723	0.900578	0.95107	0.852834	0.88359	0.802054	0.862988	0.936767	0.965909	0.957509	0.921519	0.990223	0.90798	0.884635	0.876067
3265	0.974969	0.951071	0.948267	0.961919	0.662743	0.872663	0.90289	0.95107	0.855954	0.887721	0.803548	0.860609	0.939827	0.965909	0.958091	0.920886	0.988827	0.899353	0.884245	0.875604
3270	0.97619	0.951491	0.946887	0.961195	0.663596	0.873507	0.901734	0.948012	0.847634	0.883214	0.800747	0.865842	0.935237	0.961851	0.963329	0.934177	0.988827	0.900791	0.883891	0.875251
3275	0.974359	0.951281	0.951716	0.960954	0.659672	0.87955	0.892486	0.950051	0.863755	0.887345	0.804295	0.867745	0.935747	0.961445	0.960419	0.924051	0.99162	0.907261	0.88564	0.877174
3280	0.976801	0.951911	0.946887	0.961678	0.660525	0.874209	0.905202	0.944954	0.853354	0.883214	0.796265	0.865366	0.932687	0.967127	0.965076	0.921519	0.990223	0.905823	0.883482	0.874832
3285	0.972527	0.953171	0.949129	0.961678	0.661549	0.872804	0.899422	0.95107	0.855954	0.884341	0.802054	0.864891	0.938297	0.963068	0.965658	0.922785	0.990223	0.90798	0.884487	0.87589
3290	0.976801	0.950861	0.949819	0.961919	0.66462	0.876318	0.907514	0.953109	0.852314	0.875704	0.799813	0.867269	0.935747	0.965097	0.961001	0.927215	0.99162	0.907261	0.884784	0.876216
3295	0.974969	0.951281	0.951888	0.961436	0.661037	0.871398	0.901734	0.95209	0.858554	0.881712	0.803175	0.862512	0.933707	0.964286	0.958091	0.927848	0.990223	0.907261	0.884245	0.875628
3300	0.972527	0.951701	0.951716	0.961195	0.663767	0.870696	0.901734	0.956167	0.856474	0.880586	0.801494	0.865842	0.933197	0.963474	0.959837	0.921519	0.988827	0.904385	0.883984	0.87533
3305	0.973138	0.952121	0.951198	0.961919	0.659843	0.872804	0.90289	0.955148	0.851274	0.884716	0.801867	0.867269	0.933197	0.962662	0.959255	0.928481	0.992318	0.906542	0.884301	0.875707
3310	0.97619	0.951071	0.948439	0.962401	0.663596	0.874912	0.89711	0.95209	0.849194	0.884716	0.79944	0.867269	0.933707	0.961039	0.960419	0.921519	0.990223	0.909418	0.884059	0.875438
3315	0.970696	0.952121	0.949302	0.960954	0.661208	0.875334	0.889017	0.957187	0.854394	0.886219	0.804669	0.862036	0.939317	0.964692	0.961001	0.922785	0.990922	0.907261	0.884691	0.876107
3320	0.974359	0.951281	0.949302	0.961919	0.659672	0.877442	0.895954	0.948012	0.854914	0.882088	0.802054	0.862036	0.936767	0.96388	0.960419	0.922785	0.988128	0.909418	0.884245	0.87565
3325	0.974359	0.951701	0.950336	0.960231	0.65899	0.876739	0.905202	0.945973	0.845554	0.882088	0.802801	0.860609	0.937277	0.963474	0.962747	0.925316	0.990922	0.898634	0.883836	0.875195
3330	0.973138	0.952751	0.951198	0.961678	0.660014	0.872523	0.90289	0.954128	0.846074	0.880961	0.801307	0.869648	0.936257	0.96388	0.960419	0.918987	0.989525	0.905823	0.883798	0.875162
3335	0.97558	0.952751	0.949129	0.96216	0.665643	0.874631	0.898266	0.953109	0.856474	0.885092	0.797946	0.862512	0.933707	0.962256	0.960419	0.924684	0.992318	0.904385	0.884487	0.875913
3340	0.974359	0.951701	0.951198	0.961919	0.659672	0.870836	0.89711	0.953109	0.861674	0.882088	0.803361	0.865842	0.933197	0.965097	0.955763	0.927215	0.988827	0.910855	0.884208	0.875574
3345	0.97558	0.951491	0.949474	0.962642	0.667861	0.877161	0.893642	0.953109	0.858554	0.883214	0.80112	0.862512	0.939827	0.965909	0.958091	0.924051	0.989525	0.902229	0.885417	0.876895
3350	0.971917	0.951911	0.949474	0.961919	0.66479	0.873226	0.892486	0.949032	0.854914	0.882088	0.802241	0.860133	0.934727	0.961851	0.963329	0.925949	0.990922	0.899353	0.883984	0.875331
3355	0.974359	0.952541	0.949474	0.960231	0.663767	0.87702	0.89711	0.955148	0.856474	0.881337	0.801681	0.863939	0.932687	0.965503	0.958673	0.925316	0.988827	0.913012	0.884896	0.876345
3360	0.978632	0.952331	0.95275	0.961919	0.66172	0.874631	0.906358	0.949032	0.862194	0.88021	0.801867	0.865366	0.936257	0.964692	0.962165	0.925316	0.990223	0.903666	0.885212	0.876706
3365	0.971917	0.952331	0.948094	0.95999	0.666837	0.873928	0.908671	0.957187	0.862194	0.885468	0.79944	0.860609	0.934217	0.964692	0.962165	0.925949	0.989525	0.902948	0.884747	0.876153
3370	0.972527	0.951701	0.952061	0.962883	0.66462	0.875896	0.899422	0.95209	0.850754	0.880961	0.8	0.865366	0.932177	0.96388	0.959837	0.925316	0.990922	0.908699	0.884728	0.876164
3375	0.978632	0.952751	0.950509	0.963365	0.667349	0.876739	0.901734	0.963303	0.852834	0.883214	0.799627	0.867745	0.934727	0.964692	0.956345	0.925949	0.988827	0.912293	0.885844	0.877342
3380	0.97558	0.952331	0.949129	0.961919	0.659161	0.870836	0.875145	0.948012	0.851794	0.880961	0.798506	0.869648	0.935237	0.965909	0.958673	0.926582	0.990223	0.900072	0.882775	0.87405
