# Supplementary material for: Identifying Cell-Type Specific Genes and Expression Rules Based on Single-Cell Transcriptomic Atlas Data
Source: Front Bioeng Biotechnol. 2020 Apr 29;8:350. doi: 10.3389/fbioe.2020.00350 (PMC7201067; doi:10.3389/fbioe.2020.00350)
Supplement: Supplementary file 6 [file Table_6.XLSX]

## Sheet: Sheet1
Table S6. Generated classification rules on the features ranked using mRMR.
Index	Condition	Result
Rule1	Dsc3 > 2 AND Igfbp2 > 5 AND Anxa8 > 18 AND Tspan8 <= 1 AND Slc2a5 <= 9 AND Krt8 <= 471 AND Fxyd3 <= 749 AND Dmkn > 45 AND Krt14 <= 58434 AND Fos <= 16672 AND Arhgdib <= 33 AND Igfbp2 > 25	Tongue
Rule2	P2ry12 > 315 AND Tmem119 > 11 AND Siglech > 7 AND Ptprcap <= 5 AND Cldn7 <= 1	Brain Microglia
Rule3	Cdx1 > 1 AND Coro1a <= 159 AND Serping1 <= 245 AND Aqp3 <= 20 AND Epcam > 17 AND Tacstd2 <= 1 AND Tubb6 <= 302	Colon
Rule4	Dsc3 > 1 AND Lgals7 > 47 AND Krt8 <= 132 AND Elf3 <= 15 AND Igfbp2 <= 350 AND Tnfrsf12a <= 1135 AND Dcn <= 30 AND Col17a1 > 4 AND Rac2 <= 36 AND Fos > 294	Skin
Rule5	Lgals7 > 11 AND Krt8 > 3 AND Tmem45b <= 69 AND Tmem119 <= 83 AND Capns2 <= 2 AND Dmkn <= 985 AND Tnfrsf12a > 48 AND Epcam > 27 AND Fbp2 <= 0 AND Dpt <= 7 AND 9130017N09Rik <= 51	Mammary
Rule6	Serpinb5 > 8 AND Tmem45b > 1 AND Calml3 <= 11 AND Cldn3 <= 163 AND Ctsd > 148 AND Dsc3 <= 24	Bladder
Rule7	Ptprcap > 7 AND Cd79a > 175 AND Serping1 <= 13 AND Adap2 <= 1 AND Tubb6 <= 7 AND Sdc1 > 19 AND Dsp <= 4 AND Lmna <= 55 AND Rac2 > 42 AND Csf1r <= 5 AND Pkp3 <= 30 AND Tnfrsf12a <= 322 AND Pigr <= 130 AND Abhd12 <= 669 AND Olfml3 <= 1 AND Cd79a > 232 AND Fos > 0 AND Dpt <= 1 AND C1qa <= 1 AND Ly86 <= 187 AND Serping1 <= 2 AND Cd53 <= 1503	Marrow
Rule8	Ptprcap > 7 AND Cd79a > 175 AND Serping1 <= 13 AND Adap2 <= 1 AND Sdc1 <= 229 AND Lmna <= 12 AND Mt1 <= 7 AND Fos <= 118 AND Mt2 <= 2 AND Ctss > 4 AND Cd79b > 455 AND Dmkn <= 0 AND Gpx2 <= 0 AND P2ry13 <= 0 AND Gpr34 > 2 AND Tacstd2 <= 34	Spleen
Rule9	Ptprcap > 7 AND Cd79a > 175 AND Serping1 <= 13 AND Adap2 <= 1 AND Sdc1 <= 229 AND Lmna <= 12 AND Mt1 <= 7 AND Fos <= 100 AND Cd79b > 459 AND Ctss > 4 AND Dmkn <= 0 AND Gpx2 <= 0 AND Sdc4 <= 1432 AND P2ry13 <= 0 AND Dpt <= 2 AND Dcn <= 11 AND Siglech <= 0 AND Limd2 > 0 AND C1qa <= 1 AND Fcgr3 <= 0 AND Tacstd2 <= 83 AND Cx3cr1 <= 0 AND Perp <= 0 AND Tnfrsf12a <= 3 AND Krt15 <= 0 AND Mt2 <= 0 AND Tu…	Spleen
Rule10	Ptprcap > 7 AND Cd79a > 175 AND Serping1 <= 13 AND Adap2 <= 1 AND Sdc1 <= 229 AND Tubb6 <= 7 AND Fos <= 118 AND Cd79b > 404 AND Ctss > 4 AND Mt1 <= 14 AND Mt2 <= 2 AND Dmkn <= 0 AND Gpx2 <= 0 AND Trim29 <= 0 AND Lmna <= 4 AND P2ry13 <= 0 AND Limd2 > 0 AND Sdc4 <= 1432 AND Dpt <= 2 AND Dcn <= 11 AND Tacstd2 <= 24 AND Cx3cr1 <= 0 AND Perp <= 0 AND Tnfrsf12a <= 3 AND Tubb6 <= 0 AND Krt15 <= 0 AND Si…	Spleen
Rule11	Ptprcap > 7 AND Cd79a > 70 AND Serping1 <= 13 AND Adap2 <= 1 AND Fxyd3 <= 1 AND Tubb6 <= 7 AND Cd79b > 365 AND Mt1 <= 14 AND Fos <= 143 AND Ctss > 4 AND Mt2 <= 2 AND Dmkn <= 0 AND Gpx2 <= 0 AND Lmna <= 4 AND Sdc4 <= 1432 AND Tnfrsf12a <= 3 AND Gpr34 <= 1 AND C1qa <= 0 AND Fcgr3 <= 0 AND P2ry13 <= 0 AND Perp <= 0 AND Tmem119 <= 0 AND Trim29 <= 0 AND Mt1 <= 4 AND Itgb5 <= 0 AND Tacstd2 <= 1 AND Krt…	Spleen
Rule12	Ptprcap > 7 AND Cd79a > 70 AND Serping1 <= 13 AND Adap2 <= 1 AND Fxyd3 <= 1 AND Tubb6 <= 7 AND Cd79b > 365 AND Mt1 <= 14 AND Fos <= 119 AND Ctss > 4 AND Mt2 <= 2 AND Lmna <= 4 AND Gpx2 <= 0 AND Tnfrsf12a <= 3 AND C1qa <= 0 AND Sdc4 <= 1432 AND Anxa8 <= 0 AND Fcgr3 <= 0 AND Gpr34 <= 0 AND P2ry13 <= 0 AND Tmem119 <= 0 AND Mt1 <= 4 AND Fcrls <= 0 AND Krt14 <= 3 AND Dmkn <= 0 AND Tacstd2 <= 1 AND Tri…	Spleen
Rule13	Ptprcap > 7 AND Cd79a > 70 AND Serping1 <= 13 AND Adap2 <= 1 AND Fxyd3 <= 1 AND Tubb6 <= 7 AND Cd79b > 365 AND Mt1 <= 14 AND Fos <= 119 AND Ctss > 4 AND Mt2 <= 2 AND Lmna <= 4 AND Gpx2 <= 0 AND Tnfrsf12a <= 3 AND C1qa <= 0 AND Sdc4 <= 1432 AND Anxa8 <= 0 AND Fcgr3 <= 0 AND Gpr34 <= 0 AND P2ry13 <= 0 AND Tmem119 <= 0 AND Mt1 <= 4 AND Fcrls <= 0 AND Dmkn <= 0 AND Krt14 <= 3 AND Tacstd2 <= 1 AND Tri…	Spleen
Rule14	Ptprcap > 7 AND Cd79a > 70 AND Serping1 <= 13 AND Adap2 <= 1 AND Fxyd3 <= 1 AND Tubb6 <= 7 AND Cd79b > 365 AND Mt1 <= 14 AND Fos <= 119 AND Ctss > 4 AND Mt2 <= 2 AND Lmna <= 4 AND Gpx2 <= 0 AND Tnfrsf12a <= 3 AND C1qa <= 0 AND Sdc4 <= 1432 AND Anxa8 <= 0 AND Fcgr3 <= 0 AND Gpr34 <= 0 AND P2ry13 <= 0 AND Tmem119 <= 0 AND Mt1 <= 4 AND Cx3cr1 <= 0 AND Dmkn <= 0 AND Tacstd2 > 1 AND Csf1r <= 0 AND P2r…	Spleen
Rule15	Ptprcap > 7 AND Cd79a > 70 AND Serping1 <= 13 AND Adap2 <= 1 AND Fxyd3 <= 1 AND Lmna <= 10 AND Cd79b > 365 AND Mt1 <= 10 AND Fos <= 143 AND Mt2 <= 2 AND Ctss > 4 AND Dmkn <= 0 AND Gpx2 <= 0 AND P2ry13 <= 0 AND C1qa <= 0 AND Sdc4 <= 1432 AND Tacstd2 <= 25 AND Fcgr3 <= 0 AND Tmem119 <= 0 AND Trim29 <= 0 AND Krt14 <= 3 AND Itgb5 <= 0 AND Fcrls <= 0 AND Rac2 > 43 AND Anxa8 <= 0 AND Ctss > 269 AND Pld…	Spleen
Rule16	Ptprcap > 7 AND Cd79a > 70 AND Serping1 <= 13 AND Adap2 <= 1 AND Fxyd3 <= 1 AND Lmna <= 10 AND Cd79b > 365 AND Mt1 <= 10 AND Fos <= 143 AND Mt2 <= 2 AND Ctss > 4 AND Dmkn <= 0 AND Gpx2 <= 0 AND P2ry13 <= 0 AND C1qa <= 0 AND Sdc4 <= 1432 AND Tacstd2 <= 25 AND Fcgr3 <= 0 AND Tmem119 <= 0 AND Trim29 <= 0 AND Krt14 <= 3 AND Itgb5 <= 0 AND Fcrls <= 0 AND Rac2 > 43 AND Perp <= 0 AND Tnfrsf12a <= 3 AND …	Spleen
Rule17	Ptprcap > 7 AND Cd79a > 70 AND Serping1 <= 13 AND Adap2 <= 1 AND Fxyd3 <= 1 AND Lmna <= 10 AND Cd79b > 365 AND Mt1 <= 10 AND Fos <= 119 AND Mt2 <= 2 AND Ctss > 4 AND Gpx2 <= 0 AND Tnfrsf12a <= 3 AND C1qa <= 0 AND Sdc4 <= 1432 AND Anxa8 <= 0 AND Tacstd2 <= 25 AND Fcgr3 <= 0 AND P2ry13 <= 0 AND Olfml3 <= 0 AND Dcn <= 7 AND Ptprcap > 47 AND Trim29 <= 0 AND Krt14 <= 3 AND Fcrls <= 0 AND Dmkn <= 0 AND…	Spleen
Rule18	Ptprcap > 7 AND Cd79a > 70 AND Serping1 <= 13 AND Fxyd3 <= 1 AND Adap2 <= 1 AND Lmna <= 10 AND Cd79b > 365 AND Mt1 <= 10 AND Fos <= 144 AND Mt2 <= 2 AND Ctss > 4 AND Dmkn <= 0 AND Gpx2 <= 0 AND P2ry13 <= 0 AND C1qa <= 0 AND Tacstd2 <= 25 AND Sdc4 <= 1432 AND Fcgr3 <= 0 AND Krt15 <= 0 AND Rac2 > 8 AND Krt14 <= 1 AND Tmem119 <= 0 AND Unc93b1 <= 2245 AND Dpt <= 2 AND Pigr <= 60 AND Tnfrsf12a <= 1 AN…	Spleen
Rule19	Ptprcap > 7 AND Cd79a > 70 AND Serping1 <= 13 AND Fxyd3 <= 1 AND Adap2 <= 1 AND Lmna <= 10 AND Cd79b > 365 AND Mt1 <= 10 AND Fos <= 119 AND Mt2 <= 2 AND Ctss > 4 AND Gpx2 <= 0 AND Tnfrsf12a <= 3 AND Gpr34 <= 1 AND Sdc4 <= 1432 AND C1qa <= 0 AND Anxa8 <= 0 AND Tacstd2 <= 25 AND Gpr34 <= 0 AND P2ry13 <= 0 AND C1qb <= 0 AND Ptgs1 <= 0 AND Dcn > 7 AND Dcn <= 36 AND Arhgdib > 235	Spleen
Rule20	Ptprcap > 7 AND Cd79a > 70 AND Serping1 <= 10 AND Fxyd3 <= 1 AND Dcn > 11 AND Sdc4 <= 157 AND P2ry13 <= 0 AND Dpt <= 3 AND Dpt <= 0	Liver
Rule21	Ptprcap > 7 AND Cd79a > 70 AND Serping1 <= 10 AND Fxyd3 <= 1 AND Lmna <= 9 AND Cd79b > 409 AND Mt1 <= 14 AND Fos <= 144 AND Mt2 <= 2 AND Ctss > 4 AND Dmkn <= 0 AND Gpx2 <= 0 AND Tacstd2 <= 51 AND P2ry13 <= 0 AND C1qa <= 0 AND Dpt <= 2 AND Adap2 <= 0 AND Lgals7 <= 0 AND Gpr34 <= 0 AND Cx3cr1 <= 0 AND Sdc4 <= 1432 AND Olfml3 <= 0 AND Ptprcap > 49 AND Fcgr3 <= 0 AND Ly86 > 12 AND Trim29 <= 0 AND Fcr…	Spleen
Rule22	Ptprcap > 7 AND Cd79a > 70 AND Serping1 <= 10 AND Fxyd3 <= 1 AND Tubb6 <= 7 AND Cd79b > 398 AND Adap2 <= 1 AND Mt1 <= 14 AND Fos <= 119 AND Mt2 <= 2 AND Ctss > 4 AND Trim29 <= 0 AND Gpx2 <= 0 AND Lmna <= 4 AND Dmkn <= 0 AND P2ry13 <= 0 AND Dpt <= 2 AND C1qa <= 0 AND Gpr34 <= 0 AND Tacstd2 <= 51 AND Cx3cr1 <= 0 AND Lgals7 <= 0 AND Tubb6 <= 0 AND Olfml3 <= 0 AND Ptprcap > 84 AND Krt14 <= 1 AND Coro…	Spleen
Rule23	Ptprcap > 7 AND Cd79a > 70 AND Serping1 <= 10 AND Fxyd3 <= 1 AND Tubb6 <= 7 AND Adap2 <= 8 AND Cd79b > 365 AND Mt1 <= 14 AND Fos <= 119 AND Mt2 <= 2 AND Ctss > 5 AND Lmna <= 4 AND Tnfrsf12a <= 3 AND Gpx2 <= 0 AND Gpr34 <= 1 AND Lgals7 <= 0 AND Dmkn <= 0 AND Pigr > 2 AND Itgb5 <= 1 AND Cd79a > 488 AND C1qa <= 1 AND Mt1 <= 6 AND Perp <= 0 AND Pigr > 5 AND Cd79b > 481 AND Arhgdib > 145 AND Pkp3 <= 1…	Spleen
Rule24	Ptprcap > 7 AND Cd79a > 70 AND Serping1 <= 10 AND Fxyd3 <= 1 AND Tubb6 <= 7 AND Adap2 <= 8 AND Cd79b > 365 AND Mt1 <= 14 AND Fos <= 144 AND Mt2 <= 2 AND Ctss > 4 AND Pigr <= 1 AND Dmkn <= 0 AND Lmna <= 4 AND Sdc4 <= 1432 AND Tacstd2 <= 25 AND P2ry13 <= 0 AND Dpt <= 2 AND Lgals7 > 0 AND Pkp1 <= 0 AND Dpt <= 0 AND Dcn <= 1 AND Trim29 <= 0 AND Laptm5 <= 1249	Spleen
Rule25	Ptprcap > 7 AND Cd79a > 70 AND Serping1 <= 10 AND Fxyd3 <= 1 AND Tubb6 <= 7 AND Adap2 <= 8 AND Cd79b > 365 AND Mt1 <= 14 AND Fos <= 119 AND Mt2 <= 2 AND Lgals7 <= 0 AND Ctss > 4 AND Pigr <= 1 AND Lmna <= 4 AND Tnfrsf12a <= 1 AND Gpr34 <= 1 AND Sdc4 <= 1079 AND Tubb6 <= 0 AND C1qa <= 0 AND P2ry13 <= 0 AND Gpr34 <= 0 AND Tacstd2 <= 25 AND Cx3cr1 <= 0 AND Dmkn <= 0 AND Krt14 <= 1 AND Olfml3 <= 0 AND…	Spleen
Rule26	Ptprcap > 7 AND Cd79a > 70 AND Serping1 <= 10 AND Fxyd3 <= 1 AND Tubb6 <= 7 AND Adap2 <= 8 AND Cd79b > 365 AND Mt1 <= 14 AND Fos <= 144 AND Mt2 <= 2 AND Ctss > 5 AND Lgals7 <= 0 AND Pigr <= 1 AND Lmna <= 4 AND Dmkn <= 0 AND Tacstd2 <= 25 AND Sdc4 <= 1432 AND P2ry13 <= 0 AND Dpt <= 2 AND Adap2 <= 0 AND Rac2 > 14 AND Cx3cr1 <= 0 AND Gpr34 <= 0 AND Gpx2 <= 0 AND C1qb <= 0 AND Olfml3 <= 0 AND C1qa <=…	Marrow
Rule27	Ptprcap > 7 AND Cd79a > 70 AND Serping1 <= 10 AND Fxyd3 <= 1 AND Tubb6 <= 7 AND Adap2 <= 8 AND Cd79b > 365 AND Mt1 <= 14 AND Fos <= 144 AND Mt2 <= 2 AND Ctss > 5 AND Lgals7 <= 0 AND Pigr <= 1 AND Tacstd2 <= 25 AND C1qb <= 0 AND Adap2 <= 0 AND P2ry13 <= 0 AND Lmna <= 4 AND Sdc4 <= 1432 AND Cx3cr1 <= 0 AND Gpr34 <= 0 AND Gpx2 <= 0 AND Krt14 <= 5 AND Tubb6 <= 1 AND Olfml3 <= 0 AND C1qa <= 0 AND Dpt …	Spleen
Rule28	Ptprcap > 7 AND Cd79a > 70 AND Serping1 <= 10 AND Fxyd3 <= 1 AND Tubb6 <= 7 AND Adap2 <= 8 AND Cd79b > 365 AND Mt1 <= 14 AND Fos <= 119 AND Mt2 <= 2 AND Lgals7 <= 0 AND Ctss > 5 AND Pigr <= 1 AND Lmna <= 4 AND C1qb <= 0 AND Adap2 <= 0 AND P2ry13 <= 0 AND Gpr34 <= 0 AND Krt14 <= 5 AND Cx3cr1 <= 0 AND Sdc4 <= 1079 AND Tacstd2 <= 2 AND Krt19 <= 1 AND Olfml3 <= 0 AND Fcrls <= 0 AND C1qa <= 0 AND Ly86…	Spleen
Rule29	Ptprcap > 7 AND Cd79a > 70 AND Serping1 <= 10 AND Fxyd3 <= 1 AND Tubb6 <= 7 AND Adap2 <= 8 AND Cd79b > 365 AND Mt1 <= 14 AND Fos <= 144 AND Mt2 <= 2 AND Ctss > 5 AND Lgals7 <= 0 AND Pigr <= 1 AND Tacstd2 <= 25 AND C1qb <= 0 AND Tubb6 <= 1 AND Adap2 <= 0 AND Trem2 <= 0 AND Krt8 <= 4 AND P2ry13 <= 0 AND Fcrls <= 0 AND Ptgs1 <= 0 AND Lmna <= 4 AND Sdc4 <= 1432 AND Gpr34 <= 0 AND C1qa <= 0 AND Olfml3…	Spleen
Rule30	Ptprcap > 7 AND Cd79a > 70 AND Serping1 <= 10 AND Fxyd3 <= 1 AND Tubb6 <= 7 AND Adap2 <= 8 AND Cd79b > 365 AND Mt1 <= 14 AND Fos <= 144 AND Mt2 <= 2 AND Ctss <= 5 AND Cd79a > 8981 AND Krt14 <= 0	Lung
Rule31	Ptprcap > 7 AND Cd79a > 70 AND Serping1 <= 10 AND Fxyd3 <= 1 AND Tubb6 <= 7 AND Adap2 <= 8 AND Cd79b > 365 AND Mt1 <= 14 AND Fos <= 144 AND Mt2 <= 2 AND Ctss <= 5 AND Sdc1 > 1 AND Ptprcap > 137 AND C1qb <= 0 AND Serpinb5 <= 1 AND Aqp3 <= 6 AND Ctss <= 2	Marrow
Rule32	Ptprcap > 7 AND Cd79a > 70 AND Serping1 <= 10 AND Fxyd3 <= 1 AND Tubb6 <= 7 AND Adap2 <= 8 AND Cd79b > 362 AND Mt1 <= 7 AND Fos <= 144 AND Mt2 <= 2 AND Lmna <= 4 AND Ctss > 5 AND Lgals7 <= 0 AND Pigr <= 1 AND Tnfrsf12a <= 1 AND Tacstd2 <= 25 AND Sdc4 <= 1432 AND Tubb6 <= 0 AND C1qc <= 1 AND Siglech <= 0 AND Dmkn <= 0 AND Cx3cr1 <= 0 AND P2ry13 <= 0 AND Krt14 <= 3 AND Olfml3 <= 0 AND Adap2 <= 0 AN…	Marrow
Rule33	Ptprcap > 7 AND Cd79a > 70 AND Serping1 <= 10 AND Fxyd3 <= 1 AND Tubb6 <= 7 AND Adap2 <= 8 AND Cd79b > 362 AND Mt1 <= 7 AND Fos <= 144 AND Mt2 <= 2 AND Lgals7 <= 0 AND Lmna <= 4 AND Ctss > 5 AND Pigr <= 1 AND Tnfrsf12a <= 1 AND Tacstd2 <= 25 AND Sdc4 <= 1432 AND Tubb6 <= 0 AND Dmkn <= 0 AND C1qc <= 1 AND Siglech <= 0 AND Cx3cr1 <= 0 AND P2ry13 <= 0 AND Krt14 <= 3 AND Olfml3 <= 0 AND Adap2 <= 0 AN…	Marrow
Rule34	Ptprcap > 7 AND Cd79a > 70 AND Serping1 <= 10 AND Fxyd3 <= 1 AND Tubb6 <= 7 AND Adap2 <= 8 AND Cd79b > 362 AND Mt1 <= 7 AND Fos <= 144 AND Mt2 <= 2 AND Lgals7 <= 0 AND Ctss > 5 AND Pigr <= 1 AND Tacstd2 <= 25 AND Tnfrsf12a <= 3 AND C1qb <= 0 AND Adap2 <= 0 AND Lmna <= 4 AND Sdc4 <= 1432 AND P2ry13 <= 0 AND Krt14 <= 5 AND Cx3cr1 <= 0 AND Krt19 <= 1 AND Olfml3 <= 0 AND Fcrls <= 0 AND Krt15 <= 1 AND…	Spleen
Rule35	Ptprcap > 7 AND Cd79a > 70 AND Serping1 <= 10 AND Fxyd3 <= 1 AND Tubb6 <= 7 AND Adap2 <= 8 AND Cd79b > 362 AND Mt1 <= 7 AND Fos <= 119 AND Mt2 <= 2 AND Lgals7 <= 0 AND Lmna <= 4 AND Ctss > 5 AND Pigr <= 1 AND C1qb <= 0 AND P2ry13 <= 0 AND Adap2 <= 0 AND Gpr34 <= 0 AND Krt14 <= 5 AND Ptgs1 <= 0 AND Fcrls <= 0 AND C1qa <= 0 AND Tacstd2 <= 2 AND Olfml3 <= 0 AND Sdc4 <= 1432 AND Krt19 <= 1 AND Cx3cr1…	Spleen
Rule36	Ptprcap > 7 AND Cd79a > 70 AND Serping1 <= 10 AND Fxyd3 <= 1 AND Tubb6 <= 7 AND Adap2 <= 8 AND Cd79b > 362 AND Mt1 <= 7 AND Fos <= 119 AND Mt2 <= 2 AND Lgals7 <= 0 AND Lmna <= 4 AND Ctss > 5 AND Pigr <= 1 AND C1qb <= 0 AND P2ry13 <= 0 AND Adap2 <= 0 AND Gpr34 <= 0 AND Krt14 <= 5 AND Ptgs1 <= 0 AND Fcrls <= 0 AND C1qa <= 0 AND Tacstd2 <= 2 AND Olfml3 <= 0 AND Sdc4 <= 1432 AND Krt19 <= 1 AND Tspan8…	Marrow
Rule37	Ptprcap > 7 AND Cd79a > 70 AND Serping1 <= 10 AND Fxyd3 <= 1 AND Tubb6 <= 7 AND Adap2 <= 8 AND Cd79b > 362 AND Mt1 <= 7 AND Fos <= 119 AND Mt2 <= 2 AND Lgals7 <= 0 AND Ctss > 5 AND Krt19 <= 3 AND Lmna <= 4 AND Pigr <= 1 AND C1qb <= 0 AND P2ry13 <= 0 AND Adap2 <= 0 AND Gpr34 <= 0 AND Ptgs1 <= 0 AND Krt14 <= 5 AND Fcrls <= 0 AND C1qa <= 0 AND Tacstd2 <= 2 AND Olfml3 <= 0 AND Sdc4 <= 1432 AND Cx3cr1…	Spleen
Rule38	Ptprcap > 7 AND Cd79a > 70 AND Serping1 <= 13 AND Fxyd3 <= 1 AND Tubb6 <= 7 AND Adap2 <= 8 AND Cd79b > 362 AND Mt1 <= 7 AND Fos <= 119 AND Mt2 <= 2 AND Lgals7 <= 0 AND Ctss <= 5 AND Trim29 <= 0 AND Tnfrsf12a > 2 AND Gsn <= 2	Marrow
Rule39	Ptprcap > 7 AND Cd79a > 70 AND Serping1 <= 13 AND Fxyd3 <= 1 AND Tubb6 <= 7 AND Adap2 <= 8 AND Cd79b > 362 AND Mt1 <= 7 AND Fos <= 119 AND Mt2 <= 2 AND Lgals7 <= 0 AND Ctss > 5 AND Krt19 > 3 AND Perp <= 0 AND Sell <= 349	Lung
Rule40	Ptprcap > 7 AND Cd79a > 70 AND Serping1 <= 13 AND Fxyd3 <= 1 AND Tubb6 <= 7 AND Adap2 <= 8 AND Cd79b > 362 AND Mt1 <= 7 AND Fos <= 119 AND Mt2 <= 2 AND Lgals7 <= 0 AND Lmna <= 4 AND Ctss > 4 AND Pigr <= 1 AND Tnfrsf12a <= 1 AND Gpr34 <= 1 AND C1qb <= 0 AND Adap2 <= 0 AND P2ry13 <= 0 AND Krt14 <= 5 AND Fcrls <= 0 AND Ptgs1 <= 0 AND Sdc4 <= 807 AND Tacstd2 <= 2 AND Olfml3 <= 0 AND Gpr34 <= 0 AND P2…	Spleen
Rule41	Ptprcap > 7 AND Cd79a > 70 AND Serping1 <= 13 AND Fxyd3 <= 1 AND Tubb6 <= 7 AND Adap2 <= 8 AND Cd79b > 362 AND Mt1 <= 7 AND Fos <= 119 AND Mt2 <= 2 AND Lgals7 <= 0 AND Lmna <= 4 AND Ctss > 4 AND Pigr <= 1 AND Tnfrsf12a <= 1 AND Gpr34 <= 1 AND C1qb <= 0 AND Adap2 <= 0 AND P2ry13 <= 0 AND Krt14 <= 5 AND Fcrls <= 0 AND Ptgs1 <= 0 AND Sdc4 <= 807 AND Tacstd2 <= 2 AND Olfml3 <= 0 AND Gpr34 <= 0 AND P2…	Spleen
Rule42	Ptprcap > 7 AND Cd79a > 70 AND Serping1 <= 13 AND Fxyd3 <= 1 AND Tubb6 <= 7 AND Adap2 <= 8 AND Lmna <= 4 AND Ctsd > 1105 AND Serping1 <= 1 AND Cd79b > 0 AND Krt8 <= 1 AND Krt15 <= 1 AND Spint2 <= 1004 AND Epcam <= 12 AND Sdc4 > 0 AND Fos > 32	Marrow
Rule43	Ptprcap > 7 AND Cd79a > 70 AND Serping1 <= 13 AND Fxyd3 <= 1 AND Tubb6 <= 7 AND Adap2 <= 8 AND Mt1 <= 7 AND Cd79b > 454 AND Fos <= 218 AND Mt2 <= 2 AND Lgals7 <= 0 AND Lmna <= 4 AND Ctss <= 4 AND Ly86 <= 6 AND Trim29 <= 0 AND Ptprcap > 33 AND Tubb6 <= 2 AND Sdc1 <= 2 AND Serping1 <= 2 AND Krt15 <= 3 AND Unc93b1 > 71 AND Tacstd2 <= 73 AND Pld4 <= 5 AND Perp <= 1 AND Lpcat2 <= 29 AND Aqp3 <= 64 AND…	Marrow
Rule44	Ptprcap > 7 AND Cd79a > 70 AND Fxyd3 <= 1 AND Serping1 <= 10 AND Itgb5 <= 18 AND Lmna <= 10 AND Mt1 <= 7 AND Fos <= 100 AND Ctsd > 1444 AND Ly86 <= 1	Thymus
Rule45	Ptprcap > 7 AND Cd79a > 70 AND Fxyd3 <= 1 AND Serping1 <= 10 AND Itgb5 <= 18 AND Lmna <= 10 AND Fos <= 187 AND Mt1 <= 7 AND Cd79b > 454 AND Mt2 <= 2 AND Gpr34 <= 3 AND Lgals7 <= 0 AND C1qb <= 0 AND Adap2 <= 0 AND P2ry13 <= 0 AND Pigr <= 1 AND Cx3cr1 <= 0 AND Tacstd2 <= 44 AND Krt14 <= 5 AND Gpr34 <= 0 AND Olfml3 <= 0 AND Fcrls <= 0 AND Sdc4 <= 1121 AND Ctss > 269 AND Cd79b <= 7180 AND Rac2 > 46 A…	Spleen
Rule46	Ptprcap > 7 AND Cd79a > 70 AND Fxyd3 <= 1 AND Serping1 <= 13 AND Itgb5 <= 18 AND Tubb6 <= 7 AND Mt1 <= 7 AND Lmna <= 4 AND Fos <= 100 AND Cd79b > 523 AND Lgals7 <= 0 AND Limd2 <= 1186 AND Tnfrsf12a <= 3 AND Perp <= 0 AND Gpr34 <= 2 AND Pigr <= 1 AND Tacstd2 <= 153 AND Sdc4 <= 1434 AND Tubb6 <= 0 AND C1qa <= 0 AND Gpr34 <= 0 AND P2ry13 <= 0 AND Krt8 > 4 AND Krt14 <= 43	Spleen
Rule47	Ptprcap > 7 AND Cd79a > 70 AND Fxyd3 <= 1 AND Serping1 <= 13 AND Itgb5 <= 18 AND Tubb6 <= 7 AND Mt1 <= 7 AND Lmna <= 4 AND Fos <= 100 AND Cd79b > 523 AND Lgals7 <= 0 AND Limd2 <= 1186 AND Perp <= 0 AND Pigr <= 1 AND Gpr34 <= 2 AND Tnfrsf12a <= 3 AND Tacstd2 <= 153 AND Sdc4 <= 1434 AND Tubb6 <= 0 AND C1qa <= 0 AND Gpr34 <= 0 AND P2ry13 <= 0 AND Unc93b1 <= 2245 AND Krt14 <= 4 AND Itgb5 <= 0 AND Ada…	Marrow
Rule48	Ptprcap > 7 AND Cd79a > 70 AND Fxyd3 <= 1 AND Serping1 <= 13 AND Itgb5 <= 18 AND Tubb6 <= 7 AND Mt1 <= 7 AND Lmna <= 4 AND Fos <= 100 AND Cd79b > 523 AND Lgals7 <= 0 AND Limd2 <= 1186 AND Tnfrsf12a <= 3 AND Perp <= 0 AND Gpr34 <= 2 AND Pigr <= 1 AND Tacstd2 <= 153 AND Sdc4 <= 1434 AND Tubb6 <= 0 AND C1qa <= 0 AND Gpr34 <= 0 AND P2ry13 <= 0 AND Unc93b1 <= 2245 AND Krt14 <= 4 AND Itgb5 <= 0 AND Ada…	Spleen
Rule49	Ptprcap > 7 AND Cd79a > 70 AND Fxyd3 <= 1 AND Serping1 <= 13 AND Itgb5 <= 18 AND Tubb6 <= 7 AND Mt1 <= 7 AND Lmna <= 4 AND Fos <= 100 AND Cd79b > 523 AND Lgals7 <= 0 AND Limd2 <= 1186 AND Perp <= 0 AND Gpr34 <= 2 AND Rac2 > 1 AND Pigr <= 1 AND Adap2 <= 0 AND Tnfrsf12a <= 3 AND Tacstd2 > 153 AND Golm1 <= 52 AND Csf1r <= 0 AND Abhd12 <= 39 AND P2ry12 <= 13 AND Rgs10 <= 7 AND Cd79a > 652 AND Cd53 > …	Spleen
Rule50	Ptprcap > 7 AND Cd79a > 70 AND Fxyd3 <= 1 AND Serping1 <= 13 AND Itgb5 <= 18 AND Tubb6 <= 7 AND Tacstd2 <= 16 AND Lmna <= 4 AND Fos > 218 AND Adap2 > 6 AND Pkp3 <= 26 AND Ptprcap <= 170	Kidney
Rule51	Ptprcap > 7 AND Cd79a > 70 AND Fxyd3 <= 1 AND Serping1 <= 13 AND Itgb5 <= 18 AND Tubb6 <= 7 AND Tacstd2 <= 16 AND Fos <= 218 AND Cd79b > 454 AND Mt1 <= 14 AND Trim29 <= 0 AND Lmna <= 12 AND Pigr <= 1 AND Mt2 > 3 AND Lmna > 0	Spleen
Rule52	Ptprcap > 7 AND Mt2 <= 3 AND Cd79a > 70 AND Serping1 <= 10 AND Lmna <= 10 AND Mt1 <= 7 AND Tacstd2 <= 25 AND Fos > 218 AND Cd79b > 826 AND Dpt > 1 AND C1qa <= 0	Marrow
Rule53	Ptprcap > 7 AND Mt2 <= 3 AND Cd79a > 70 AND Serping1 <= 10 AND Lmna <= 10 AND Mt1 <= 7 AND Tacstd2 <= 25 AND Fos <= 218 AND Cd79b > 454 AND Lgals7 <= 0 AND Tnfrsf12a <= 17 AND Pigr <= 1 AND C1qb <= 0 AND Adap2 <= 0 AND P2ry13 <= 0 AND Fcrls <= 0 AND Ptgs1 <= 0 AND Siglech <= 0 AND Dpt <= 3 AND Olfml3 <= 0 AND Anxa8 <= 0 AND Ctss > 0 AND Selplg <= 627 AND Tnfrsf12a <= 1 AND Sell > 1 AND Gpr34 > 0 …	Spleen
Rule54	Ptprcap > 7 AND Mt2 <= 3 AND Cd79a > 70 AND Serping1 <= 10 AND Lmna <= 10 AND Mt1 <= 7 AND Tacstd2 <= 25 AND Cd79b > 620 AND Fos <= 217 AND Lgals7 <= 0 AND Pigr <= 1 AND Tnfrsf12a <= 24 AND Limd2 <= 1170 AND Rac2 > 1 AND Perp <= 0 AND Adap2 <= 0 AND P2ry13 <= 0 AND Krt15 <= 0 AND Krt8 <= 2 AND Tmem45b > 0 AND Cldn7 <= 1	Marrow
Rule55	Ptprcap > 7 AND Mt2 <= 3 AND Cd79a > 70 AND Serping1 <= 10 AND Lmna <= 10 AND Mt1 <= 7 AND Tacstd2 <= 25 AND Fos > 218 AND Cd79b > 826 AND Sell <= 20 AND Lmna <= 4 AND Mt2 <= 1 AND Epcam <= 65 AND Tubb6 <= 29 AND Pkp1 <= 0 AND Lgals7 <= 0 AND Pigr <= 90 AND Golm1 <= 183 AND Lair1 <= 218 AND Dmkn <= 0 AND Tspan8 <= 0 AND Abhd12 <= 184 AND Slc2a5 <= 0 AND Lgmn <= 444 AND Sdc1 <= 302 AND Dpt <= 0 AN…	Marrow
Rule56	Ptprcap > 7 AND Mt2 <= 3 AND Cd79a > 70 AND Serping1 <= 10 AND Lmna <= 10 AND Mt1 <= 7 AND Tacstd2 <= 32 AND Cd79b > 620 AND Fos <= 421 AND Lgals7 <= 0 AND Pigr <= 1 AND C1qb <= 0 AND Adap2 <= 0 AND P2ry13 <= 0 AND Cx3cr1 <= 0 AND Olfml3 <= 0 AND Fcrls <= 0 AND Anxa8 <= 0 AND Krt14 <= 3 AND Sell > 1 AND Gpr34 <= 0 AND Lair1 > 1 AND Epcam <= 10 AND Fos > 1	Marrow
Rule57	Ptprcap > 7 AND Mt2 <= 3 AND Cd79a > 70 AND Serping1 <= 10 AND Lmna <= 10 AND Mt1 <= 7 AND Tacstd2 <= 32 AND Cd79b > 620 AND Fos <= 421 AND Lgals7 <= 0 AND Pigr <= 1 AND C1qb <= 0 AND Adap2 <= 0 AND P2ry13 <= 0 AND Cx3cr1 <= 0 AND Olfml3 <= 0 AND Fcrls <= 0 AND Anxa8 <= 0 AND Krt14 <= 3 AND Sell > 1 AND Gpr34 <= 0 AND C1qa <= 0 AND Unc93b1 <= 2235 AND Tmem45b <= 0 AND Hexb <= 1010 AND Sdc4 <= 807…	Spleen
Rule58	Ptprcap > 7 AND Mt2 <= 3 AND Cd79a > 70 AND Serping1 <= 10 AND Lmna <= 10 AND Mt1 <= 7 AND Tacstd2 <= 25 AND Cd79b > 620 AND Fos <= 421 AND Lgals7 <= 0 AND Pigr <= 1 AND C1qb <= 0 AND Adap2 <= 0 AND P2ry13 <= 0 AND Cx3cr1 <= 0 AND Olfml3 <= 0 AND Fcrls <= 0 AND Anxa8 <= 0 AND Krt14 <= 3 AND Ctss > 4 AND Gpr34 <= 0 AND Tmem119 <= 0 AND Selplg <= 612 AND Sdc4 <= 810 AND Unc93b1 <= 2435 AND Trem2 > …	Marrow
Rule59	Ptprcap > 7 AND Mt2 <= 3 AND Cd79a > 70 AND Serping1 <= 10 AND Lmna <= 10 AND Mt1 <= 7 AND Tacstd2 <= 25 AND Cd79b > 620 AND Fos <= 421 AND Lgals7 <= 0 AND Pigr <= 1 AND C1qb <= 0 AND Adap2 <= 0 AND P2ry13 <= 0 AND Cx3cr1 <= 0 AND Olfml3 <= 0 AND Fcrls <= 0 AND Anxa8 <= 0 AND Krt14 <= 3 AND Ctss > 4 AND Gpr34 <= 0 AND Tmem119 <= 0 AND Selplg <= 612 AND Sdc4 <= 810 AND Unc93b1 <= 2435 AND Tmem45b …	Spleen
Rule60	Ptprcap > 7 AND Mt2 <= 3 AND Cd79a > 70 AND Serping1 <= 10 AND Lmna <= 10 AND Mt1 <= 7 AND Tacstd2 <= 25 AND Cd79b > 454 AND Fos <= 269 AND Tnfrsf12a <= 17 AND Lgals7 <= 0 AND Pigr <= 1 AND Siglech <= 0 AND C1qb <= 0 AND Adap2 <= 0 AND Ptgs1 <= 0 AND Fcrls <= 0 AND P2ry13 <= 0 AND Krt14 <= 5 AND Olfml3 <= 0 AND Anxa8 <= 0 AND Ctss > 1 AND Gpr34 <= 0 AND Tnfrsf12a <= 3 AND Selplg <= 627 AND Tmem11…	Spleen
Rule61	Ptprcap > 7 AND Mt2 <= 3 AND Cd79a > 70 AND Serping1 <= 10 AND Lmna <= 10 AND Mt1 <= 7 AND Tacstd2 <= 25 AND Cd79b > 620 AND Fos <= 436 AND Tnfrsf12a <= 24 AND Lgals7 <= 0 AND Pigr <= 1 AND Gsn <= 0 AND Adap2 > 0 AND Ctsd > 0	Marrow
Rule62	Ptprcap > 7 AND Mt2 <= 3 AND Cd79a > 70 AND Serping1 <= 10 AND Lmna <= 10 AND Mt1 <= 7 AND Tacstd2 <= 25 AND Cd79b > 620 AND Fos <= 436 AND Tnfrsf12a <= 24 AND Lgals7 <= 0 AND Pigr <= 1 AND Fos > 8 AND Gpr34 <= 4 AND C1qb <= 6 AND Trim29 > 0 AND Serping1 <= 0	Marrow
Rule63	Ptprcap > 7 AND Mt2 <= 3 AND Cd79a > 70 AND Serping1 <= 10 AND Lmna <= 10 AND Mt1 <= 7 AND Tacstd2 <= 25 AND Cd79b > 620 AND Fos <= 421 AND Tnfrsf12a <= 24 AND Lgals7 <= 0 AND Pigr <= 1 AND Gsn <= 0 AND Siglech > 0 AND Sell <= 501	Marrow
Rule64	Ptprcap > 7 AND Mt2 <= 3 AND Cd79a > 70 AND Serping1 <= 10 AND Lmna <= 10 AND Mt1 <= 7 AND Tacstd2 <= 32 AND Cd79b > 620 AND Fos <= 421 AND Tnfrsf12a <= 24 AND Lgals7 <= 0 AND Pigr <= 1 AND C1qb <= 0 AND Adap2 <= 0 AND Cx3cr1 <= 0 AND P2ry13 <= 0 AND Olfml3 <= 0 AND Fcrls <= 0 AND Anxa8 <= 0 AND Krt14 <= 3 AND Ctss > 4 AND Tmem119 <= 0 AND Selplg <= 612 AND Sdc4 <= 810 AND Unc93b1 <= 2435 AND Itg…	Spleen
Rule65	Ptprcap > 7 AND Mt2 <= 3 AND Cd79a > 70 AND Serping1 <= 10 AND Lmna <= 10 AND Mt1 <= 7 AND Tacstd2 <= 25 AND Cd79b > 620 AND Fos <= 421 AND Tnfrsf12a <= 24 AND Lgals7 <= 0 AND Pigr <= 1 AND C1qb <= 0 AND Adap2 <= 0 AND Cx3cr1 <= 0 AND P2ry13 <= 0 AND Olfml3 <= 0 AND Fcrls <= 0 AND Krt14 <= 3 AND Anxa8 <= 0 AND Ctss > 4 AND Tmem119 <= 0 AND Selplg <= 612 AND Sdc4 <= 810 AND Unc93b1 <= 2435 AND Itg…	Marrow
Rule66	Ptprcap > 7 AND Mt2 <= 3 AND Cd79a > 70 AND Serping1 <= 10 AND Lmna <= 10 AND Mt1 <= 7 AND Tacstd2 <= 25 AND Cd79b > 620 AND Fos <= 421 AND Tnfrsf12a <= 24 AND Lgals7 <= 0 AND Pigr <= 1 AND C1qb <= 0 AND Adap2 <= 0 AND Cx3cr1 <= 0 AND P2ry13 <= 0 AND Olfml3 <= 0 AND Fcrls <= 0 AND Krt14 <= 3 AND Anxa8 <= 0 AND Ctss > 4 AND Tmem119 <= 0 AND Selplg <= 612 AND Sdc4 <= 810 AND Unc93b1 <= 2435 AND Itg…	Spleen
Rule67	Ptprcap > 7 AND Mt2 <= 3 AND Cd79a > 70 AND Serping1 <= 10 AND Lmna <= 10 AND Mt1 <= 7 AND Tacstd2 <= 25 AND Cd79b > 454 AND Fos <= 421 AND Tnfrsf12a <= 18 AND Lgals7 <= 0 AND Pigr <= 1 AND C1qb <= 0 AND Adap2 <= 0 AND Cx3cr1 <= 0 AND P2ry13 <= 0 AND Olfml3 <= 0 AND Fcrls <= 0 AND Krt14 <= 3 AND Ctss > 0 AND Anxa8 <= 0 AND Sdc4 <= 807 AND Gpr34 <= 0 AND Unc93b1 <= 2205 AND Tmem119 <= 0 AND Tacstd…	Spleen
Rule68	Ptprcap > 7 AND Mt2 <= 3 AND Cd79a > 70 AND Serping1 <= 10 AND Lmna <= 10 AND Mt1 <= 7 AND Tacstd2 <= 25 AND Cd79b > 454 AND Fos <= 421 AND Tnfrsf12a <= 18 AND Lgals7 <= 0 AND Pigr <= 1 AND C1qb <= 0 AND Adap2 <= 0 AND Cx3cr1 <= 0 AND P2ry13 <= 0 AND Olfml3 <= 0 AND Krt14 <= 3 AND Fcrls <= 0 AND Anxa8 <= 0 AND Sell > 2 AND Tmem119 <= 0 AND Krt15 <= 0 AND Grn <= 1217 AND Dpt <= 0 AND Gpx2 <= 0 AND…	Marrow
Rule69	Ptprcap > 7 AND Mt2 <= 3 AND Cd79a > 70 AND Serping1 <= 10 AND Lmna <= 10 AND Mt1 <= 7 AND Tacstd2 <= 25 AND Cd79b > 454 AND Fos <= 421 AND Tnfrsf12a <= 18 AND Lgals7 <= 0 AND Pigr <= 1 AND C1qb <= 0 AND Adap2 <= 0 AND Cx3cr1 <= 0 AND P2ry13 <= 0 AND Olfml3 <= 0 AND Krt14 <= 3 AND Fcrls <= 0 AND Anxa8 <= 0 AND Sell > 2 AND Tmem119 <= 0 AND Krt15 <= 0 AND Tmem45b <= 0 AND Grn <= 1217 AND Dpt <= 0 …	Spleen
Rule70	Ptprcap > 7 AND Mt2 <= 3 AND Cd79a > 70 AND Serping1 <= 10 AND Lmna <= 10 AND Mt1 <= 7 AND Tacstd2 <= 25 AND Cd79b > 454 AND Fos <= 421 AND Tnfrsf12a <= 18 AND Lgals7 <= 0 AND Pigr <= 1 AND Gsn <= 0 AND Siglech > 0 AND Spint2 <= 0	Fat
Rule71	Ptprcap > 7 AND Mt2 <= 3 AND Cd79a > 70 AND Serping1 <= 10 AND Lmna <= 10 AND Mt1 <= 7 AND Tacstd2 <= 25 AND Cd79b > 454 AND Fos <= 421 AND Tnfrsf12a <= 18 AND Lgals7 <= 0 AND Pigr <= 1 AND Gsn <= 0 AND C1qb <= 0 AND Fcrls <= 0 AND Cx3cr1 <= 0 AND P2ry13 <= 0 AND Csf1r <= 0 AND Cldn7 <= 3 AND Rgs10 <= 85 AND Pld4 <= 1780 AND Dcn <= 3 AND Trim29 <= 0 AND Dpt <= 0 AND Hexb <= 1255 AND P2ry12 <= 0 A…	Marrow
Rule72	Ptprcap > 7 AND Mt2 <= 3 AND Cd79a > 70 AND Serping1 <= 10 AND Lmna <= 10 AND Mt1 <= 7 AND Tacstd2 <= 25 AND Cd79b > 454 AND Fos <= 421 AND Tnfrsf12a <= 18 AND Lgals7 <= 0 AND Pigr <= 1 AND Gsn <= 0 AND C1qb <= 0 AND Fcrls <= 0 AND P2ry13 <= 0 AND Cx3cr1 <= 0 AND Tmem45b <= 0 AND Rgs10 <= 85 AND Pld4 <= 1780 AND Csf1r <= 0 AND Dcn <= 3 AND Dpt <= 0 AND Trim29 <= 0 AND P2ry12 <= 0 AND C1qa <= 0 AN…	Spleen
Rule73	Ptprcap > 7 AND Mt2 <= 3 AND Cd79a > 70 AND Serping1 <= 10 AND Lmna <= 10 AND Tacstd2 <= 25 AND Fos <= 187 AND Pigr <= 2 AND Tnfrsf12a <= 2 AND Cd79b > 244 AND Lgals7 <= 0 AND Mt1 <= 11 AND Limd2 <= 1186 AND Sdc4 <= 1120 AND Perp <= 0 AND Krt15 <= 0 AND P2ry13 <= 1 AND Adap2 <= 0 AND Krt14 > 3 AND Krt14 <= 23 AND Unc93b1 > 6	Spleen
Rule74	Ptprcap > 7 AND Mt2 <= 3 AND Cd79a > 70 AND Serping1 <= 10 AND Lmna <= 10 AND Mt1 <= 6 AND Tacstd2 <= 25 AND Cd79b > 454 AND Fos <= 421 AND Tnfrsf12a <= 18 AND Lgals7 <= 0 AND Pigr <= 1 AND Gsn <= 0 AND C1qb <= 0 AND Fcrls <= 0 AND Tmem45b <= 0 AND Cx3cr1 <= 0 AND P2ry13 <= 0 AND Fos > 7 AND Olfml3 <= 0 AND C1qa <= 0 AND Tmem119 <= 0 AND Ctsd <= 520 AND Abhd12 <= 179 AND P2ry12 <= 26 AND Dcn <= 1…	Marrow
Rule75	Ptprcap > 7 AND Mt2 <= 3 AND Cd79a > 70 AND Serping1 <= 10 AND Lmna <= 10 AND Mt1 <= 6 AND Tacstd2 <= 25 AND Cd79b > 620 AND Fos <= 421 AND Tnfrsf12a <= 24 AND Lgals7 <= 0 AND Pigr <= 1 AND Limd2 <= 1170 AND Perp <= 0 AND Rac2 > 1 AND Gpr34 <= 2 AND Adap2 <= 0 AND Krt15 <= 0 AND Krt8 <= 2 AND Pld4 <= 882 AND P2ry13 <= 0 AND Fcgr3 <= 0 AND Unc93b1 <= 2100 AND Anxa8 <= 0 AND Ptprcap > 1349 AND Hexb…	Marrow
Rule76	Ptprcap > 7 AND Mt2 <= 3 AND Cd79a > 70 AND Serping1 <= 10 AND Lmna <= 10 AND Mt1 <= 6 AND Tacstd2 <= 25 AND Cd79b > 454 AND Fos <= 421 AND Tnfrsf12a <= 18 AND Lgals7 <= 0 AND Siglech > 1 AND Serping1 <= 1 AND Siglech <= 2381 AND Hexb <= 288	Marrow
Rule77	Ptprcap > 7 AND Mt2 <= 3 AND Cd79a > 70 AND Serping1 <= 10 AND Tubb6 <= 5 AND Mt1 <= 5 AND Cd79b > 409 AND Fos <= 421 AND Gpr34 <= 3 AND Tacstd2 <= 45 AND Trim29 <= 0 AND Tnfrsf12a <= 16 AND Lmna <= 4 AND Pigr <= 1 AND Lgals7 <= 0 AND Dmkn <= 0 AND Fcgr3 <= 0 AND C1qc > 1 AND Selplg <= 707 AND 4632428N05Rik <= 1 AND Mt2 <= 0 AND Gsn > 2	Spleen
Rule78	Ptprcap > 7 AND Mt2 <= 3 AND Cd79a > 70 AND Serping1 > 10 AND Unc93b1 > 29 AND Olfml3 <= 63 AND Dmkn <= 0 AND Dpt <= 16 AND Ptprcap <= 853 AND Ctss > 43	Liver
Rule79	Ptprcap > 7 AND Mt2 <= 3 AND Cd79a > 70 AND Itgb5 <= 13 AND Tubb6 <= 5 AND Mt1 <= 5 AND Tacstd2 <= 16 AND Lmna <= 4 AND Fos <= 94 AND Tnfrsf12a <= 1 AND Cd79b > 454 AND C1qc <= 1 AND Lgals7 <= 0 AND Sdc4 <= 1434 AND Ptprcap > 47 AND Adap2 <= 0 AND Limd2 <= 1189 AND Krt14 <= 3 AND Unc93b1 <= 1928 AND P2ry13 <= 0 AND C1qa <= 0 AND Gpr34 <= 0 AND Fcgr3 <= 0 AND Olfml3 <= 0 AND Tmem45b <= 0 AND Anxa8…	Spleen
Rule80	Ptprcap > 7 AND Mt2 <= 3 AND Cd79a > 70 AND Itgb5 <= 13 AND Tubb6 <= 5 AND Fos > 401 AND Epcam > 455 AND Olfml3 <= 0 AND Krt14 > 0	Lung
Rule81	Ptprcap > 7 AND Mt2 <= 3 AND Cd79a > 70 AND Itgb5 <= 13 AND Tubb6 <= 5 AND Fos > 401 AND Tacstd2 > 190 AND Csf1r > 0	Liver
Rule82	Ptprcap > 7 AND Mt2 <= 3 AND Cd79a > 70 AND Itgb5 <= 13 AND Tubb6 <= 5 AND Fos > 401 AND Epcam > 379 AND Spint2 <= 123	Fat
Rule83	Ptprcap > 7 AND Mt2 <= 3 AND Cd79a > 70 AND Itgb5 <= 13 AND Tubb6 <= 5 AND Fos > 401 AND Epcam <= 602 AND Pigr > 73 AND Csf1r <= 0	Spleen
Rule84	Ptprcap > 7 AND Mt2 <= 3 AND Cd79a > 70 AND Itgb5 <= 13 AND Tubb6 <= 5 AND Fos > 401 AND Epcam <= 602 AND Fos > 3298	Fat
Rule85	Ptprcap > 7 AND Mt2 <= 3 AND Cd79a > 70 AND Itgb5 <= 13 AND Sdc1 <= 210 AND Fos > 401 AND Epcam > 602 AND Spint2 > 495	Thymus
Rule86	Ptprcap > 7 AND Mt2 <= 3 AND Cd79a > 70 AND Itgb5 <= 13 AND Sdc1 <= 210 AND Tubb6 <= 5 AND Mt1 <= 5 AND Cd79b > 409 AND Fos <= 421 AND Gpr34 <= 2 AND Tacstd2 <= 45 AND Trim29 <= 0 AND Tnfrsf12a <= 16 AND Lmna <= 4 AND Pigr <= 1 AND Dmkn <= 0 AND Gsn <= 1 AND Adap2 <= 1 AND Tmem119 <= 0 AND Siglech <= 0 AND P2ry13 > 0 AND Ctss <= 243	Marrow
Rule87	Ptprcap > 7 AND Mt2 <= 3 AND Cd79a > 70 AND Itgb5 <= 13 AND Sdc1 <= 210 AND Tubb6 <= 5 AND Mt1 <= 5 AND Cd79b > 409 AND Fos <= 421 AND Gpr34 <= 2 AND Tacstd2 <= 45 AND Trim29 <= 0 AND Tnfrsf12a <= 16 AND Lmna <= 4 AND Pigr <= 1 AND Dmkn <= 0 AND C1qb <= 0 AND Adap2 <= 0 AND Ptgs1 > 0 AND Krt15 <= 3 AND Rac2 > 0 AND Fcgr3 <= 0 AND Cldn7 <= 0 AND Tspan1 <= 0 AND 4632428N05Rik <= 2 AND Spint2 <= 127…	Spleen
Rule88	Ptprcap > 7 AND Mt2 <= 3 AND Cd79a > 70 AND Itgb5 <= 13 AND Sdc1 <= 210 AND Fos > 401 AND Lmna <= 3 AND Igfbp2 > 0 AND Dcn <= 1	Marrow
Rule89	Ptprcap > 7 AND Mt2 <= 3 AND Cd79a > 70 AND Itgb5 <= 13 AND Sdc1 <= 210 AND Fos > 401 AND Lmna <= 3 AND Tnfrsf12a > 6 AND P2ry12 <= 0 AND Prss32 <= 0 AND Cx3cr1 <= 1 AND Krt15 <= 0 AND Cd79b > 478	Spleen
Rule90	Ptprcap > 7 AND Mt2 <= 3 AND Cd79a > 70 AND Itgb5 <= 13 AND Sdc1 <= 210 AND Fos > 401 AND Lmna <= 3 AND Cd79b > 1763 AND C1qc <= 1 AND Tubb6 <= 342 AND Dcn > 5 AND C1qb <= 0	Spleen
Rule91	Ptprcap > 7 AND Mt2 <= 3 AND Cd79a > 70 AND Itgb5 <= 13 AND Sdc1 <= 210 AND Fos > 401 AND Lmna <= 3 AND Cd79b > 1763 AND C1qc <= 1 AND Tubb6 <= 342 AND Mt2 <= 1 AND Dcn <= 6 AND Pld4 <= 1670 AND Krt19 <= 2 AND Spint2 > 306 AND Krt15 <= 0	Marrow
Rule92	Ptprcap > 7 AND Mt2 <= 3 AND Cd79a > 70 AND Itgb5 <= 13 AND Sdc1 <= 210 AND Fos > 401 AND Lmna <= 3 AND Cd79b > 1763 AND Spint2 <= 306 AND C1qc <= 1 AND Tubb6 <= 342 AND Pld4 <= 1670 AND Krt19 <= 2 AND Mt2 <= 1 AND Dcn <= 6 AND Arhgdib <= 1216 AND Sdc1 <= 0 AND Dcn <= 2 AND Unc93b1 > 2	Marrow
Rule93	Ptprcap > 7 AND Mt2 <= 3 AND Cd79a > 70 AND Itgb5 <= 13 AND Sdc1 <= 210 AND Fos > 401 AND C1qc > 8 AND Ptprcap <= 467	Marrow
Rule94	Ptprcap > 7 AND Mt2 <= 3 AND Cd79a > 70 AND Itgb5 <= 13 AND Sdc1 <= 210 AND Fos > 401 AND Epcam > 132 AND Dpt <= 0 AND Lmna > 30	Lung
Rule95	Ptprcap > 7 AND Mt2 <= 3 AND Cd79a > 70 AND Itgb5 <= 13 AND Sdc1 <= 210 AND Fos > 401 AND Ctss > 1442 AND Dcn <= 2 AND Lmna <= 0 AND Tmem119 <= 0 AND 4632428N05Rik <= 0 AND Ctss <= 2959 AND Krt8 <= 3	Spleen
Rule96	Ptprcap > 7 AND Mt2 <= 3 AND Cd79a > 70 AND Itgb5 <= 13 AND Sdc1 <= 210 AND Fos > 401 AND Cd79b <= 2243 AND Igfbp2 <= 0 AND Olfml3 <= 5 AND Gpr34 > 8 AND Lmna <= 10	Marrow
Rule97	Ptprcap > 7 AND Mt2 <= 3 AND Cd79a > 70 AND Itgb5 <= 13 AND Sdc1 <= 210 AND Fos > 401 AND Cd79b <= 2243 AND Igfbp2 <= 0 AND Olfml3 <= 5 AND Gpr34 <= 8 AND Siglech > 5	Marrow
Rule98	Ptprcap > 7 AND Mt2 <= 3 AND Cd79a > 70 AND Itgb5 <= 13 AND Sdc1 <= 210 AND Fos > 401 AND Cd79b <= 2243 AND Igfbp2 <= 0 AND Olfml3 <= 5 AND Gpr34 <= 8 AND Spint2 <= 223 AND Serping1 > 1 AND Hexb > 0	Fat
Rule99	Ptprcap > 7 AND Mt2 <= 3 AND Cd79a > 70 AND Itgb5 <= 13 AND Sdc1 <= 210 AND Fos > 401 AND Cd79b <= 2243 AND Serping1 > 1 AND Selplg <= 136	Spleen
Rule100	Ptprcap > 7 AND Mt2 <= 3 AND Cd79a > 70 AND Itgb5 <= 13 AND Sdc1 <= 210 AND Fos > 401 AND Serping1 > 1 AND Pld4 <= 2	Heart
Rule101	Ptprcap > 7 AND Mt2 <= 3 AND Cd79a > 70 AND Itgb5 <= 13 AND Sdc1 <= 210 AND Fos > 401 AND Cd79b <= 2243 AND Igfbp2 <= 0 AND Gpr34 <= 10 AND Pkp1 <= 0 AND Lgals7 > 0 AND Lgals4 <= 1	Fat
Rule102	Ptprcap > 7 AND Mt2 <= 3 AND Cd79a > 70 AND Itgb5 <= 13 AND Sdc1 <= 210 AND Fos > 401 AND C1qc > 4 AND Hexb <= 12	Liver
Rule103	Ptprcap > 7 AND Mt2 <= 3 AND Cd79a > 70 AND Itgb5 <= 13 AND Sdc1 <= 210 AND Fos > 401 AND Cd79b <= 2243 AND Igfbp2 <= 0 AND Gpr34 <= 10 AND Lgals7 <= 0 AND Pkp1 <= 0 AND Lmna > 3 AND Abhd12 <= 156 AND Pld4 <= 300	Fat
Rule104	Ptprcap > 7 AND Mt2 <= 3 AND Cd79a > 70 AND Itgb5 <= 13 AND Sdc1 <= 210 AND Fos > 401 AND Lmna <= 5 AND Epcam > 112 AND Dpt <= 0	Spleen
Rule105	Ptprcap > 7 AND Mt2 <= 3 AND Cd79a > 70 AND Itgb5 <= 13 AND Sdc1 <= 210 AND Fos > 401 AND Lmna <= 5 AND Fxyd3 > 0 AND C1qb <= 0	Marrow
Rule106	Ptprcap > 7 AND Mt2 <= 3 AND Cd79a > 70 AND Itgb5 <= 13 AND Sdc1 <= 210 AND Fos > 401 AND Lmna <= 5 AND Spint2 > 314 AND Tmem119 <= 1	Lung
Rule107	Ptprcap > 7 AND Mt2 <= 3 AND Cd79a > 70 AND Itgb5 <= 13 AND Sdc1 <= 210 AND Fos > 401 AND Lmna <= 5 AND Cd79b > 2243 AND P2ry13 <= 0 AND Pld4 <= 1670 AND Krt19 <= 2 AND Cst3 <= 1273 AND Lgals4 <= 23 AND Mt2 <= 1 AND 4632428N05Rik <= 192 AND Rgs10 <= 103 AND Anxa8 <= 0 AND Itgb5 <= 0 AND Fos > 672	Marrow
Rule108	Ptprcap > 7 AND Mt2 <= 3 AND Cd79a > 70 AND Itgb5 <= 13 AND Sdc1 <= 210 AND Fos > 401 AND Lmna <= 5 AND Fxyd3 <= 0 AND Igfbp2 <= 0 AND Gpx2 <= 1 AND Cd79b <= 2264 AND Lgals7 <= 0 AND Sdc1 <= 21 AND Cd79b <= 534 AND Cldn7 <= 0 AND Tacstd2 <= 55 AND Aqp3 <= 0 AND Tspan1 <= 0 AND Lair1 <= 0 AND Adap2 <= 0 AND Tacstd2 <= 0 AND Lgals4 <= 0	Fat
Rule109	Ptprcap > 7 AND Mt2 <= 3 AND Cd79a > 70 AND Itgb5 <= 13 AND Sdc1 <= 210 AND Tubb6 <= 5 AND Mt1 <= 5 AND Cd79b > 296 AND Fos <= 436 AND Gpr34 <= 2 AND Tacstd2 <= 45 AND Tnfrsf12a <= 17 AND Pigr <= 1 AND Dmkn <= 0 AND Lgals7 > 0 AND Olfml3 > 0 AND Krt5 > 0	Spleen
Rule110	Ptprcap > 7 AND Mt2 <= 3 AND Cd79a > 70 AND Itgb5 <= 13 AND Sdc1 <= 210 AND Lmna <= 4 AND Mt1 <= 5 AND Cd79b > 409 AND Fos <= 421 AND Gpr34 <= 2 AND Tacstd2 <= 47 AND Tnfrsf12a <= 17 AND Lgals7 <= 0 AND Pigr <= 1 AND Dmkn <= 0 AND Limd2 > 0 AND Krt15 <= 0 AND Krt14 <= 3 AND Adap2 <= 0 AND Fcgr3 <= 0 AND Dpt > 0 AND Dpt > 16 AND Ctsd <= 74	Marrow
Rule111	Ptprcap > 7 AND Mt2 <= 3 AND Cd79a > 70 AND Itgb5 <= 13 AND Sdc1 <= 210 AND Lmna <= 4 AND Mt1 <= 5 AND Cd79b > 409 AND Fos <= 421 AND Gpr34 <= 2 AND Tacstd2 <= 47 AND Tnfrsf12a <= 17 AND Lgals7 <= 0 AND Pigr <= 1 AND Dmkn <= 0 AND Limd2 > 0 AND Sdc4 <= 1434 AND Krt15 <= 0 AND Krt14 <= 3 AND Adap2 <= 0 AND Dpt > 0 AND Dpt <= 77 AND Cd79a > 397 AND Prss32 <= 0 AND Golm1 <= 17 AND Gsn > 0 AND Unc93b…	Spleen
Rule112	Ptprcap > 7 AND Mt2 <= 3 AND Cd79a > 70 AND Itgb5 <= 13 AND Sdc1 <= 210 AND Lmna <= 3 AND Mt1 <= 6 AND Cd79b > 409 AND Gpr34 <= 2 AND Fos <= 421 AND Tacstd2 <= 47 AND Tnfrsf12a <= 17 AND Lgals7 <= 0 AND Pigr <= 1 AND Dpt <= 0 AND C1qc <= 1 AND Adap2 <= 0 AND Krt14 <= 3 AND Sdc4 <= 1434 AND Gpr34 <= 0 AND Anxa8 <= 0 AND Ctss <= 0 AND Cd53 <= 2247 AND Sdc1 <= 2 AND Golm1 <= 0 AND Siglech <= 0 AND P…	Spleen
Rule113	Ptprcap > 7 AND Mt2 <= 3 AND Cd79a > 70 AND Itgb5 <= 13 AND Sdc1 <= 210 AND Lmna <= 3 AND Mt1 <= 6 AND Cd79b > 409 AND Gpr34 <= 2 AND Fos <= 421 AND Tacstd2 <= 47 AND Tnfrsf12a <= 17 AND Lgals7 <= 0 AND Pigr <= 1 AND Dpt <= 0 AND C1qc <= 1 AND Adap2 <= 0 AND Krt14 <= 3 AND Sdc4 <= 1434 AND Gpr34 <= 0 AND Ctss <= 0 AND Cd53 <= 2247 AND Sdc1 <= 2 AND Siglech <= 0 AND Golm1 <= 0 AND P2ry13 <= 0 AND …	Marrow
Rule114	Ptprcap > 5 AND Mt2 <= 3 AND Cd79a > 70 AND Itgb5 <= 13 AND Sdc1 <= 210 AND Lmna <= 3 AND Mt1 <= 6 AND Cd79b > 270 AND Fos <= 421 AND Gpr34 <= 2 AND Tnfrsf12a <= 16 AND Tacstd2 <= 47 AND Pigr <= 1 AND Lgals7 <= 0 AND Dmkn <= 0 AND Dpt <= 0 AND C1qc <= 1 AND Sdc4 <= 1434 AND Fcgr3 <= 0 AND Adap2 <= 0 AND Krt14 <= 1 AND Krt15 <= 0 AND Gpr34 <= 0 AND Perp <= 0 AND C1qa <= 0 AND Tmem119 <= 0 AND P2ry…	Spleen
Rule115	Ptprcap > 5 AND Mt2 <= 3 AND Cd79a > 70 AND Itgb5 <= 13 AND Sdc1 <= 210 AND Lmna <= 3 AND Mt1 <= 6 AND Cd79b > 454 AND Gpr34 <= 2 AND Fos <= 421 AND Lgals7 <= 0 AND Tacstd2 <= 68 AND Tnfrsf12a <= 18 AND Pigr > 1 AND Fcgr3 <= 0 AND Sdc1 > 0 AND Krt15 > 0	Spleen
Rule116	Ptprcap > 5 AND Mt2 <= 3 AND Cd79a > 70 AND Itgb5 <= 13 AND Sdc1 <= 210 AND Lmna <= 3 AND Mt1 <= 6 AND Cd79b > 454 AND Gpr34 <= 2 AND Fos <= 421 AND Lgals7 <= 0 AND Tacstd2 <= 68 AND Tnfrsf12a <= 18 AND Pigr > 1 AND Fcgr3 <= 0 AND Sdc1 > 0 AND Rac2 <= 669	Fat
Rule117	Ptprcap > 5 AND Mt2 <= 3 AND Cd79a > 70 AND Itgb5 <= 13 AND Sdc1 <= 210 AND Lmna <= 3 AND Mt1 <= 6 AND Cd79b > 454 AND Gpr34 <= 2 AND Fos <= 421 AND Lgals7 <= 0 AND Tacstd2 <= 68 AND Pigr > 1 AND Fcgr3 <= 0 AND Krt14 <= 0 AND Slc2a5 <= 0 AND Pigr > 8 AND Tacstd2 <= 0 AND Tmem119 <= 0 AND Cst3 <= 334 AND Lgmn <= 167 AND Elf3 <= 0 AND Arhgdib > 84	Spleen
Rule118	Ptprcap > 5 AND Mt2 <= 3 AND Fos <= 13 AND Cd79a <= 70 AND Tacstd2 > 4 AND Cldn3 <= 7 AND Igfbp2 <= 0 AND Epcam <= 10 AND Rgs10 <= 358 AND Sell <= 2313 AND Krt14 <= 1 AND Pld4 <= 50 AND Fxyd3 <= 0 AND Fcgr3 <= 135	Marrow
Rule119	Ptprcap > 5 AND Fos <= 13 AND Cd79a <= 70 AND Siglech <= 179 AND Itgb5 <= 4 AND Ptgs1 <= 2 AND Csf1r <= 14 AND Fcgr3 <= 11 AND Mt2 <= 3 AND Lpcat2 <= 2 AND Tubb6 <= 3 AND Golm1 <= 1 AND Lair1 <= 3 AND Tspan8 <= 0 AND Cd53 <= 3 AND Lgmn <= 2 AND Elf3 <= 0 AND Ptprcap > 10 AND Ctss <= 3 AND Ctsd <= 6385 AND Perp <= 2 AND Mt1 <= 2 AND Grn <= 27 AND Lgals7 <= 1 AND Slc2a5 <= 0 AND Cd79a <= 0 AND Dsp …	Thymus
Rule120	Slc2a5 > 8 AND Anxa8 <= 11 AND Igfbp2 > 57 AND Cldn7 <= 2 AND Adap2 > 3	Liver
Rule121	Slc2a5 > 9 AND Anxa8 <= 11 AND C1qc <= 12 AND Epcam > 0 AND Tspan1 <= 250 AND Tmem45b <= 4 AND Spint2 > 9 AND Arhgdib <= 12 AND Fbp2 <= 9	Pancreas
Rule122	Ptprcap > 5 AND Mt2 <= 3 AND Fos <= 16 AND Cd79a <= 70 AND Cx3cr1 <= 108 AND Itgb5 > 4 AND Pigr <= 5 AND Lmna <= 146 AND Gpr34 <= 5 AND Fxyd3 <= 64 AND C1qa <= 118 AND Igfbp2 <= 3 AND Dcn <= 6 AND Dsp <= 0 AND Slc2a5 <= 0 AND Perp <= 15 AND Trem2 <= 62 AND Cst3 > 6	Marrow
Rule123	Ptprcap > 5 AND Mt2 <= 3 AND Fos <= 16 AND Cd79a <= 70 AND Cx3cr1 <= 108 AND Siglech > 89 AND Arhgdib <= 1849 AND C1qa <= 0 AND Golm1 <= 209 AND Ptgs1 <= 0 AND Perp <= 0 AND Aqp3 <= 0 AND Lgals4 <= 0	Marrow
Rule124	Ptprcap > 5 AND Mt2 <= 3 AND Fos <= 16 AND Cd79a <= 70 AND Cx3cr1 <= 108 AND Ptgs1 <= 2 AND Tubb6 <= 43 AND Fcgr3 <= 17 AND Lpcat2 <= 2 AND Lair1 <= 4 AND Golm1 <= 1 AND Gsn > 11 AND Serping1 <= 9 AND Sdc1 <= 7 AND Itgb5 <= 2 AND Krt19 <= 2 AND Unc93b1 <= 15 AND Coro1a > 21 AND Adap2 <= 1 AND Gpx2 <= 0 AND Slc2a5 <= 0 AND Rgs10 > 1 AND Selplg <= 4436 AND Mt1 <= 8 AND Pkp3 <= 28 AND P2ry13 <= 0 AN…	Thymus
Rule125	Ptprcap > 3 AND Mt2 <= 3 AND Fos <= 16 AND Cd79a > 74 AND Tubb6 <= 3 AND Pigr <= 2 AND Tnfrsf12a <= 11 AND Slc2a5 <= 0 AND Cd79a > 373 AND Adap2 <= 1 AND Gpr34 > 79 AND Dcn > 1	Spleen
Rule126	Ptprcap > 3 AND Mt2 <= 3 AND Fos <= 16 AND Cd79a > 74 AND Tubb6 <= 3 AND Pigr <= 2 AND Tnfrsf12a <= 11 AND Slc2a5 <= 0 AND Cd79a > 373 AND Adap2 <= 1 AND Lgals7 <= 0 AND Tacstd2 <= 2 AND Csf1r > 2 AND Ptprcap > 69	Spleen
Rule127	Ptprcap > 3 AND Mt2 <= 3 AND Fos <= 16 AND Cd79a > 74 AND Tubb6 <= 3 AND Pigr <= 2 AND Tnfrsf12a <= 11 AND Slc2a5 <= 0 AND Cd79a > 373 AND Adap2 <= 1 AND Lgals7 <= 0 AND Tacstd2 <= 2 AND C1qc <= 1 AND Csf1r <= 1 AND Limd2 <= 1186 AND Dpt <= 0 AND Trim29 <= 0 AND Krt14 <= 3 AND Sdc4 <= 1290 AND Anxa8 <= 0 AND Tubb6 <= 0 AND Ptgs1 <= 0 AND Gpr34 <= 0 AND Arhgdib <= 4218 AND Sdc1 <= 1 AND Tmem119 <=…	Spleen
Rule128	Ptprcap > 3 AND Mt2 <= 3 AND Fos <= 16 AND Cd79a > 74 AND Lmna <= 6 AND Pigr <= 2 AND Tnfrsf12a <= 3 AND Cd79b > 533 AND Csf1r <= 2 AND Adap2 <= 1 AND Pld4 <= 1976 AND Tacstd2 <= 79 AND Lgals7 <= 0 AND Rac2 > 0 AND Krt15 <= 2 AND Dpt <= 0 AND Sdc4 <= 1434 AND Mt1 <= 18 AND Gpr34 <= 0 AND Olfml3 <= 0 AND Fcrls <= 0 AND Krt14 <= 3 AND C1qb <= 0 AND Cx3cr1 <= 0 AND Ptgs1 <= 0 AND P2ry13 > 0 AND Fos …	Marrow
Rule129	Ptprcap > 3 AND Mt2 <= 3 AND Fos <= 16 AND Cd79a > 74 AND Lmna <= 6 AND Pigr <= 2 AND Tnfrsf12a <= 1 AND Coro1a > 388 AND Adap2 <= 1 AND Csf1r <= 2 AND C1qc <= 1 AND Trim29 <= 0 AND Gpr34 <= 0 AND Dpt <= 0 AND Anxa8 <= 0 AND Krt15 <= 2 AND Tacstd2 <= 2 AND Krt14 <= 5 AND Sdc4 <= 1307 AND Tmem119 <= 0 AND Lgals7 <= 0 AND Fcgr3 <= 0 AND Mt1 <= 18 AND Ptgs1 <= 0 AND C1qa <= 0 AND Cx3cr1 <= 0 AND P2r…	Spleen
Rule130	Ptprcap > 3 AND Mt2 <= 3 AND Fos <= 16 AND Cd79a > 74 AND Lmna <= 6 AND Pigr <= 2 AND Tnfrsf12a <= 3 AND Cd79b > 533 AND Csf1r <= 2 AND Adap2 <= 1 AND Pld4 <= 1976 AND Tacstd2 <= 79 AND Lgals7 <= 0 AND Rac2 > 0 AND Krt15 <= 2 AND Dpt <= 0 AND Trem2 <= 0 AND Sdc4 <= 1434 AND Mt1 <= 18 AND Tubb6 <= 0 AND Gpr34 <= 0 AND Olfml3 <= 0 AND Tmem119 <= 1 AND C1qb <= 0 AND Ptgs1 <= 0 AND Cx3cr1 <= 0 AND Kr…	Spleen
Rule131	Ptprcap > 3 AND Mt2 <= 3 AND Fos <= 16 AND Cd79a > 74 AND Lmna <= 7 AND Pigr <= 2 AND Tnfrsf12a <= 1 AND Coro1a > 388 AND Adap2 <= 1 AND Csf1r <= 2 AND C1qc <= 1 AND Trim29 <= 0 AND Gpr34 <= 0 AND Lgals7 <= 0 AND P2ry13 <= 0 AND Krt15 <= 2 AND Dmkn <= 0 AND Krt14 <= 5 AND Tacstd2 <= 2 AND Selplg <= 556 AND Tmem119 <= 0 AND Fcgr3 <= 0 AND Itgb5 <= 0 AND Tubb6 <= 1 AND Lmna > 2 AND Dcn <= 6 AND Hex…	Spleen
Rule132	Ptprcap > 3 AND Mt2 <= 3 AND Fos <= 16 AND Cd79a > 74 AND Tubb6 <= 3 AND Pigr <= 2 AND Tnfrsf12a <= 11 AND Lmna <= 2 AND Gpr34 <= 2 AND Lgals7 <= 0 AND Cd79a > 373 AND Csf1r <= 2 AND Adap2 <= 1 AND Tacstd2 <= 2 AND Limd2 <= 1186 AND C1qc <= 1 AND Dpt <= 0 AND Krt14 <= 2 AND Tubb6 <= 0 AND Sdc4 <= 1024 AND Mt1 <= 18 AND Sdc1 <= 2 AND Gpr34 <= 0 AND Ptgs1 <= 0 AND Tmem119 <= 0 AND P2ry13 <= 0 AND A…	Spleen
Rule133	Ptprcap > 3 AND Mt2 <= 3 AND Fos <= 16 AND Cd79a > 74 AND Tubb6 <= 3 AND Pigr <= 2 AND Tnfrsf12a <= 11 AND Lmna <= 2 AND Gpr34 <= 2 AND Lgals7 <= 0 AND Cd79a > 373 AND Csf1r <= 2 AND Adap2 <= 1 AND Tacstd2 <= 2 AND Limd2 <= 1186 AND C1qc <= 1 AND Dpt <= 0 AND Krt14 <= 2 AND Tubb6 <= 0 AND Sdc4 <= 1024 AND Mt1 <= 18 AND Sdc1 <= 2 AND Gpr34 <= 0 AND Ptgs1 <= 0 AND Tmem119 <= 0 AND P2ry13 <= 0 AND A…	Marrow
Rule134	Ptprcap > 3 AND Mt2 <= 3 AND Fos <= 16 AND Cd79a > 74 AND Tubb6 <= 3 AND Pigr <= 2 AND Tnfrsf12a <= 11 AND Lmna <= 2 AND Gpr34 <= 2 AND Lgals7 <= 0 AND Cd79a > 373 AND Csf1r <= 2 AND Adap2 <= 1 AND Tacstd2 <= 2 AND Limd2 <= 1186 AND C1qc <= 1 AND Dpt <= 0 AND Krt14 <= 2 AND Tubb6 <= 0 AND Sdc4 <= 1024 AND Mt1 <= 18 AND Sdc1 <= 2 AND Gpr34 <= 0 AND Ptgs1 <= 0 AND Tmem119 <= 0 AND P2ry13 <= 0 AND A…	Spleen
Rule135	Ptprcap > 5 AND Mt2 <= 3 AND Fos <= 16 AND Cd79a > 74 AND Tubb6 <= 3 AND Pigr <= 2 AND Tnfrsf12a <= 11 AND Gpr34 <= 2 AND Lmna <= 2 AND Lgals7 <= 0 AND Adap2 <= 1 AND Cd79a > 373 AND Ptprcap > 130 AND Trim29 <= 0 AND Olfml3 <= 0 AND Krt8 > 4 AND Pkp3 <= 15	Marrow
Rule136	Ptprcap > 5 AND Mt2 <= 3 AND Fos <= 16 AND Cd79a > 74 AND Tubb6 <= 3 AND Pigr <= 2 AND Tnfrsf12a <= 11 AND Gpr34 <= 2 AND Lmna <= 2 AND Lgals7 <= 0 AND Cd79a > 373 AND Adap2 <= 1 AND Ptprcap > 130 AND Trim29 <= 0 AND Olfml3 <= 0 AND Tacstd2 <= 164 AND Dpt <= 0 AND C1qb <= 0 AND Krt15 <= 2 AND Krt14 <= 3 AND Dcn > 5 AND Dcn <= 7	Spleen
Rule137	Serpinb5 > 8 AND Krt8 <= 45 AND Gpx2 > 34 AND Sell <= 19 AND Dmkn > 1 AND Gsn <= 2146 AND Serping1 <= 7 AND Cst3 <= 2365 AND Crlf1 > 0 AND Tubb6 <= 1213 AND Prss32 <= 0 AND Krt15 <= 19919	Tongue
Rule138	Ptprcap > 3 AND Mt2 <= 3 AND Fos <= 16 AND Cd79a > 74 AND Tubb6 <= 3 AND Pigr <= 2 AND Tnfrsf12a <= 11 AND Lmna <= 2 AND Gpr34 <= 2 AND Lgals7 <= 0 AND Cd79a > 373 AND Csf1r <= 2 AND Adap2 <= 1 AND Krt15 <= 1 AND C1qc <= 1 AND Tacstd2 <= 2 AND Pld4 <= 709 AND Dpt <= 0 AND Limd2 <= 1190 AND Krt14 <= 2 AND Tubb6 <= 0 AND Sdc1 <= 2 AND Olfml3 <= 0 AND Anxa8 <= 0 AND C1qc <= 0 AND Hexb <= 860 AND Ptg…	Spleen
Rule139	Ptprcap > 3 AND Mt2 <= 3 AND Fos <= 16 AND Cd79a > 74 AND Tubb6 <= 3 AND Pigr <= 2 AND Tnfrsf12a <= 11 AND Lmna <= 2 AND Gpr34 <= 2 AND Lgals7 <= 0 AND Cd79a > 373 AND Csf1r <= 2 AND Adap2 <= 1 AND Krt15 <= 1 AND C1qc <= 1 AND Tacstd2 <= 2 AND Pld4 <= 709 AND Dpt <= 0 AND Limd2 <= 1190 AND Krt14 <= 2 AND Tubb6 <= 0 AND Tmem119 <= 0 AND Rgs10 > 117 AND Lgmn <= 313	Marrow
Rule140	Ptprcap > 3 AND Mt2 <= 3 AND Fos <= 16 AND Cd79a > 74 AND Tubb6 <= 3 AND Pigr <= 2 AND Tnfrsf12a <= 11 AND Lmna <= 2 AND Gpr34 <= 2 AND Lgals7 <= 0 AND Cd79a > 373 AND Csf1r <= 2 AND Adap2 <= 1 AND Krt15 <= 1 AND C1qc <= 1 AND Tacstd2 <= 2 AND Pld4 <= 709 AND Dpt <= 0 AND Limd2 <= 1190 AND Krt14 <= 2 AND Tubb6 <= 0 AND Tmem119 <= 0 AND P2ry13 <= 0 AND Mt1 <= 18 AND Gpr34 <= 0 AND Igfbp2 > 0 AND S…	Spleen
Rule141	Ptprcap > 3 AND Mt2 <= 3 AND Fos <= 16 AND Cd79a > 74 AND Tubb6 <= 3 AND Pigr <= 2 AND Tnfrsf12a <= 11 AND Lmna <= 2 AND Gpr34 <= 2 AND Lgals7 <= 0 AND Cd79a > 373 AND Csf1r <= 2 AND Adap2 <= 1 AND Krt15 <= 1 AND C1qc <= 1 AND Tacstd2 <= 2 AND Pld4 <= 709 AND Dpt <= 0 AND Igfbp2 <= 0 AND Limd2 <= 1190 AND Krt14 <= 3 AND Tubb6 <= 0 AND Tmem119 <= 0 AND Anxa8 <= 0 AND P2ry13 <= 0 AND Mt1 <= 18 AND …	Marrow
Rule142	Ptprcap > 3 AND Mt2 <= 3 AND Fos <= 16 AND Cd79a > 74 AND Tubb6 <= 3 AND Pigr <= 2 AND Tnfrsf12a <= 11 AND Lmna <= 2 AND Gpr34 <= 2 AND Lgals7 <= 0 AND Cd79a > 373 AND Csf1r <= 2 AND Adap2 <= 1 AND Krt15 <= 1 AND C1qc <= 1 AND Tacstd2 <= 2 AND Pld4 <= 709 AND Dpt <= 0 AND Igfbp2 <= 0 AND Limd2 <= 1190 AND Krt14 <= 3 AND Tubb6 <= 0 AND Tmem119 <= 0 AND P2ry13 <= 0 AND Anxa8 <= 0 AND Mt1 <= 18 AND …	Spleen
Rule143	Ptprcap > 3 AND Mt2 <= 3 AND Fos <= 16 AND Cd79a > 74 AND Tubb6 <= 3 AND Pigr <= 2 AND Tnfrsf12a <= 11 AND Lmna <= 2 AND Gpr34 <= 2 AND Lgals7 <= 0 AND Cd79a > 373 AND Csf1r <= 2 AND Adap2 <= 1 AND Krt15 <= 1 AND Tacstd2 <= 2 AND Pld4 <= 709 AND Selplg <= 576 AND Hexb <= 739 AND Limd2 <= 1186 AND Tubb6 <= 0 AND Igfbp2 <= 0 AND Dpt <= 0 AND Krt14 <= 3 AND Ptgs1 <= 0 AND Olfml3 <= 0 AND Anxa8 <= 0 …	Spleen
Rule144	Ptprcap > 3 AND Mt2 <= 3 AND Fos <= 16 AND Cd79a > 74 AND Tubb6 <= 3 AND Lmna <= 4 AND Pigr <= 2 AND Csf1r <= 2 AND Tnfrsf12a <= 11 AND Lgals7 <= 0 AND Cd79a > 373 AND Adap2 <= 1 AND Gpr34 > 5 AND Tacstd2 > 19	Thymus
Rule145	Ptprcap > 3 AND Mt2 <= 3 AND Fos <= 16 AND Cd79a > 74 AND Tubb6 <= 3 AND Lmna <= 4 AND Pigr <= 2 AND Csf1r <= 2 AND Tnfrsf12a <= 11 AND Lgals7 <= 0 AND Cd79a > 373 AND Adap2 <= 1 AND Krt15 <= 1 AND Tacstd2 <= 2 AND Pld4 <= 709 AND C1qb > 2 AND Selplg <= 338 AND Dcn <= 5 AND Golm1 <= 0 AND Dcn > 0	Spleen
Rule146	Ptprcap > 5 AND Mt2 <= 3 AND Fos <= 16 AND Cd79a > 74 AND Tubb6 <= 3 AND Pigr > 2 AND Sell <= 229 AND Cd79b <= 690 AND Ctsd <= 22	Muscle
Rule147	Ptprcap > 5 AND Mt2 <= 3 AND Fos <= 16 AND Cd79a > 80 AND Tubb6 <= 3 AND Pigr > 2 AND Arhgdib > 905 AND Lgmn <= 41	Spleen
Rule148	Ptprcap > 5 AND Mt2 <= 3 AND Fos <= 16 AND Cd79a > 80 AND Pigr > 2 AND 4632428N05Rik <= 0 AND C1qb <= 0 AND Cd53 > 276 AND Cst3 <= 64	Liver
Rule149	Ptprcap > 5 AND Mt2 <= 3 AND Fos <= 16 AND Cd79a > 80 AND Tubb6 <= 3 AND Tnfrsf12a <= 11 AND Lmna <= 2 AND Csf1r <= 2 AND Adap2 <= 1 AND Lgals7 <= 0 AND Cd79a > 373 AND C1qc <= 1 AND Tacstd2 <= 2 AND Sdc4 <= 1120 AND Dpt <= 0 AND Igfbp2 <= 0 AND Tubb6 <= 0 AND Ptgs1 <= 0 AND Olfml3 <= 0 AND Krt14 <= 3 AND Cd53 <= 2617 AND Mt1 <= 10 AND Sdc1 <= 1 AND Cd79b > 410 AND Pigr <= 2 AND Gpr34 <= 0 AND Sp…	Marrow
Rule150	Ptprcap > 5 AND Mt2 <= 3 AND Fos <= 16 AND Cd79a > 80 AND Tubb6 <= 3 AND Tnfrsf12a <= 11 AND Lmna <= 2 AND Csf1r <= 2 AND Adap2 <= 1 AND Lgals7 <= 0 AND Cd79a > 373 AND C1qc <= 1 AND Tacstd2 <= 2 AND Sdc4 <= 1120 AND Dpt <= 0 AND Igfbp2 <= 0 AND Tubb6 <= 0 AND Ptgs1 <= 0 AND Olfml3 <= 0 AND Krt14 <= 3 AND Cd53 <= 2617 AND Mt1 <= 10 AND Sdc1 <= 1 AND P2ry13 <= 0 AND Gpr34 <= 0 AND Pigr > 2 AND Cts…	Marrow
Rule151	Ptprcap > 5 AND Mt2 <= 3 AND Fos <= 16 AND Cd79a > 80 AND Tubb6 <= 3 AND Tnfrsf12a <= 11 AND Lmna <= 2 AND Csf1r <= 2 AND Adap2 <= 1 AND Lgals7 <= 0 AND Cd79a > 373 AND C1qc <= 1 AND Tacstd2 <= 2 AND Sdc4 <= 1120 AND Dpt <= 0 AND Igfbp2 <= 0 AND Tubb6 <= 0 AND Ptgs1 <= 0 AND Olfml3 <= 0 AND Krt14 <= 3 AND Cd53 <= 2617 AND Mt1 <= 10 AND Sdc1 <= 1 AND P2ry13 <= 0 AND Gpr34 <= 0 AND Cd79b > 425 AND …	Spleen
Rule152	Ptprcap > 5 AND Mt2 <= 3 AND Fos <= 16 AND Cd79a > 80 AND Tubb6 <= 3 AND Tnfrsf12a <= 11 AND Lmna <= 2 AND Csf1r <= 2 AND Adap2 <= 1 AND Lgals7 <= 0 AND Cd79a > 373 AND C1qc <= 1 AND Tacstd2 <= 2 AND Sdc4 <= 1120 AND Dpt <= 0 AND Igfbp2 <= 0 AND Tubb6 <= 0 AND Ptgs1 <= 0 AND Olfml3 <= 0 AND Krt14 <= 3 AND Mt1 <= 10 AND Cd53 <= 2617 AND Sdc1 <= 1 AND P2ry13 <= 0 AND Gpr34 <= 0 AND Cd79b > 425 AND …	Marrow
Rule153	Ptprcap > 5 AND Mt2 <= 3 AND Fos <= 16 AND Cd79a > 80 AND Tubb6 <= 3 AND Tnfrsf12a <= 11 AND Lmna <= 2 AND Csf1r <= 2 AND Adap2 <= 1 AND Lgals7 <= 0 AND Cd79a > 373 AND C1qc <= 1 AND Tacstd2 <= 2 AND Sdc4 <= 1120 AND Dpt <= 0 AND Igfbp2 <= 0 AND Tubb6 <= 0 AND Ptgs1 <= 0 AND Olfml3 <= 0 AND Krt14 <= 3 AND Cd53 <= 2617 AND Mt1 <= 10 AND Sdc1 <= 1 AND P2ry13 <= 0 AND Gpr34 <= 0 AND Cd79b > 425 AND …	Marrow
Rule154	Ptprcap > 5 AND Mt2 <= 3 AND Fos <= 16 AND Cd79a > 74 AND Tubb6 <= 3 AND Tnfrsf12a <= 11 AND Lmna <= 2 AND Csf1r <= 2 AND Adap2 <= 1 AND Lgals7 <= 0 AND Cd79a > 373 AND C1qc <= 1 AND Tacstd2 <= 2 AND Sdc4 <= 1120 AND Dpt <= 0 AND Igfbp2 <= 0 AND Tubb6 <= 0 AND Ptgs1 <= 0 AND Olfml3 <= 0 AND Krt14 <= 3 AND Cd53 <= 2617 AND Mt1 <= 10 AND Sdc1 <= 1 AND P2ry13 <= 0 AND Gpr34 <= 0 AND Cd79b > 425 AND …	Spleen
Rule155	Ptprcap > 5 AND Mt2 <= 3 AND Fos <= 16 AND Cd79a > 74 AND Tubb6 <= 3 AND Tnfrsf12a <= 11 AND Lmna <= 2 AND Csf1r <= 2 AND Adap2 <= 1 AND Lgals7 <= 0 AND Cd79a > 373 AND C1qc <= 1 AND Tacstd2 <= 2 AND Sdc4 <= 1120 AND Dpt <= 0 AND Igfbp2 <= 0 AND Tubb6 <= 0 AND Ptgs1 <= 0 AND Olfml3 <= 0 AND Krt14 <= 3 AND Cd53 <= 2617 AND Mt1 <= 10 AND Sdc1 <= 1 AND P2ry13 <= 0 AND Gpr34 <= 0 AND Tmem119 <= 0 AND…	Marrow
Rule156	Ptprcap > 5 AND Mt2 <= 3 AND Fos <= 16 AND Cd79a > 74 AND Tubb6 <= 3 AND Tnfrsf12a <= 11 AND Lmna <= 2 AND Csf1r <= 2 AND Adap2 <= 1 AND Lgals7 <= 0 AND Cd79a > 373 AND C1qc <= 1 AND Tacstd2 <= 2 AND Sdc4 <= 1120 AND Dpt <= 0 AND Igfbp2 <= 0 AND Tubb6 <= 0 AND Ptgs1 <= 0 AND Olfml3 <= 0 AND Krt14 <= 3 AND Cd53 <= 2617 AND Mt1 <= 10 AND Sdc1 <= 1 AND P2ry13 <= 0 AND Gpr34 <= 0 AND C1qa <= 0 AND Co…	Marrow
Rule157	Ptprcap > 5 AND Mt2 <= 3 AND Fos <= 16 AND Cd79a > 74 AND Tubb6 <= 3 AND Tnfrsf12a <= 11 AND Lmna <= 2 AND Csf1r <= 2 AND Adap2 <= 1 AND Lgals7 <= 0 AND Cd79a > 373 AND C1qc <= 1 AND Tacstd2 <= 2 AND Sdc4 <= 1120 AND Dpt <= 0 AND Igfbp2 <= 0 AND Tubb6 <= 0 AND Ptgs1 <= 0 AND Olfml3 <= 0 AND Krt14 <= 3 AND Cd53 <= 2617 AND Mt1 <= 10 AND Sdc1 <= 1 AND P2ry13 <= 0 AND Gpr34 <= 0 AND C1qa <= 0 AND Co…	Spleen
Rule158	Ptprcap > 5 AND Mt2 <= 3 AND Fos <= 16 AND Cd79a > 74 AND Tubb6 <= 3 AND Tnfrsf12a <= 11 AND Lmna <= 2 AND Csf1r <= 2 AND Adap2 <= 1 AND Lgals7 <= 0 AND Cd79a > 387 AND C1qc <= 1 AND Tacstd2 <= 2 AND Sdc4 <= 1120 AND Dpt <= 0 AND Igfbp2 <= 0 AND Tubb6 <= 0 AND Ptgs1 <= 0 AND Krt14 <= 1 AND Olfml3 <= 0 AND Mt1 <= 10 AND Sdc1 <= 1 AND P2ry13 <= 0 AND Gpr34 <= 0 AND C1qa <= 0 AND Serping1 <= 1 AND C…	Spleen
Rule159	Ptprcap > 5 AND Mt2 <= 3 AND Fos <= 16 AND Cd79a > 74 AND Tubb6 <= 3 AND Tnfrsf12a <= 11 AND Lmna <= 2 AND Csf1r <= 2 AND Adap2 <= 1 AND Lgals7 <= 0 AND Krt5 <= 1 AND Cd79a > 372 AND C1qc <= 1 AND Tacstd2 <= 2 AND Limd2 <= 1186 AND Tubb6 <= 0 AND Dpt <= 0 AND Krt14 <= 3 AND Ptgs1 <= 0 AND Sdc1 > 2 AND Coro1a > 476 AND Gsn > 2 AND Lgmn <= 125	Marrow
Rule160	Ptprcap > 5 AND Mt2 <= 3 AND Fos <= 16 AND Cd79a > 74 AND Tubb6 <= 3 AND Tnfrsf12a <= 13 AND Lmna <= 2 AND Csf1r <= 2 AND Adap2 <= 1 AND Lgals7 <= 0 AND Krt5 <= 1 AND Cd79a > 372 AND C1qc <= 1 AND Tacstd2 <= 2 AND Limd2 <= 1186 AND Tubb6 <= 0 AND Dpt <= 0 AND Krt14 <= 3 AND Ptgs1 <= 0 AND Olfml3 <= 0 AND C1qb <= 0 AND Mt1 > 18 AND Ly86 <= 56	Marrow
Rule161	Ptprcap > 5 AND Mt2 <= 3 AND Fos <= 16 AND Cd79a > 74 AND Tubb6 <= 3 AND Tnfrsf12a <= 13 AND Lmna <= 2 AND Csf1r <= 2 AND Adap2 <= 1 AND Lgals7 <= 0 AND Krt5 <= 1 AND Cd79a > 372 AND C1qc <= 1 AND Tacstd2 <= 2 AND Limd2 <= 1186 AND Tubb6 <= 0 AND Dpt <= 0 AND Krt14 <= 3 AND Ptgs1 <= 0 AND Mt1 <= 18 AND Sdc4 <= 1024 AND Gpr34 <= 0 AND Olfml3 <= 0 AND P2ry13 <= 0 AND C1qa <= 0 AND Cd79b > 597 AND F…	Spleen
Rule162	Ptprcap > 5 AND Mt2 <= 3 AND Fos <= 16 AND Cd79a > 74 AND Tubb6 <= 3 AND Tnfrsf12a <= 13 AND Lmna <= 2 AND Csf1r <= 2 AND Adap2 <= 1 AND Lgals7 <= 0 AND Krt5 <= 1 AND Cd79a > 372 AND C1qc <= 1 AND Tacstd2 <= 2 AND Limd2 <= 1186 AND Tubb6 <= 0 AND Dpt <= 0 AND Krt14 <= 3 AND Ptgs1 <= 0 AND Mt1 <= 18 AND Sdc4 <= 1024 AND Gpr34 <= 0 AND Olfml3 <= 0 AND P2ry13 <= 0 AND C1qa <= 0 AND Col17a1 <= 0 AND …	Marrow
Rule163	Ptprcap > 5 AND Mt2 <= 3 AND Fos <= 16 AND Cd79a > 74 AND Tubb6 <= 3 AND Tnfrsf12a <= 13 AND Lmna <= 2 AND Csf1r <= 2 AND Adap2 <= 1 AND Lgals7 <= 0 AND Krt5 <= 1 AND Cd79a > 372 AND C1qc <= 1 AND Tacstd2 <= 2 AND Limd2 <= 1186 AND Tubb6 <= 0 AND Dpt <= 0 AND Krt14 <= 3 AND Ptgs1 <= 0 AND Mt1 <= 18 AND Sdc4 <= 1024 AND Gpr34 <= 0 AND Olfml3 <= 0 AND P2ry13 <= 0 AND Col17a1 <= 0 AND C1qa <= 0 AND …	Spleen
Rule164	Ptprcap > 5 AND Mt2 <= 3 AND Fos <= 16 AND Cd79a > 74 AND Tubb6 <= 3 AND Tnfrsf12a <= 13 AND Lmna <= 2 AND Csf1r <= 2 AND Adap2 <= 1 AND Lgals7 <= 0 AND Cd79a > 387 AND C1qc <= 1 AND Tacstd2 <= 2 AND Sdc4 <= 1120 AND Dpt <= 0 AND Igfbp2 <= 0 AND Tubb6 <= 0 AND Ptgs1 <= 0 AND Olfml3 <= 0 AND Krt14 <= 3 AND Cd53 <= 2617 AND Col17a1 <= 0 AND Mt1 <= 10 AND Gpr34 <= 0 AND P2ry13 <= 0 AND C1qa <= 0 AND…	Spleen
Rule165	Ptprcap > 5 AND Mt2 <= 3 AND Fos <= 16 AND Cd79a > 74 AND Tubb6 <= 3 AND Tnfrsf12a <= 13 AND Lmna <= 2 AND Csf1r <= 2 AND Adap2 <= 1 AND Lgals7 <= 0 AND Cd79a > 387 AND C1qc <= 1 AND Tacstd2 <= 2 AND Sdc4 <= 1120 AND Dpt <= 0 AND Igfbp2 <= 0 AND Tubb6 <= 0 AND Ptgs1 <= 0 AND Olfml3 <= 0 AND Krt14 <= 3 AND Cd53 <= 2617 AND Col17a1 <= 0 AND Mt1 <= 10 AND Gpr34 <= 0 AND P2ry13 <= 0 AND C1qa <= 0 AND…	Spleen
Rule166	Ptprcap > 5 AND Mt2 <= 3 AND Fos <= 16 AND Cd79a > 74 AND Tubb6 <= 3 AND Tnfrsf12a <= 13 AND Lmna <= 2 AND Csf1r <= 2 AND Adap2 <= 1 AND Lgals7 <= 0 AND Cd79a > 387 AND C1qc <= 1 AND Tacstd2 <= 2 AND Sdc4 <= 1120 AND Dpt <= 0 AND Igfbp2 <= 0 AND Tubb6 <= 0 AND Ptgs1 <= 0 AND Olfml3 <= 0 AND Krt14 <= 3 AND Cd53 <= 2617 AND Mt1 <= 10 AND Col17a1 <= 0 AND Gpr34 <= 0 AND P2ry13 <= 0 AND C1qa <= 0 AND…	Spleen
Rule167	Ptprcap > 5 AND Mt2 <= 3 AND Fos <= 16 AND Cd79a > 74 AND Tubb6 <= 3 AND Tnfrsf12a <= 13 AND Lmna <= 2 AND Csf1r <= 2 AND Adap2 <= 1 AND Lgals7 <= 0 AND Cd79a > 387 AND C1qc <= 1 AND Tacstd2 <= 2 AND Sdc4 <= 1120 AND Dpt <= 0 AND Igfbp2 <= 0 AND Tubb6 <= 0 AND Ptgs1 <= 0 AND Olfml3 <= 0 AND Krt14 <= 3 AND Cd53 <= 2306 AND Mt1 <= 10 AND Col17a1 <= 0 AND Gpr34 <= 0 AND P2ry13 <= 0 AND C1qa <= 0 AND…	Marrow
Rule168	Ptprcap > 5 AND Mt2 <= 3 AND Fos <= 16 AND Cd79a > 74 AND Tubb6 <= 3 AND Tnfrsf12a <= 13 AND Lmna <= 2 AND Csf1r <= 2 AND Adap2 <= 1 AND Lgals7 <= 0 AND Cd79a > 387 AND C1qc <= 1 AND Tacstd2 <= 2 AND Sdc4 <= 1120 AND Dpt <= 0 AND Igfbp2 <= 0 AND Tubb6 <= 0 AND Ptgs1 <= 0 AND Olfml3 <= 0 AND Krt14 <= 3 AND Cd53 <= 2306 AND Mt1 <= 10 AND Col17a1 <= 0 AND Gpr34 <= 0 AND P2ry13 <= 0 AND C1qa <= 0 AND…	Spleen
Rule169	Ptprcap > 5 AND Mt2 <= 3 AND Fos <= 16 AND Cd79a > 74 AND Tubb6 <= 3 AND Tnfrsf12a <= 13 AND Lmna <= 2 AND Csf1r <= 2 AND Adap2 <= 1 AND Lgals7 <= 0 AND Cd79a > 387 AND C1qc <= 1 AND Tacstd2 <= 2 AND Sdc4 <= 1120 AND Dpt <= 0 AND Igfbp2 <= 0 AND Tubb6 <= 0 AND Ptgs1 <= 0 AND Olfml3 <= 0 AND Krt14 <= 3 AND Cd53 <= 2306 AND Mt1 <= 10 AND Col17a1 <= 0 AND Gpr34 <= 0 AND P2ry13 <= 0 AND C1qa <= 0 AND…	Spleen
Rule170	Ptprcap > 5 AND Mt2 <= 3 AND Fos <= 16 AND Cd79a <= 74 AND Itgb5 > 147 AND Pigr <= 38 AND Adap2 > 14	Brain Microglia
Rule171	Ptprcap > 5 AND Mt2 <= 3 AND Fos <= 16 AND Cd79a <= 74 AND Ptgs1 > 7 AND Olfml3 <= 157 AND Cst3 <= 58 AND Krt8 <= 0 AND Selplg > 285	Liver
Rule172	Ptprcap > 5 AND Mt2 <= 3 AND Fos <= 16 AND Cd79a <= 74 AND Ptgs1 > 2 AND P2ry13 > 44 AND Dcn > 1	Thymus
Rule173	Ptprcap > 5 AND Mt2 <= 3 AND Fos <= 16 AND Cd79a <= 74 AND Ptgs1 > 7 AND C1qa <= 34 AND Gpr34 <= 61 AND Lmna <= 65 AND Selplg <= 1200 AND Mt2 <= 0 AND 4632428N05Rik <= 977 AND Lmna <= 15	Marrow
Rule174	Ptprcap > 3 AND Mt2 <= 3 AND Fos <= 16 AND Cd79a <= 74 AND Tubb6 <= 43 AND Csf1r <= 16 AND Fcgr3 <= 12 AND Lpcat2 <= 2 AND Mt1 <= 4 AND Lair1 <= 4 AND Cd53 <= 3 AND Lgmn <= 12 AND Unc93b1 <= 14 AND Fbp2 <= 0 AND Arhgdib > 5 AND Mt2 <= 2 AND Krt19 <= 2 AND Aqp3 <= 1 AND Tmem45b <= 0 AND Perp <= 3 AND Tspan8 <= 0 AND Ctsd <= 5863 AND Cldn7 <= 0 AND Ctss <= 7 AND Lgals7 <= 18 AND Adap2 <= 0 AND Unc9…	Thymus
Rule175	Ptprcap > 5 AND Mt2 <= 3 AND Fos <= 16 AND Cd79a <= 74 AND Tubb6 > 43 AND Lmna <= 194 AND Aqp3 <= 48 AND Gpr34 <= 118 AND Pigr <= 15 AND Ctss <= 253 AND Tubb6 <= 1170 AND Lpcat2 <= 204 AND Trem2 <= 0 AND Ctss <= 177 AND Dpt <= 0 AND 4632428N05Rik <= 264	Marrow
Rule176	Ptprcap > 5 AND Mt2 <= 3 AND Fos <= 16 AND Cd79a <= 74 AND Csf1r <= 15 AND Fcgr3 <= 12 AND Lpcat2 <= 2 AND Grn <= 10 AND Lair1 <= 127 AND Ctsd <= 3371 AND Golm1 <= 1 AND Coro1a > 133 AND Rgs10 > 75 AND Aqp3 <= 107 AND Unc93b1 <= 331 AND Fos <= 3 AND Prss32 <= 0 AND Krt5 <= 1 AND Laptm5 > 520 AND Perp > 0 AND Krt14 <= 0	Thymus
Rule177	Ptprcap > 5 AND Mt2 <= 3 AND Fos <= 16 AND Cd79a <= 74 AND Csf1r <= 15 AND Fcgr3 <= 12 AND Lpcat2 <= 2 AND Grn <= 10 AND Lair1 <= 127 AND Ctsd <= 3371 AND Coro1a > 161 AND Tubb6 <= 88 AND Golm1 <= 1 AND Rgs10 > 75 AND Perp <= 0 AND Aqp3 <= 44 AND Prss32 <= 0 AND Fos <= 3 AND Krt5 <= 1 AND Unc93b1 <= 331 AND Laptm5 > 520 AND Cldn7 <= 0 AND Arhgdib > 946 AND Ptprcap > 172 AND Abhd12 <= 871 AND Limd…	Thymus
Rule178	Ptprcap > 5 AND Mt2 <= 3 AND Lmna <= 4 AND Ptgs1 > 3 AND Dcn > 35 AND Itgb5 <= 2	Liver
Rule179	Ptprcap > 5 AND Mt2 <= 3 AND Lmna <= 4 AND Ptgs1 > 3 AND P2ry12 <= 448 AND Serping1 <= 40 AND Pld4 <= 1700 AND Fos > 11 AND Cst3 > 19 AND Limd2 > 0 AND C1qa <= 664	Marrow
Rule180	Ptprcap > 5 AND Mt2 <= 3 AND Lmna <= 4 AND Siglech > 34 AND Cx3cr1 <= 134 AND Calml3 > 3 AND C1qb <= 0	Liver
Rule181	Ptprcap > 5 AND Mt2 <= 3 AND Lmna <= 4 AND Siglech > 34 AND Cx3cr1 <= 134 AND Tacstd2 <= 16 AND C1qc <= 74 AND Coro1a <= 6921 AND Fos > 0 AND Pigr <= 4 AND Mt2 <= 2 AND Golm1 <= 223 AND Mt1 <= 3 AND Krt5 <= 2 AND Cd79a <= 98 AND Dpt <= 0	Marrow
Rule182	Ptprcap > 8 AND Mt2 <= 3 AND Lmna <= 4 AND Fos <= 16 AND Cd79a > 80 AND Tnfrsf12a <= 1 AND Ptprcap > 135 AND Adap2 <= 1 AND Lgals7 <= 0 AND Dpt <= 0 AND Igfbp2 <= 0 AND Golm1 <= 89 AND P2ry12 <= 4 AND Krt14 <= 3 AND Tacstd2 <= 509 AND Sdc4 <= 1307 AND C1qb <= 0 AND Krt15 <= 2 AND C1qa <= 0 AND Ptgs1 > 0 AND Tubb6 <= 0	Marrow
Rule183	Ptprcap > 8 AND Mt2 <= 3 AND Lmna <= 4 AND Fos <= 16 AND Cd79a > 80 AND Tnfrsf12a <= 1 AND Ptprcap > 135 AND Adap2 <= 1 AND Lgals7 <= 0 AND Dpt <= 0 AND Igfbp2 <= 0 AND Golm1 <= 89 AND P2ry12 <= 4 AND Krt14 <= 3 AND Tacstd2 <= 509 AND Sdc4 <= 1307 AND C1qb <= 0 AND Krt15 <= 2 AND C1qa <= 0 AND Olfml3 <= 0 AND Cx3cr1 <= 0 AND Col17a1 <= 0 AND Hexb <= 929 AND Fcrls <= 0 AND P2ry12 <= 0 AND Anxa8 <=…	Marrow
Rule184	Ptprcap > 8 AND Mt2 <= 3 AND Lmna <= 4 AND Fos <= 16 AND Cd79a > 80 AND Tnfrsf12a <= 1 AND Ptprcap > 135 AND Adap2 <= 1 AND Lgals7 <= 0 AND Dpt <= 0 AND Igfbp2 <= 0 AND Golm1 <= 89 AND P2ry12 <= 4 AND Krt14 <= 3 AND Sdc4 > 1307 AND Gpr34 <= 0 AND Lpcat2 <= 61 AND P2ry13 <= 0 AND P2ry12 <= 0 AND Cd53 <= 594 AND Pkp3 <= 141 AND Hexb <= 610	Marrow
Rule185	Ptprcap > 8 AND Mt2 <= 3 AND Lmna <= 4 AND Fos <= 16 AND Cd79a > 80 AND Tnfrsf12a <= 1 AND Ptprcap > 135 AND Adap2 <= 1 AND Lgals7 <= 0 AND Dpt <= 0 AND Igfbp2 <= 0 AND P2ry12 <= 4 AND Golm1 <= 89 AND Sdc4 > 3005 AND Coro1a > 1914	Marrow
Rule186	Ptprcap > 8 AND Mt2 <= 3 AND Lmna <= 4 AND Fos <= 16 AND Cd79a > 80 AND Tnfrsf12a <= 1 AND Ptprcap > 135 AND Adap2 <= 1 AND Lgals7 <= 0 AND Dpt <= 0 AND Igfbp2 <= 0 AND P2ry12 <= 4 AND Golm1 <= 89 AND Krt14 <= 3 AND Tacstd2 <= 509 AND Sdc4 <= 1434 AND C1qb <= 0 AND Krt15 <= 2 AND C1qa <= 0 AND Olfml3 <= 0 AND Cx3cr1 <= 0 AND Hexb <= 929 AND P2ry12 <= 0 AND Dcn <= 4 AND Serping1 <= 1 AND Col17a1 <…	Spleen
Rule187	Ptprcap > 7 AND Mt2 <= 3 AND Lmna <= 4 AND Fos <= 16 AND Cd79a > 80 AND Tnfrsf12a <= 1 AND Ptprcap > 129 AND Adap2 <= 1 AND Lgals7 <= 0 AND Dpt <= 0 AND P2ry12 <= 4 AND Igfbp2 <= 0 AND Tacstd2 <= 168 AND Krt14 <= 3 AND Cd53 <= 2312 AND Pld4 <= 2385 AND Serping1 <= 0 AND Sdc4 <= 2008 AND Dmkn <= 0 AND Abhd12 > 547 AND Mt2 <= 0	Fat
Rule188	Ptprcap > 7 AND Mt2 <= 3 AND Lmna <= 4 AND Fos <= 16 AND Cd79a > 80 AND Tnfrsf12a <= 1 AND Lgals7 > 0 AND Olfml3 > 0 AND Mt2 <= 0	Lung
Rule189	Ptprcap > 7 AND Mt2 <= 3 AND Lmna <= 4 AND Fos <= 16 AND Cd79a > 80 AND Tnfrsf12a <= 1 AND Lgals7 > 0 AND 4632428N05Rik <= 0 AND C1qb > 0	Fat
Rule190	Ptprcap > 7 AND Mt2 <= 3 AND Lmna <= 4 AND Fos <= 16 AND Cd79a > 80 AND Tnfrsf12a <= 1 AND Ptprcap > 130 AND Adap2 <= 1 AND Dpt <= 0 AND Tacstd2 <= 168 AND Cd53 <= 2312 AND P2ry12 <= 4 AND Pld4 <= 2385 AND Igfbp2 <= 0 AND Krt14 <= 6 AND Olfml3 <= 0 AND 4632428N05Rik > 101 AND C1qa <= 0 AND Krt5 <= 0	Spleen
Rule191	Ptprcap > 7 AND Mt2 <= 3 AND Lmna <= 4 AND Fos <= 16 AND Cd79a > 80 AND Tnfrsf12a <= 1 AND Ptprcap > 130 AND Adap2 <= 1 AND Dpt <= 0 AND P2ry12 <= 4 AND Tacstd2 <= 168 AND Cd53 <= 2312 AND Pld4 <= 2385 AND 4632428N05Rik <= 94 AND Igfbp2 <= 0 AND Krt14 <= 6 AND Lgals7 > 0 AND Lpcat2 <= 0 AND Perp > 0 AND Mt2 > 0	Marrow
Rule192	Ptprcap > 7 AND Mt2 <= 3 AND Lmna <= 4 AND Fos <= 16 AND Cd79a > 80 AND Tnfrsf12a <= 1 AND Ptprcap > 130 AND Adap2 <= 1 AND Dpt <= 0 AND P2ry12 <= 4 AND Tacstd2 <= 168 AND Cd53 <= 2312 AND Pld4 <= 2385 AND 4632428N05Rik <= 94 AND Igfbp2 <= 0 AND Krt14 <= 6 AND Serping1 <= 0 AND Sdc4 <= 2008 AND Dmkn <= 0 AND Krt15 <= 2 AND Krt19 <= 1 AND C1qb <= 0 AND Mt1 <= 71 AND Hexb <= 929 AND Gpr34 <= 0 AND …	Marrow
Rule193	Ptprcap > 7 AND Mt2 <= 3 AND Lmna <= 4 AND Fos <= 16 AND Cd79a > 80 AND Tnfrsf12a <= 1 AND Ptprcap > 130 AND Adap2 <= 1 AND Golm1 > 1 AND Itgb5 <= 31 AND Krt8 <= 2 AND Tacstd2 <= 187 AND Pld4 <= 2187 AND Trim29 <= 0 AND P2ry12 <= 0 AND Cldn3 <= 0 AND Tacstd2 <= 1 AND Dpt <= 0 AND Cd79a <= 2496 AND Grn <= 533 AND Gpr34 <= 0 AND Krt14 <= 0	Spleen
Rule194	Ptprcap > 7 AND Mt2 <= 3 AND Lmna <= 4 AND Fos <= 16 AND Cd79a > 80 AND Tnfrsf12a <= 1 AND Csf1r <= 2 AND Adap2 <= 1 AND Cd79a > 373 AND Golm1 <= 1 AND C1qc <= 1 AND Cd79b > 526 AND Tacstd2 > 151 AND Cd79a > 2257 AND Selplg > 0	Spleen
Rule195	Ptprcap > 7 AND Mt2 <= 3 AND Lmna <= 4 AND Fos <= 16 AND Cd79a <= 80 AND Csf1r <= 15 AND Fcgr3 <= 17 AND Lpcat2 > 5 AND Rac2 > 210 AND Sdc4 <= 436 AND Epcam <= 59 AND Ctsd <= 1841 AND C1qb <= 10 AND Cst3 > 14	Marrow
Rule196	Ptprcap > 7 AND Mt2 <= 3 AND Lmna <= 4 AND Fos <= 16 AND Cd79a <= 80 AND Csf1r <= 15 AND Fcgr3 <= 17 AND Grn <= 10 AND Lair1 <= 36 AND Ctsd > 3346 AND Tmem119 <= 1 AND Ptgs1 <= 56 AND Limd2 > 890 AND 4632428N05Rik <= 781 AND Sell <= 1290	Thymus
Rule197	Ptprcap > 7 AND Mt2 <= 3 AND Lmna <= 4 AND Fos <= 16 AND Cd79a <= 80 AND Csf1r <= 15 AND Fcgr3 <= 17 AND Ctsd <= 3125 AND Grn <= 10 AND Lair1 > 36 AND Coro1a <= 4828 AND Abhd12 <= 52 AND Aqp3 <= 9 AND Krt15 <= 0 AND Olfml3 <= 0	Spleen
Rule198	Ptprcap > 7 AND Mt2 <= 3 AND Lmna <= 4 AND Fos <= 16 AND Cd79a <= 80 AND Csf1r <= 15 AND Lair1 <= 43 AND Fcgr3 <= 17 AND Ctsd <= 3369 AND Unc93b1 <= 8 AND Coro1a > 119 AND Sell <= 6 AND Igfbp2 > 17	Liver
Rule199	Ptprcap > 7 AND Mt2 <= 3 AND Lmna <= 4 AND Fos <= 16 AND Cd79a <= 80 AND Csf1r <= 15 AND Lair1 <= 43 AND Mt1 <= 24 AND Fcgr3 > 17 AND Fcrls <= 1 AND Krt5 <= 0 AND Mt1 <= 2 AND Cldn7 <= 0 AND Ptprcap <= 2017 AND Pld4 <= 0 AND Serping1 <= 0 AND Olfml3 <= 0 AND Lgals4 <= 0 AND Cd79b <= 1 AND Spint2 <= 67 AND Aqp3 <= 21 AND Rgs10 <= 0 AND Unc93b1 <= 17	Spleen
Rule200	Ptprcap > 7 AND Mt2 <= 3 AND Lmna <= 4 AND Fos <= 16 AND Cd79a <= 80 AND Cx3cr1 <= 38 AND Fcgr3 <= 38 AND Lair1 <= 43 AND Ctsd <= 3369 AND Mt1 <= 24 AND Unc93b1 <= 8 AND Cd53 <= 4 AND Lgmn <= 13 AND Golm1 <= 0 AND Gpr34 <= 118 AND Tmem45b <= 0 AND Grn <= 32 AND Ptprcap > 53 AND Lgals7 <= 63 AND Krt19 <= 0 AND Aqp3 <= 4 AND Cd53 <= 3 AND Calml3 <= 0 AND Fbp2 <= 0 AND 9130017N09Rik <= 0 AND Tspan8 …	Thymus
Rule201	Ptprcap > 7 AND Mt2 <= 3 AND Lmna <= 4 AND Fos <= 8 AND Cd79a > 80 AND Dpt > 5 AND Lmna <= 0 AND Hexb > 42	Thymus
Rule202	Ptprcap > 7 AND Mt2 <= 3 AND Lmna <= 4 AND Fos <= 8 AND Cd79a > 80 AND Adap2 <= 1 AND Tnfrsf12a <= 1 AND Csf1r <= 2 AND Tacstd2 > 1 AND Krt15 <= 1 AND Fos > 3 AND Spint2 <= 0 AND Dcn <= 3	Liver
Rule203	Ptprcap > 7 AND Mt2 <= 3 AND Lmna <= 4 AND Fos <= 8 AND Cd79a > 80 AND Adap2 <= 1 AND Tacstd2 <= 151 AND Csf1r <= 2 AND Tnfrsf12a <= 1 AND Coro1a > 427 AND Anxa8 <= 0 AND Pld4 > 392 AND Krt15 <= 3 AND Krt19 <= 1 AND Siglech <= 1617 AND Dmkn > 0	Marrow
Rule204	Ptprcap > 7 AND Mt2 <= 3 AND Lmna <= 4 AND Fos <= 8 AND Cd79a > 80 AND Adap2 <= 1 AND Tacstd2 <= 151 AND Csf1r <= 2 AND Tnfrsf12a <= 1 AND Coro1a > 427 AND Anxa8 <= 0 AND Pld4 > 392 AND Krt15 <= 3 AND Krt19 <= 1 AND Siglech <= 1617 AND 4632428N05Rik <= 1 AND Lgals7 > 0 AND Lgals4 <= 1	Fat
Rule205	Ptprcap > 7 AND Mt2 <= 3 AND Lmna <= 4 AND Fos <= 8 AND Cd79a > 80 AND Adap2 <= 1 AND Tacstd2 <= 151 AND Csf1r <= 2 AND Tnfrsf12a <= 1 AND Coro1a > 427 AND Anxa8 <= 0 AND Pld4 > 392 AND Krt15 <= 3 AND Krt19 <= 1 AND Siglech <= 1617 AND 4632428N05Rik <= 1 AND Grn <= 2346 AND Itgb5 > 0 AND Lgmn <= 5	Spleen
Rule206	Ptprcap > 7 AND Mt2 <= 3 AND Lmna <= 4 AND Fos <= 8 AND Cd79a > 80 AND Adap2 <= 1 AND Tacstd2 <= 151 AND Csf1r <= 2 AND Tnfrsf12a <= 1 AND Coro1a > 427 AND Anxa8 <= 0 AND Pld4 > 392 AND Krt15 <= 3 AND Krt19 <= 1 AND Itgb5 <= 0 AND Siglech <= 1617 AND Golm1 <= 34 AND C1qc <= 1 AND Grn <= 2346 AND Hexb <= 1266 AND Unc93b1 > 1 AND Lgmn > 0 AND Rac2 > 75	Spleen
Rule207	Ptprcap > 8 AND Mt2 <= 3 AND Lmna <= 4 AND Fos <= 8 AND Cd79a > 80 AND Tacstd2 <= 151 AND Adap2 <= 1 AND Csf1r <= 2 AND Tnfrsf12a <= 1 AND Pld4 > 679 AND Itgb5 <= 0 AND Csf1r <= 0 AND Ptprcap <= 1058 AND Lgals4 > 0	Spleen
Rule208	Ptprcap > 8 AND Mt2 <= 3 AND Lmna <= 4 AND Fos <= 8 AND Cd79a <= 80 AND Fcgr3 <= 38 AND Lair1 <= 43 AND Csf1r <= 59 AND Ctsd <= 3369 AND Grn <= 5 AND Coro1a > 110 AND Sell > 55 AND Tnfrsf12a > 23	Thymus
Rule209	Ptprcap > 8 AND Mt2 <= 3 AND Lmna <= 4 AND Fos <= 8 AND Cd79a > 80 AND Adap2 <= 1 AND Tacstd2 <= 151 AND Csf1r <= 2 AND Tnfrsf12a <= 1 AND Pld4 <= 679 AND P2ry13 <= 0 AND Coro1a > 624 AND Anxa8 <= 0 AND Krt14 > 5 AND Lgals4 <= 0	Spleen
Rule210	Ptprcap > 8 AND Mt2 <= 3 AND Lmna <= 4 AND Fos <= 8 AND Cd79a > 80 AND Tacstd2 <= 151 AND Adap2 <= 1 AND Csf1r <= 2 AND Tnfrsf12a <= 1 AND Pld4 <= 679 AND P2ry13 <= 0 AND Coro1a > 624 AND Anxa8 <= 0 AND C1qa <= 0 AND Krt14 > 4 AND Lgals4 > 0	Thymus
Rule211	Ptprcap > 8 AND Mt2 <= 3 AND Lmna <= 4 AND Fos <= 8 AND Cd79a > 80 AND Adap2 <= 1 AND Tacstd2 <= 151 AND Csf1r <= 2 AND Tnfrsf12a <= 1 AND Pld4 <= 679 AND P2ry13 <= 0 AND Coro1a > 624 AND C1qa <= 0 AND C1qb <= 1 AND Cx3cr1 <= 1 AND Krt15 <= 2 AND Tmem119 <= 0 AND Lmna <= 2 AND Igfbp2 <= 0 AND Lgals7 > 0 AND Ctss <= 258	Marrow
Rule212	Ptprcap > 8 AND Mt2 <= 3 AND Lmna <= 4 AND Fos <= 8 AND Cd79a > 80 AND Adap2 <= 1 AND Tacstd2 <= 151 AND Csf1r <= 2 AND Tnfrsf12a <= 1 AND Pld4 <= 679 AND P2ry13 <= 0 AND Coro1a > 624 AND Dmkn <= 0 AND Anxa8 <= 0 AND Cx3cr1 <= 1 AND Krt15 <= 2 AND Tmem119 <= 0 AND Lmna > 2 AND Hexb <= 0	Muscle
Rule213	Ptprcap > 8 AND Mt2 <= 3 AND Lmna <= 4 AND Fos <= 8 AND Cd79a > 80 AND Adap2 <= 1 AND Tacstd2 <= 151 AND Csf1r <= 2 AND Tnfrsf12a <= 1 AND Pld4 <= 679 AND P2ry13 <= 0 AND Coro1a > 624 AND Dmkn <= 0 AND Anxa8 <= 0 AND Tmem119 <= 0 AND Slc2a5 <= 0 AND Cx3cr1 <= 1 AND Ptgs1 <= 0 AND Igfbp2 <= 0 AND Krt5 <= 1 AND Krt15 <= 1 AND Hexb <= 915 AND Gpr34 <= 0 AND Golm1 > 64	Marrow
Rule214	Ptprcap > 8 AND Mt2 <= 3 AND Lmna <= 4 AND Fos <= 8 AND Cd79a > 80 AND Adap2 <= 1 AND Tacstd2 <= 151 AND Csf1r <= 2 AND Tnfrsf12a <= 1 AND Pld4 <= 679 AND P2ry13 <= 0 AND Coro1a > 624 AND Dmkn <= 0 AND Anxa8 <= 0 AND Cx3cr1 <= 1 AND Krt15 <= 2 AND Hexb <= 1298 AND Tmem119 <= 0 AND Trim29 <= 0 AND Krt5 > 1 AND Serping1 <= 0	Spleen
Rule215	Ptprcap > 8 AND Mt2 <= 3 AND Lmna <= 4 AND Fos <= 8 AND Cd79a > 80 AND Adap2 <= 1 AND Tacstd2 <= 151 AND Csf1r <= 2 AND Tnfrsf12a <= 1 AND Pld4 <= 679 AND P2ry13 <= 0 AND Krt15 <= 0 AND Hexb > 739 AND Pld4 <= 72 AND Dpt <= 0 AND Dcn <= 1	Spleen
Rule216	Ptprcap > 8 AND Mt2 <= 3 AND Lmna <= 4 AND Fos <= 8 AND Cd79a > 80 AND Adap2 <= 1 AND Tacstd2 <= 151 AND Csf1r <= 2 AND Tnfrsf12a <= 1 AND Pld4 <= 679 AND Hexb <= 739 AND Krt5 <= 1 AND P2ry13 <= 0 AND Coro1a > 427 AND Anxa8 <= 0 AND Krt15 <= 0 AND Selplg <= 554 AND Lgals7 > 0 AND Ctsd <= 0	Fat
Rule217	Ptprcap > 8 AND Mt2 <= 3 AND Lmna <= 4 AND Fos <= 8 AND Cd79a > 80 AND Adap2 <= 1 AND Tacstd2 <= 151 AND Krt5 > 1 AND Krt15 <= 9 AND Coro1a <= 894 AND Abhd12 <= 4	Muscle
Rule218	Ptprcap > 8 AND Mt2 <= 3 AND Lmna <= 4 AND Fos <= 8 AND Cd79a > 80 AND Adap2 <= 1 AND Golm1 <= 72 AND Csf1r <= 2 AND Tnfrsf12a <= 1 AND Tacstd2 > 151 AND Abhd12 <= 0 AND Lgmn > 48	Lung
Rule219	Ptprcap > 8 AND Mt2 <= 3 AND Lmna <= 4 AND Fos <= 8 AND Cd79a > 80 AND Adap2 <= 1 AND Golm1 <= 72 AND Cx3cr1 <= 1 AND Tnfrsf12a <= 1 AND Pld4 <= 679 AND Hexb <= 739 AND P2ry13 <= 0 AND Coro1a > 427 AND Anxa8 <= 0 AND Gpr34 <= 0 AND Tmem119 <= 0 AND Itgb5 <= 0 AND Krt15 <= 2 AND C1qa <= 0 AND C1qb <= 0 AND 4632428N05Rik <= 186 AND Unc93b1 <= 3092 AND Dsp <= 0 AND Cx3cr1 <= 0 AND Prss32 <= 0 AND Fc…	Spleen
Rule220	Ptprcap > 8 AND Mt2 <= 3 AND Lmna <= 4 AND Fos <= 8 AND Cd79a > 80 AND Adap2 <= 1 AND Golm1 <= 72 AND Cx3cr1 <= 1 AND Tnfrsf12a <= 1 AND Pld4 <= 679 AND Hexb <= 739 AND P2ry13 <= 0 AND Coro1a > 427 AND Anxa8 <= 0 AND Tmem119 <= 0 AND Ptgs1 <= 0 AND Itgb5 <= 0 AND Krt15 <= 2 AND C1qa <= 0 AND Fcrls <= 0 AND Siglech <= 0 AND Dsp <= 0 AND 4632428N05Rik <= 186 AND C1qb <= 0 AND Gpr34 <= 0 AND Unc93b1…	Spleen
Rule221	Ptprcap > 8 AND Mt2 <= 3 AND Lmna <= 4 AND Fos <= 8 AND Cd79a > 80 AND Adap2 <= 1 AND Golm1 <= 72 AND Csf1r <= 2 AND Tnfrsf12a <= 1 AND Pld4 <= 679 AND Hexb <= 739 AND P2ry13 <= 0 AND Coro1a > 427 AND Anxa8 <= 0 AND Serping1 <= 0 AND Krt15 <= 2 AND Tmem119 <= 1 AND Fcrls <= 1 AND 4632428N05Rik <= 96 AND Ptgs1 <= 0 AND Siglech <= 0 AND Coro1a > 662 AND Adap2 <= 0 AND Krt8 > 2 AND Ctsd <= 1	Marrow
Rule222	Ptprcap > 8 AND Mt2 <= 3 AND Lmna <= 4 AND Fos <= 8 AND Cd79a > 80 AND Adap2 <= 1 AND Golm1 <= 72 AND Cx3cr1 <= 1 AND Tnfrsf12a <= 1 AND Pld4 <= 679 AND Hexb <= 739 AND P2ry13 <= 0 AND Coro1a > 427 AND Anxa8 <= 0 AND Serping1 <= 0 AND Krt15 <= 2 AND C1qc <= 1 AND Csf1r > 2 AND P2ry12 <= 0	Spleen
Rule223	Ptprcap > 8 AND Mt2 <= 3 AND Lmna <= 4 AND Fos <= 8 AND Cd79a > 80 AND Adap2 <= 1 AND Golm1 <= 72 AND Csf1r <= 2 AND Tnfrsf12a <= 1 AND Pld4 <= 679 AND Hexb <= 739 AND P2ry13 <= 0 AND Coro1a > 427 AND Anxa8 <= 0 AND Serping1 <= 0 AND Ptgs1 <= 0 AND Krt15 <= 2 AND Tmem119 <= 1 AND Cx3cr1 <= 1 AND 4632428N05Rik <= 96 AND Siglech <= 0 AND Fcrls <= 0 AND Coro1a > 662 AND Adap2 <= 0 AND Trim29 <= 0 AN…	Spleen
Rule224	Sell > 1 AND Mt2 <= 3 AND Fcgr3 > 2 AND C1qc <= 79 AND Cldn3 > 4 AND Lgals7 <= 1 AND Pigr <= 154	Lung
Rule225	Sell > 1 AND Mt2 <= 3 AND Fcgr3 > 2 AND Pigr > 1 AND Gpx2 <= 40 AND Epcam <= 1 AND Fos <= 61	Liver
Rule226	Sell > 1 AND Mt2 <= 3 AND Fcgr3 > 2 AND C1qc <= 86 AND Fos > 3177 AND Siglech <= 43 AND Calml3 <= 0 AND Lgals4 <= 2 AND Krt5 <= 3 AND Fos > 4767 AND Siglech <= 1 AND Cd53 > 2 AND Dsc3 <= 0 AND Rac2 > 157 AND Serpinb5 <= 0 AND Sdc4 <= 55 AND Ctsd <= 5069 AND Fcrls <= 1 AND Gpr34 <= 139 AND Krt15 <= 2 AND Olfml3 <= 1 AND Dsp <= 0 AND Dpt <= 0	Lung
Rule227	Sell > 1 AND Serping1 <= 14 AND Fcgr3 > 4 AND Siglech <= 3 AND Fcrls > 143 AND Cd79a <= 645 AND Tnfrsf12a <= 79 AND Csf1r <= 2844	Fat
Rule228	Sell > 1 AND Mt2 <= 3 AND Fcgr3 > 2 AND C1qc <= 65 AND Tspan8 > 1 AND Perp <= 2 AND Pigr <= 79 AND Ptprcap > 2	Lung
Rule229	Sell > 1 AND Serping1 <= 14 AND Fcgr3 > 5 AND Siglech <= 4 AND C1qc <= 12 AND Lmna <= 3 AND 4632428N05Rik > 6 AND Ptprcap > 1203 AND Golm1 <= 33	Lung
Rule230	Sell > 1 AND Serping1 <= 14 AND Fcgr3 > 5 AND Siglech <= 4 AND C1qc <= 12 AND Lmna <= 3 AND Arhgdib > 958 AND P2ry12 <= 113 AND Ctss <= 3829 AND Gpr34 <= 116 AND C1qc <= 4 AND 4632428N05Rik > 1 AND Tubb6 <= 168 AND Fos <= 4992 AND Dpt <= 2 AND Calml3 <= 0 AND Abhd12 <= 370 AND Coro1a > 363 AND Cd53 <= 1409 AND Mt2 <= 1 AND Laptm5 > 49 AND Dsc3 <= 0 AND Selplg <= 3388 AND C1qc <= 2 AND Krt5 <= 0	Marrow
Rule231	Ptprcap > 8 AND Mt2 <= 3 AND Lmna <= 4 AND Fos <= 8 AND Cd79a <= 80 AND Cx3cr1 <= 30 AND Lair1 <= 43 AND Ctsd <= 3093 AND Mt1 <= 3 AND Sell > 53 AND Fcgr3 <= 38 AND Grn <= 3 AND Gsn <= 1 AND Slc2a5 > 0 AND Hexb <= 5	Fat
Rule232	Ptprcap > 8 AND Mt2 <= 3 AND Lmna <= 4 AND Fos <= 8 AND Cd79a <= 80 AND Cx3cr1 <= 30 AND Lair1 <= 43 AND Ctsd <= 3093 AND Mt1 <= 3 AND Sell > 53 AND Fcgr3 <= 38 AND Grn <= 3 AND Gsn <= 1 AND Epcam > 69 AND Fos <= 0	Marrow
Rule233	Ptprcap > 8 AND Mt2 <= 3 AND Lmna <= 4 AND Fos <= 8 AND Cd79a <= 80 AND Cx3cr1 <= 30 AND Lair1 <= 43 AND Ctsd <= 3093 AND Mt1 <= 3 AND Sell > 53 AND Fcgr3 <= 38 AND Grn <= 3 AND Gsn <= 1 AND Dpt <= 0 AND Sdc1 <= 0 AND Anxa8 > 0 AND Lgmn <= 0	Spleen
Rule234	Ptprcap > 8 AND Mt2 <= 3 AND Lmna <= 4 AND Fos <= 8 AND Cd79a <= 80 AND Cx3cr1 <= 30 AND Lair1 <= 43 AND Ctsd <= 3093 AND Mt1 <= 3 AND Sell > 53 AND Fcgr3 <= 38 AND Grn <= 3 AND Gsn <= 1 AND Anxa8 <= 0 AND Sdc1 <= 0 AND Dmkn <= 0 AND Rac2 > 4440 AND Unc93b1 <= 21	Lung
Rule235	Ptprcap > 8 AND Mt2 <= 3 AND Lmna <= 4 AND Fos <= 8 AND Cd79a <= 80 AND Cx3cr1 <= 30 AND Lair1 <= 43 AND Ctsd <= 3093 AND Mt1 <= 3 AND Sell > 53 AND Fcgr3 <= 38 AND Grn <= 3 AND Gsn <= 1 AND Anxa8 <= 0 AND Sdc1 <= 0 AND Dmkn <= 0 AND Col17a1 <= 0 AND Dpt <= 0 AND Serping1 <= 0 AND Hexb <= 610 AND Epcam <= 26 AND Fcrls > 1 AND Golm1 <= 80	Thymus
Rule236	Ptprcap > 8 AND Mt2 <= 3 AND Lmna <= 4 AND Fos <= 8 AND Cd79a <= 80 AND Cx3cr1 <= 30 AND Lair1 <= 43 AND Ctsd <= 3093 AND Mt1 <= 3 AND Sell > 53 AND Fcgr3 <= 38 AND Grn <= 3 AND Gsn <= 1 AND Anxa8 <= 0 AND Sdc1 <= 0 AND Dmkn <= 0 AND Col17a1 <= 0 AND Dpt <= 0 AND Serping1 <= 0 AND Hexb <= 610 AND Epcam <= 26 AND Lair1 <= 20 AND Gpx2 <= 0 AND Fcrls <= 0 AND C1qb <= 0 AND Siglech <= 0 AND Olfml3 <=…	Thymus
Rule237	Ptprcap > 8 AND Mt2 <= 3 AND Lmna <= 4 AND Fos <= 8 AND Cd79a <= 80 AND Cx3cr1 <= 30 AND Lair1 <= 43 AND Ctsd <= 3093 AND Mt1 <= 3 AND Sell > 53 AND Fcgr3 <= 38 AND Grn <= 3 AND Gsn <= 1 AND Anxa8 <= 0 AND Dmkn <= 0 AND Sdc1 <= 0 AND Col17a1 <= 0 AND Dpt <= 0 AND Serping1 <= 0 AND Hexb <= 610 AND Epcam <= 26 AND Gpx2 <= 0 AND Lair1 <= 20 AND C1qb <= 0 AND Siglech <= 0 AND Olfml3 <= 0 AND C1qc <= …	Spleen
Rule238	Ptprcap > 8 AND Mt2 <= 3 AND Lmna <= 4 AND Fos <= 8 AND Cd79a <= 80 AND Cx3cr1 <= 30 AND Lair1 <= 43 AND Fcgr3 <= 38 AND Ctsd <= 3369 AND Mt1 <= 3 AND Unc93b1 <= 8 AND Gsn > 112 AND Lair1 <= 6 AND Golm1 <= 6 AND Cldn3 <= 0 AND Grn > 13 AND Coro1a > 1441	Thymus
Rule239	Ptprcap > 8 AND Mt2 <= 3 AND Lmna <= 4 AND Fos <= 8 AND Cd79a > 80 AND Adap2 <= 1 AND Golm1 <= 72 AND Csf1r <= 2 AND Cd79b > 273 AND Igfbp2 > 1 AND Cst3 <= 130	Lung
Rule240	Ptprcap > 8 AND Mt2 <= 3 AND Lmna <= 4 AND Fos <= 8 AND Cd79a > 80 AND Adap2 <= 1 AND Golm1 <= 72 AND Csf1r <= 2 AND Cd79b > 273 AND Sdc4 > 2760 AND Csf1r <= 0	Lung
Rule241	Ptprcap > 8 AND Mt2 <= 3 AND Lmna <= 4 AND Fos <= 8 AND Cd79a > 80 AND Adap2 <= 1 AND Csf1r <= 2 AND Golm1 <= 72 AND Cd79b > 273 AND Dmkn <= 0 AND Pld4 <= 623 AND Serping1 <= 0 AND Ptgs1 <= 0 AND P2ry13 <= 0 AND Selplg <= 576 AND Krt5 <= 1 AND Cx3cr1 > 1 AND Tmem119 <= 0	Liver
Rule242	Ptprcap > 8 AND Mt2 <= 3 AND Lmna <= 4 AND Fos <= 8 AND Cd79a > 80 AND Adap2 <= 1 AND Csf1r <= 2 AND Golm1 <= 72 AND Cd79b > 273 AND Dmkn <= 0 AND Ptgs1 <= 0 AND Pld4 <= 623 AND Serping1 <= 0 AND P2ry13 <= 0 AND Selplg <= 576 AND Krt5 <= 1 AND Tnfrsf12a <= 1 AND Fcrls <= 0 AND C1qb <= 0 AND Cd79b > 425 AND Gpr34 <= 0 AND Unc93b1 <= 3092 AND Cdx1 <= 0 AND Adap2 <= 0 AND Cx3cr1 <= 0 AND Prss32 <= 0…	Spleen
Rule243	Ptprcap > 8 AND Mt2 <= 3 AND Lmna <= 4 AND Fos <= 8 AND Cd79a > 80 AND Adap2 <= 1 AND Csf1r <= 2 AND Golm1 <= 72 AND Cd79b > 273 AND Dmkn <= 0 AND Pld4 <= 623 AND Selplg <= 576 AND Serping1 <= 0 AND P2ry13 <= 0 AND Ptprcap > 108 AND Unc93b1 > 3092 AND Cst3 > 146	Spleen
Rule244	Ptprcap > 8 AND Mt2 <= 3 AND Lmna <= 4 AND Fos <= 8 AND Cd79a > 80 AND Adap2 <= 1 AND Csf1r <= 2 AND Golm1 <= 72 AND Cd79b > 273 AND Dmkn <= 0 AND Pld4 <= 623 AND Serping1 <= 0 AND Ptgs1 <= 0 AND P2ry13 <= 0 AND Unc93b1 <= 1926 AND Limd2 <= 1306 AND Tnfrsf12a <= 1 AND Perp > 1 AND Csf1r <= 0 AND Pld4 <= 0	Spleen
Rule245	Ptprcap > 8 AND Mt2 <= 3 AND Lmna <= 4 AND Fos <= 8 AND Cd79a <= 80 AND Cx3cr1 <= 30 AND Lair1 <= 43 AND Fcgr3 <= 38 AND Ctsd <= 3369 AND Grn <= 5 AND Coro1a > 110 AND Gpr34 > 163 AND Mt2 <= 1 AND Gpr34 <= 556	Thymus
Rule246	Ptprcap > 8 AND Mt2 <= 3 AND Lmna <= 4 AND Fos <= 8 AND Cd79a > 80 AND Adap2 <= 1 AND Csf1r <= 2 AND Golm1 <= 72 AND Cd79b > 273 AND Dmkn <= 0 AND Pld4 <= 623 AND Serping1 <= 0 AND Ptgs1 <= 0 AND P2ry13 <= 0 AND Unc93b1 <= 1926 AND Limd2 <= 1306 AND Perp > 1 AND Ctsd <= 0 AND Tnfrsf12a <= 39	Marrow
Rule247	Ptprcap > 8 AND Mt2 <= 3 AND Lmna <= 4 AND Fos <= 8 AND Cd79a > 80 AND Adap2 <= 1 AND Csf1r <= 2 AND Golm1 <= 72 AND Cd79b > 273 AND Dmkn <= 0 AND Pld4 <= 623 AND Serping1 <= 0 AND Ptgs1 <= 0 AND P2ry13 <= 0 AND Perp > 1 AND C1qb <= 0	Spleen
Rule248	Ptprcap > 8 AND Mt2 <= 3 AND Lmna <= 4 AND Fos <= 8 AND Cd79a > 80 AND Adap2 <= 1 AND Csf1r <= 2 AND Golm1 <= 72 AND Cd79b > 273 AND Dmkn <= 0 AND Pld4 <= 623 AND Serping1 <= 0 AND Ptgs1 <= 0 AND P2ry13 <= 0 AND Tnfrsf12a <= 1 AND Selplg <= 576 AND Krt5 <= 1 AND Fcrls <= 0 AND C1qb <= 0 AND Ptprcap > 108 AND Cdx1 <= 0 AND Ctsd <= 176 AND Hexb <= 891 AND C1qa > 0 AND Cd53 <= 1182	Spleen
Rule249	Ptprcap > 8 AND Mt2 <= 3 AND Lmna <= 4 AND Fos <= 8 AND Cd79a <= 80 AND Cx3cr1 <= 30 AND Lair1 <= 43 AND Fcgr3 <= 38 AND Ctsd <= 2589 AND Grn <= 5 AND Gpr34 > 143 AND C1qa > 0	Liver
Rule250	Ptprcap > 8 AND Mt2 <= 3 AND Lmna <= 4 AND Fos <= 8 AND Cd79a <= 80 AND Cx3cr1 <= 30 AND Lair1 <= 43 AND Fcgr3 <= 38 AND Ctsd <= 2589 AND Grn <= 5 AND Coro1a > 110 AND Sdc1 <= 0 AND Krt14 <= 2 AND Anxa8 <= 0 AND Golm1 > 5 AND Siglech <= 0 AND Dmkn <= 0 AND Unc93b1 <= 499 AND Fcrls <= 1 AND Ly86 > 0 AND Cd79b <= 39 AND Cst3 <= 85	Thymus
Rule251	Ptprcap > 8 AND Mt2 <= 3 AND Lmna <= 4 AND Fos <= 8 AND Cd79a <= 80 AND Cx3cr1 <= 30 AND Lair1 <= 43 AND Fcgr3 <= 38 AND Ctsd <= 2589 AND Grn <= 5 AND Coro1a > 110 AND Sdc1 <= 0 AND Krt14 <= 2 AND Anxa8 <= 0 AND Golm1 > 5 AND Dmkn <= 0 AND P2ry12 <= 1 AND Adap2 <= 0 AND Ly86 <= 5 AND Unc93b1 <= 499 AND Siglech <= 0 AND Csf1r <= 0 AND Fcrls <= 1 AND Fbp2 <= 0 AND Rac2 > 201 AND Itgb5 <= 0 AND C1qb…	Spleen
Rule252	Ptprcap > 8 AND Mt2 <= 3 AND Lmna <= 4 AND Fos <= 8 AND Cd79a <= 80 AND Csf1r <= 15 AND Fcgr3 <= 38 AND Lair1 <= 43 AND Ctsd <= 3369 AND Grn <= 5 AND Coro1a > 110 AND Sdc1 <= 0 AND Gsn > 112 AND Golm1 <= 9 AND Cldn3 <= 0 AND Slc2a5 <= 0 AND Lmna <= 2 AND Lpcat2 <= 96 AND Elf3 <= 0 AND Tspan1 <= 0 AND Ctsd <= 1567 AND Krt5 <= 3 AND Sell <= 73 AND Pigr <= 0 AND Selplg <= 1468	Thymus
Rule253	Ptprcap > 8 AND Mt2 <= 3 AND Lmna <= 4 AND Fos <= 8 AND Cd79a > 56 AND P2ry13 <= 1 AND Adap2 <= 1 AND Coro1a > 427 AND Csf1r > 2 AND Golm1 <= 0 AND Krt15 > 0	Liver
Rule254	Ptprcap > 8 AND Mt2 <= 3 AND Lmna <= 4 AND Fos <= 8 AND Cd79a > 56 AND P2ry13 <= 1 AND Adap2 <= 1 AND Coro1a > 427 AND C1qa <= 1 AND Tacstd2 > 168 AND Tmem119 <= 0 AND Hexb > 2	Spleen
Rule255	Ptprcap > 8 AND Mt2 <= 3 AND Lmna <= 4 AND Fos <= 8 AND Cd79a > 56 AND P2ry13 <= 1 AND Adap2 <= 1 AND Coro1a > 427 AND Tacstd2 > 168 AND Tmem119 > 0	Thymus
Rule256	Ptprcap > 8 AND Mt2 <= 3 AND Lmna <= 4 AND Cd79a > 56 AND Mt1 <= 5 AND Fos > 421 AND Fxyd3 <= 0 AND Itgb5 <= 17 AND Gpx2 <= 1 AND Igfbp2 <= 0 AND Mt2 <= 1 AND Lgals7 <= 0 AND Cd79b <= 2260 AND Arhgdib <= 397 AND Sdc1 <= 29 AND Ctss <= 1098	Marrow
Rule257	Ptprcap > 8 AND Mt2 <= 3 AND Lmna <= 4 AND Cd79a > 56 AND Mt1 <= 5 AND Fos > 429 AND Fxyd3 <= 0 AND Itgb5 <= 16 AND Gpx2 <= 1 AND Igfbp2 <= 0 AND P2ry13 <= 0 AND Trim29 <= 0 AND Prss32 <= 0 AND Fcrls > 0 AND Trem2 <= 0	Fat
Rule258	Ptprcap > 8 AND Mt2 <= 3 AND Lmna <= 4 AND Cd79a > 56 AND Mt1 <= 5 AND Cd79b > 454 AND Fos <= 429 AND Pigr > 1 AND Olfml3 > 0 AND Cd53 <= 837	Liver
Rule259	Ptprcap > 8 AND Mt2 <= 3 AND Lmna <= 4 AND Mt1 <= 5 AND Cd79a > 56 AND Cd79b > 454 AND Fos <= 429 AND Tacstd2 <= 51 AND Adap2 <= 1 AND Dmkn <= 0 AND C1qb <= 0 AND P2ry13 <= 0 AND Olfml3 <= 0 AND Cx3cr1 <= 0 AND Fcrls <= 0 AND Dpt <= 0 AND C1qa > 0 AND Fcgr3 <= 0 AND Sell <= 281	Marrow
Rule260	Ptprcap > 8 AND Mt2 <= 3 AND Lmna <= 4 AND Mt1 <= 5 AND Cd79a > 56 AND Cd79b > 454 AND Fos <= 429 AND Tacstd2 <= 51 AND Adap2 <= 1 AND Dmkn <= 0 AND Gpr34 <= 3 AND C1qb <= 0 AND P2ry13 <= 0 AND C1qa <= 0 AND Cx3cr1 <= 0 AND Olfml3 <= 0 AND Dpt <= 0 AND P2ry12 <= 1 AND Fcrls <= 0 AND Ptprcap > 3023	Marrow
Rule261	Ptprcap > 8 AND Mt2 <= 3 AND Lmna <= 4 AND Mt1 <= 5 AND Cd79a > 56 AND Cd79b > 454 AND Fos <= 429 AND Tacstd2 <= 51 AND Adap2 <= 1 AND Dmkn <= 0 AND C1qb <= 0 AND P2ry13 <= 0 AND C1qa <= 0 AND Cx3cr1 <= 0 AND Olfml3 <= 0 AND Unc93b1 <= 2167 AND Cdx1 <= 0 AND Gpr34 <= 0 AND Elf3 > 0 AND Perp <= 0 AND Sdc1 <= 0 AND Hexb <= 272 AND Spint2 <= 52	Marrow
Rule262	Ptprcap > 8 AND Mt2 <= 3 AND Lmna <= 4 AND Mt1 <= 5 AND Cd79a > 56 AND Cd79b > 454 AND Fos <= 429 AND Tacstd2 <= 51 AND Adap2 <= 1 AND Dmkn <= 0 AND Gpr34 <= 3 AND C1qb <= 0 AND P2ry13 <= 0 AND C1qa <= 0 AND Cx3cr1 <= 0 AND Olfml3 <= 0 AND Fcrls <= 0 AND Cdx1 <= 0 AND Dpt <= 0 AND P2ry12 > 1	Spleen
Rule263	Ptprcap > 8 AND Mt2 <= 3 AND Lmna <= 4 AND Mt1 <= 5 AND Cd79a > 56 AND Cd79b > 454 AND Fos <= 429 AND Tacstd2 <= 51 AND Adap2 <= 1 AND Dmkn <= 0 AND Gpr34 <= 3 AND C1qb <= 0 AND P2ry13 <= 0 AND C1qa <= 0 AND Cx3cr1 <= 0 AND Olfml3 <= 0 AND Fcrls <= 0 AND Cdx1 <= 0 AND Dpt <= 0 AND Tmem119 <= 0 AND Tmem45b > 0 AND Sdc4 > 0 AND Abhd12 <= 55 AND Coro1a > 230	Spleen
Rule264	Ptprcap > 8 AND Mt2 <= 3 AND Lmna <= 4 AND Mt1 <= 5 AND Cd79a > 56 AND Cd79b > 454 AND Fos <= 429 AND Tacstd2 <= 51 AND Adap2 <= 1 AND Dmkn <= 0 AND C1qb <= 0 AND P2ry13 <= 0 AND C1qa <= 0 AND Cx3cr1 <= 0 AND Olfml3 <= 0 AND Dpt <= 0 AND Fcrls <= 0 AND Tmem119 <= 0 AND Lgals7 > 0 AND Siglech <= 0 AND Col17a1 <= 0 AND Aqp3 <= 0 AND Serpinb5 <= 0 AND Rac2 > 514	Marrow
Rule265	Ptprcap > 8 AND Mt2 <= 3 AND Lmna <= 4 AND Itgb5 > 2 AND Dsp > 1 AND Gpr34 <= 0	Pancreas
Rule266	Ptprcap > 8 AND Mt2 <= 3 AND Lmna <= 4 AND Cd79a > 56 AND Mt1 <= 5 AND Cd79b > 454 AND Fos <= 429 AND Tacstd2 <= 51 AND Adap2 <= 1 AND Dmkn <= 0 AND C1qb <= 0 AND P2ry13 <= 0 AND C1qa <= 0 AND Cx3cr1 <= 0 AND Olfml3 <= 0 AND Dpt <= 0 AND Fcrls <= 0 AND Cdx1 <= 0 AND Tmem119 <= 0 AND Krt15 <= 0 AND Cd79a > 349 AND Hexb <= 1010 AND Elf3 <= 0 AND Krt14 > 2 AND Dcn <= 0	Spleen
Rule267	Ptprcap > 8 AND Mt2 <= 3 AND Lmna <= 4 AND Cd79a > 56 AND Mt1 <= 5 AND Cd79b > 454 AND Fos <= 429 AND Tacstd2 <= 51 AND Adap2 <= 1 AND Dmkn <= 0 AND C1qb <= 0 AND P2ry13 <= 0 AND C1qa <= 0 AND Cx3cr1 <= 0 AND Olfml3 <= 0 AND Dpt <= 0 AND Fcrls <= 0 AND Tmem119 <= 0 AND Krt14 <= 2 AND Krt15 <= 0 AND Cd79a > 349 AND Hexb <= 1010 AND Elf3 <= 0 AND Anxa8 <= 0 AND Gpx2 <= 0 AND P2ry12 <= 0 AND Ctss > …	Spleen
Rule268	Ptprcap > 8 AND Mt2 <= 3 AND Lmna <= 4 AND Fos <= 13 AND Cd79a > 56 AND C1qb <= 2 AND Adap2 <= 1 AND Tnfrsf12a <= 1 AND Cd79b > 238 AND Mt1 <= 13 AND Pld4 <= 623 AND Perp <= 1 AND Hexb <= 858 AND Cd79a > 387 AND Tubb6 <= 0 AND P2ry13 <= 0 AND Ptgs1 <= 0 AND Unc93b1 <= 2031 AND C1qa <= 0 AND Tmem119 <= 1 AND Siglech <= 0 AND Serping1 <= 0 AND Trim29 <= 0 AND Laptm5 > 103 AND Krt15 <= 2 AND Csf1r >…	Spleen
Rule269	Ptprcap > 8 AND Mt2 <= 3 AND Lmna <= 4 AND Fos <= 13 AND Cd79a > 56 AND C1qb <= 2 AND Adap2 <= 1 AND Tnfrsf12a <= 1 AND Cd79b > 238 AND Mt1 <= 13 AND Pld4 <= 623 AND Perp <= 1 AND Hexb <= 858 AND Cd79a > 387 AND Tubb6 <= 0 AND P2ry13 <= 0 AND Ptgs1 <= 0 AND Unc93b1 <= 2031 AND C1qa <= 0 AND Tmem119 <= 1 AND Siglech <= 0 AND Serping1 <= 0 AND Trim29 <= 0 AND Laptm5 > 103 AND Krt15 <= 2 AND Spint2 …	Spleen
Rule270	Ptprcap > 8 AND Mt2 <= 3 AND Lmna <= 4 AND Fos <= 13 AND Cd79a > 56 AND C1qb <= 2 AND Adap2 <= 1 AND Tnfrsf12a <= 1 AND Cd79b > 238 AND Mt1 <= 13 AND Pld4 <= 623 AND Perp <= 1 AND Hexb <= 858 AND Cd79a > 387 AND Tubb6 <= 0 AND Spint2 <= 297 AND Laptm5 <= 613 AND Elf3 > 0 AND Serping1 <= 0	Spleen
Rule271	Ptprcap > 8 AND Mt2 <= 3 AND Lmna <= 4 AND Fos <= 13 AND Cd79a > 56 AND C1qb <= 2 AND Adap2 <= 1 AND Tnfrsf12a <= 1 AND Cd79b > 238 AND Mt1 <= 13 AND Pld4 <= 623 AND Perp <= 1 AND Dmkn <= 0 AND P2ry13 <= 0 AND Fcgr3 <= 0 AND C1qa > 0 AND Sdc1 <= 14 AND Pigr <= 0 AND 4632428N05Rik <= 3 AND Selplg <= 63 AND Ptgs1 <= 0 AND Fcrls <= 0 AND Ly86 <= 293	Spleen
Rule272	Ptprcap > 8 AND Mt2 <= 3 AND Lmna <= 4 AND Fos <= 13 AND Cd79a > 56 AND C1qb <= 2 AND Adap2 <= 1 AND Tnfrsf12a <= 1 AND Pld4 > 679 AND Itgb5 <= 0 AND Laptm5 <= 65 AND C1qb <= 0	Lung
Rule273	Ptprcap > 8 AND Mt2 <= 3 AND Lmna <= 4 AND Fos <= 13 AND Cd79a > 56 AND C1qb <= 2 AND Lgmn > 543 AND C1qa <= 0 AND Crlf1 <= 10 AND C1qc <= 0 AND Tmem119 <= 0 AND Ctsd <= 497 AND Sell <= 661	Marrow
Rule274	Ptprcap > 8 AND Mt2 <= 3 AND Lmna <= 4 AND Fos <= 13 AND Cd79a > 56 AND C1qb <= 2 AND Lgmn > 609 AND Epcam <= 0 AND C1qc <= 0 AND Ptprcap > 483	Thymus
Rule275	Ptprcap > 8 AND Mt2 <= 3 AND Lmna <= 4 AND Fos <= 13 AND Cd79a > 56 AND Grn > 244 AND Mt1 <= 87 AND P2ry13 <= 75 AND Unc93b1 <= 1936 AND Siglech <= 1 AND Cdx1 <= 0 AND Dcn > 1 AND Cst3 <= 431 AND Ctsd <= 167	Spleen
Rule276	Ptprcap > 8 AND Mt2 <= 3 AND Lmna <= 4 AND Fos <= 13 AND Cd79a > 56 AND Grn > 175 AND Tnfrsf12a <= 36 AND Dcn <= 6 AND Mt1 <= 86 AND Unc93b1 > 1936 AND Ctsd > 0	Thymus
Rule277	Ptprcap > 8 AND Mt2 <= 3 AND Lmna <= 4 AND Cd79a > 56 AND Mt1 <= 5 AND Cd79b > 454 AND Fos <= 429 AND Tacstd2 <= 51 AND Dmkn <= 0 AND Gpr34 <= 3 AND Adap2 <= 1 AND C1qc <= 1 AND Ptprcap > 46 AND Ptgs1 > 0 AND C1qa <= 1 AND Ptprcap > 232 AND Pld4 <= 75 AND C1qb > 0	Spleen
Rule278	Ptprcap > 8 AND Mt2 <= 3 AND Lmna <= 4 AND Cd79a > 56 AND Mt1 <= 5 AND Cd79b > 454 AND Fos <= 429 AND Tacstd2 <= 51 AND Dmkn <= 0 AND P2ry13 <= 1 AND Adap2 <= 1 AND C1qb <= 0 AND P2ry13 <= 0 AND Slc2a5 <= 0 AND Olfml3 <= 0 AND C1qa <= 0 AND Trim29 <= 0 AND Cdx1 <= 0 AND Cx3cr1 <= 0 AND Krt15 <= 0 AND Elf3 <= 0 AND Fcrls <= 0 AND Pld4 > 1081 AND Ctss <= 1402	Marrow
Rule279	Ptprcap > 8 AND Mt2 <= 3 AND Lmna <= 4 AND Cd79a > 56 AND Mt1 <= 5 AND Cd79b > 454 AND Fos <= 429 AND Tacstd2 <= 51 AND Dmkn <= 0 AND P2ry13 <= 1 AND Adap2 <= 1 AND C1qb <= 0 AND P2ry13 <= 0 AND Slc2a5 <= 0 AND Olfml3 <= 0 AND Trim29 <= 0 AND C1qa <= 0 AND Cdx1 <= 0 AND Cx3cr1 <= 0 AND Krt15 <= 0 AND Elf3 <= 0 AND Fcrls <= 0 AND Tmem119 <= 0 AND Lpcat2 > 1 AND Aqp3 <= 0 AND Hexb <= 252 AND 463242…	Spleen
Rule280	Ptprcap > 8 AND Mt2 <= 3 AND Lmna <= 4 AND Fos <= 13 AND Cd79a > 56 AND P2ry13 <= 1 AND Coro1a > 427 AND C1qb <= 2 AND Adap2 > 1 AND Fos <= 0	Liver
Rule281	Ptprcap > 8 AND Mt2 <= 3 AND Lmna <= 4 AND Cd79a > 56 AND Mt1 <= 5 AND Cd79b > 454 AND Fos <= 429 AND Tacstd2 <= 51 AND Dmkn <= 0 AND P2ry13 <= 1 AND C1qb <= 0 AND P2ry13 <= 0 AND Slc2a5 <= 0 AND Olfml3 <= 0 AND Trim29 <= 0 AND C1qa <= 0 AND Cdx1 <= 0 AND Cx3cr1 <= 0 AND Krt15 <= 0 AND Elf3 <= 0 AND Fcrls <= 0 AND Tmem119 <= 0 AND Hexb <= 1216 AND Col17a1 <= 0 AND Cst3 > 3 AND Serping1 > 1 AND Cd…	Marrow
Rule282	Ptprcap > 8 AND Mt2 <= 3 AND Lmna <= 4 AND Cd79a > 56 AND Mt1 <= 5 AND Cd79b > 454 AND Fos <= 429 AND Tacstd2 <= 51 AND Dmkn <= 0 AND P2ry13 <= 1 AND C1qb <= 0 AND P2ry13 <= 0 AND Slc2a5 <= 0 AND Olfml3 <= 0 AND Trim29 <= 0 AND C1qa <= 0 AND Cdx1 <= 0 AND Cx3cr1 <= 0 AND Krt15 <= 0 AND Elf3 <= 0 AND Fcrls <= 0 AND Tmem119 <= 0 AND Hexb <= 1216 AND Col17a1 <= 0 AND Cst3 > 3 AND Cst3 > 622 AND Unc9…	Marrow
Rule283	Sell > 2 AND Serping1 <= 14 AND Fos <= 36 AND Cd79a > 123 AND Tubb6 > 11 AND Csf1r <= 28 AND Lgals4 <= 1 AND Gsn <= 26 AND Limd2 <= 421	Muscle
Rule284	Ptprcap > 8 AND Mt2 <= 3 AND Lmna <= 4 AND Fos <= 13 AND Cd79a > 56 AND P2ry13 <= 1 AND Tnfrsf12a <= 1 AND Grn > 159 AND Dcn <= 6 AND Mt1 <= 86 AND Trem2 <= 0 AND Ctss <= 657 AND C1qa <= 0 AND Fcrls <= 0 AND Hexb <= 464 AND Mt1 <= 2 AND Csf1r <= 0 AND Itgb5 <= 0 AND Abhd12 <= 112 AND Krt19 <= 0 AND Lgmn <= 270 AND Krt8 <= 0 AND Mt1 <= 0 AND Trim29 <= 0 AND Krt5 <= 0 AND Unc93b1 > 92	Marrow
Rule285	Sell > 2 AND Serping1 <= 14 AND Fos <= 36 AND Csf1r <= 12 AND Cd79a > 132 AND Tubb6 > 91 AND Golm1 <= 0	Thymus
Rule286	Sell > 2 AND Serping1 <= 14 AND Fos <= 36 AND Cd79a > 128 AND Pigr > 8 AND Unc93b1 <= 64	Liver
Rule287	Sell > 2 AND Serping1 <= 14 AND Fos <= 36 AND Cd79a > 128 AND P2ry13 <= 1 AND Ptgs1 <= 0 AND C1qa <= 0 AND Tnfrsf12a <= 13 AND Hexb > 808 AND Pld4 <= 14	Fat
Rule288	Sell > 2 AND Serping1 <= 14 AND Fos <= 36 AND Cd79a > 128 AND P2ry13 <= 1 AND Ptgs1 <= 0 AND C1qa <= 0 AND Tnfrsf12a <= 13 AND Coro1a > 388 AND Lmna <= 140 AND Trim29 <= 0 AND Mt2 <= 5 AND Krt15 <= 0 AND Col17a1 > 0 AND Mt1 <= 0	Marrow
Rule289	Sell > 2 AND Serping1 <= 14 AND Fos <= 36 AND Cd79a > 128 AND P2ry13 <= 1 AND Ptgs1 <= 0 AND C1qa <= 0 AND Tnfrsf12a <= 13 AND Coro1a > 388 AND Lmna <= 140 AND Trim29 <= 0 AND Mt2 <= 5 AND Krt15 <= 0 AND P2ry13 <= 0 AND Anxa8 <= 0 AND Tmem119 <= 0 AND Fcgr3 <= 0 AND Tacstd2 <= 16 AND C1qb <= 0 AND Olfml3 <= 0 AND Fcrls <= 0 AND Cx3cr1 <= 0 AND Dcn > 3 AND Mt1 <= 0 AND Coro1a > 672	Spleen
Rule290	Sell > 2 AND Serping1 <= 14 AND Fos <= 36 AND Cd79a > 128 AND P2ry13 <= 1 AND Ptgs1 <= 0 AND C1qa <= 0 AND Tnfrsf12a <= 13 AND Coro1a > 388 AND Lmna > 140 AND Sdc1 <= 0 AND Arhgdib <= 2563 AND Hexb <= 74	Muscle
Rule291	Sell > 2 AND Serping1 <= 14 AND Fos <= 36 AND Cd79a > 128 AND P2ry13 <= 1 AND Ptgs1 <= 0 AND C1qa <= 0 AND Tnfrsf12a <= 13 AND Coro1a > 388 AND Krt15 <= 0 AND Mt2 <= 4 AND P2ry13 <= 0 AND Anxa8 <= 0 AND Tmem119 <= 0 AND Fcgr3 <= 0 AND Krt14 <= 2 AND Fxyd3 <= 0 AND C1qb <= 0 AND Olfml3 <= 0 AND Dcn <= 3 AND Fcrls <= 0 AND Lmna <= 37 AND Tacstd2 <= 16 AND Tnfrsf12a <= 1 AND Ctsd <= 181 AND Hexb <= …	Spleen
Rule292	Sell > 2 AND Serping1 <= 14 AND Fos <= 32 AND Cd79a > 128 AND Ptgs1 <= 0 AND Tnfrsf12a <= 13 AND P2ry13 <= 4 AND C1qa <= 0 AND Coro1a > 388 AND Krt15 <= 0 AND Mt2 <= 4 AND P2ry13 <= 0 AND Anxa8 <= 0 AND Tmem119 <= 0 AND C1qb <= 0 AND Trim29 > 0 AND Pld4 <= 24	Spleen
Rule293	Sell > 2 AND Mt2 <= 3 AND Fos > 32 AND Lmna <= 4 AND Grn > 2 AND C1qa <= 147 AND Cd79a <= 61 AND Fos <= 2741 AND Tspan8 <= 1 AND Coro1a > 127 AND Epcam <= 11 AND Fcrls <= 3 AND Trem2 <= 2 AND Crlf1 <= 0 AND Lair1 <= 652 AND Cst3 > 106 AND P2ry12 <= 115 AND C1qb <= 167 AND Capns2 <= 0 AND Arhgdib > 155 AND C1qc <= 22 AND Dcn <= 6 AND Abhd12 <= 273 AND Serping1 <= 1 AND Spint2 > 1 AND Aqp3 <= 1 AND…	Marrow
Rule294	Sell > 2 AND Serping1 <= 14 AND Mt2 <= 2 AND Fos <= 37 AND Csf1r <= 17 AND Cd79a > 132 AND P2ry13 > 1 AND P2ry12 <= 5 AND Abhd12 <= 11	Muscle
Rule295	Sell > 2 AND Serping1 <= 14 AND Mt2 <= 2 AND Fos <= 37 AND Csf1r <= 17 AND Cd79a > 128 AND Ptgs1 <= 0 AND C1qc <= 1 AND Tnfrsf12a <= 1 AND Lmna <= 4 AND Tubb6 <= 0 AND Krt15 <= 0 AND Csf1r <= 1 AND P2ry13 <= 0 AND Col17a1 > 0 AND Selplg <= 28	Fat
Rule296	Sell > 2 AND Serping1 <= 14 AND Mt2 <= 2 AND Fos <= 37 AND Csf1r <= 17 AND Cd79a > 128 AND Ptgs1 <= 0 AND Trim29 <= 0 AND C1qc <= 1 AND Tnfrsf12a <= 1 AND Coro1a > 428 AND Lmna > 128 AND Sell <= 518	Fat
Rule297	Sell > 2 AND Serping1 <= 14 AND Mt2 <= 2 AND Fos <= 37 AND Csf1r <= 17 AND Cd79a > 128 AND Ptgs1 <= 0 AND Trim29 <= 0 AND Tnfrsf12a <= 1 AND C1qc <= 1 AND Coro1a > 428 AND Limd2 > 1092 AND Fcrls <= 0 AND Cx3cr1 <= 0 AND Olfml3 <= 0 AND Abhd12 <= 84 AND Hexb <= 148 AND Gpr34 <= 0 AND Siglech <= 0 AND Dcn <= 1	Marrow
Rule298	Sell > 2 AND Serping1 <= 14 AND Mt2 <= 2 AND Fos <= 37 AND Csf1r <= 12 AND Cd79a > 128 AND Ptgs1 <= 0 AND Trim29 <= 0 AND Tnfrsf12a <= 1 AND C1qc <= 1 AND Csf1r <= 1 AND Coro1a > 388 AND Limd2 > 1166 AND Fcrls <= 0 AND Epcam <= 0 AND P2ry12 <= 0 AND Krt14 <= 0 AND Lmna <= 0 AND Ctss <= 1722	Fat
Rule299	Sell > 2 AND Serping1 <= 14 AND Fos <= 37 AND Csf1r <= 12 AND Cd79a > 128 AND Ptgs1 <= 0 AND C1qc <= 1 AND Mt2 > 4 AND Lmna > 1 AND Tubb6 <= 7	Spleen
Rule300	Pigr > 2 AND Cldn7 <= 0 AND Krt19 <= 0 AND Cd79a <= 125 AND Gpx2 <= 0 AND Epcam <= 1 AND Serping1 > 1 AND Dpt <= 72 AND Ptprcap <= 127	Liver
Rule301	Sell > 2 AND Mt2 <= 3 AND Fos <= 37 AND Csf1r <= 12 AND Cd79a > 128 AND C1qb <= 2 AND Ptgs1 <= 0 AND Trim29 <= 0 AND Csf1r <= 2 AND Tnfrsf12a <= 1 AND Coro1a > 388 AND Elf3 > 0 AND Krt8 <= 0	Fat
Rule302	Sell > 2 AND Mt2 <= 3 AND Fos <= 37 AND Csf1r <= 12 AND Cd79a > 128 AND C1qb <= 2 AND Ptgs1 <= 0 AND Csf1r <= 2 AND Trim29 <= 0 AND Tnfrsf12a <= 1 AND Coro1a > 388 AND C1qa <= 0 AND Spint2 <= 272 AND Dsc3 > 0 AND Epcam <= 0	Muscle
Rule303	Sell > 2 AND Mt2 <= 3 AND Fos <= 37 AND Csf1r <= 12 AND Cd79a > 128 AND C1qb <= 2 AND Ptgs1 <= 0 AND Csf1r <= 2 AND Trim29 <= 0 AND Tnfrsf12a <= 1 AND Coro1a > 388 AND C1qa <= 0 AND Spint2 <= 272 AND Tmem119 <= 0 AND P2ry13 <= 0 AND Fcgr3 <= 0 AND Krt5 > 0 AND Pkp3 <= 88 AND Cd79b > 433 AND Cst3 <= 80	Spleen
Rule304	Sell > 2 AND Mt2 <= 3 AND Fos <= 37 AND Csf1r <= 12 AND Cd79a > 128 AND C1qb <= 2 AND Ptgs1 <= 0 AND Trim29 <= 0 AND Csf1r <= 2 AND Tnfrsf12a <= 1 AND Coro1a > 388 AND Krt5 <= 0 AND Spint2 <= 266 AND Slc2a5 > 0 AND Limd2 <= 881	Spleen
Rule305	Sell > 2 AND Mt2 <= 3 AND Fos <= 37 AND Csf1r <= 12 AND Cd79a > 128 AND C1qb <= 2 AND Ptgs1 <= 0 AND Trim29 <= 0 AND Csf1r <= 2 AND Tnfrsf12a <= 1 AND Coro1a > 388 AND Slc2a5 <= 0 AND Krt5 <= 0 AND Spint2 <= 266 AND Tmem119 <= 0 AND P2ry13 <= 0 AND Fcgr3 <= 0 AND Tubb6 > 1 AND Grn > 19	Marrow
Rule306	Sell > 2 AND Mt2 <= 3 AND Fos <= 37 AND Csf1r <= 12 AND Cd79a > 128 AND C1qb <= 2 AND Ptgs1 <= 0 AND Trim29 <= 0 AND Csf1r <= 2 AND Tnfrsf12a <= 1 AND Coro1a > 388 AND Slc2a5 <= 0 AND Krt5 <= 0 AND Spint2 <= 266 AND Tubb6 <= 0 AND Lmna > 2 AND Gpr34 <= 0 AND Coro1a > 1101	Spleen
Rule307	Sell > 2 AND Mt2 <= 3 AND Fos <= 37 AND Csf1r <= 12 AND Cd79a > 128 AND C1qb <= 2 AND Lmna <= 3 AND Ptgs1 <= 0 AND Csf1r <= 2 AND Tnfrsf12a <= 1 AND Krt5 <= 0 AND Tubb6 <= 0 AND Slc2a5 <= 0 AND P2ry13 <= 0 AND Cx3cr1 <= 0 AND Tmem119 <= 0 AND Coro1a > 386 AND Dpt > 1 AND Ctsd > 0	Spleen
Rule308	Sell > 2 AND Mt2 <= 3 AND Fos <= 37 AND Csf1r <= 12 AND Cd79a > 128 AND C1qb <= 2 AND Lmna <= 3 AND Ptgs1 <= 0 AND Csf1r <= 2 AND Tnfrsf12a <= 1 AND Krt5 <= 0 AND Tubb6 > 0 AND Unc93b1 > 83 AND Perp <= 0 AND Mt2 <= 0 AND Rac2 <= 719	Spleen
Rule309	Sell > 2 AND Mt2 <= 3 AND Fos <= 37 AND Csf1r <= 12 AND Cd79a > 128 AND C1qb <= 2 AND Lmna <= 3 AND Ptgs1 <= 0 AND Csf1r <= 2 AND Tnfrsf12a <= 1 AND Tubb6 <= 0 AND Slc2a5 <= 0 AND P2ry13 <= 0 AND Krt5 <= 0 AND Cx3cr1 <= 0 AND Tmem119 <= 0 AND Coro1a > 386 AND Serping1 <= 1 AND Unc93b1 <= 1558 AND C1qa <= 0 AND Sdc1 > 5	Spleen
Rule310	Ptprcap > 3 AND Fxyd3 <= 6 AND Lmna <= 10 AND Mt2 <= 3 AND Cd79a > 71 AND Mt1 <= 5 AND Cd79b > 312 AND Fos > 429 AND Fxyd3 <= 0 AND Lgals7 <= 0 AND Lmna <= 5 AND Gpx2 <= 1 AND Itgb5 <= 51 AND P2ry13 <= 0 AND Trim29 <= 0 AND Prss32 <= 0 AND Cd79b <= 2260 AND Pld4 > 159 AND Gpr34 <= 0 AND Krt15 <= 0 AND Coro1a > 516	Marrow
Rule311	Ptprcap > 3 AND Fxyd3 <= 6 AND Lmna <= 10 AND Mt2 <= 3 AND Cd79a > 71 AND Mt1 <= 5 AND Cd79b > 312 AND Fos <= 429 AND Tacstd2 > 16 AND Fcrls <= 0 AND Trem2 <= 0 AND 4632428N05Rik <= 341 AND Laptm5 > 156 AND Rac2 <= 673 AND Csf1r <= 0 AND Rac2 > 31	Spleen
Rule312	Sell > 2 AND Mt2 <= 3 AND Fos <= 13 AND Cd79a > 125 AND Trim29 <= 0 AND Sdc1 > 6 AND Pkp3 <= 4 AND Sdc4 > 51	Muscle
Rule313	Sell > 2 AND Mt2 <= 3 AND Fos <= 13 AND Cd79a > 125 AND Trim29 <= 0 AND Slc2a5 <= 0 AND C1qb <= 2 AND Sdc1 > 10 AND Pkp3 <= 4 AND Ctsd <= 1	Marrow
Rule314	Sell > 2 AND Mt2 <= 3 AND Fos <= 13 AND Cd79a > 125 AND Trim29 <= 0 AND Ptgs1 <= 0 AND Igfbp2 > 0 AND Pigr <= 0 AND Arhgdib <= 539	Muscle
Rule315	Sell > 2 AND Mt2 <= 3 AND Fos <= 13 AND Cd79a > 125 AND Trim29 <= 0 AND Slc2a5 <= 0 AND C1qb <= 2 AND Ptgs1 <= 0 AND Tnfrsf12a <= 1 AND Csf1r > 1 AND Fcrls <= 1 AND Unc93b1 <= 458 AND Spint2 <= 220	Spleen
Rule316	Sell > 2 AND Mt2 <= 3 AND Fos <= 13 AND Cd79a > 125 AND Trim29 <= 0 AND C1qb <= 2 AND Csf1r > 1 AND C1qc > 0 AND P2ry13 > 0	Fat
Rule317	Sell > 2 AND Mt2 <= 3 AND Fos <= 13 AND Cd79a > 125 AND Trim29 <= 0 AND C1qb <= 2 AND Ptgs1 <= 0 AND Tnfrsf12a <= 1 AND Fcrls <= 1 AND P2ry13 <= 0 AND Dcn <= 3 AND Tmem119 <= 0 AND Lmna > 3 AND Cdx1 <= 0 AND Cldn3 <= 0 AND Csf1r <= 0	Muscle
Rule318	Sell > 2 AND Mt2 <= 3 AND Fos <= 13 AND Cd79a > 125 AND Trim29 <= 0 AND C1qb <= 2 AND Ptgs1 <= 0 AND Tnfrsf12a <= 1 AND Fcrls <= 1 AND P2ry13 <= 0 AND Tubb6 <= 0 AND Krt15 <= 0 AND Dcn <= 3 AND Lmna <= 31 AND Cldn3 > 0 AND Unc93b1 <= 95	Marrow
Rule319	Sell > 2 AND Mt2 <= 3 AND Fos <= 13 AND Cd79a > 125 AND Trim29 <= 0 AND C1qb <= 2 AND Ptgs1 <= 0 AND Tnfrsf12a <= 1 AND Fcrls <= 1 AND P2ry13 <= 0 AND Tubb6 <= 0 AND Krt15 <= 0 AND Cldn3 > 0 AND C1qb <= 0	Spleen
Rule320	Sell > 2 AND Mt2 <= 3 AND Fos <= 13 AND Cd79a > 125 AND Trim29 <= 0 AND C1qb <= 2 AND Ptgs1 <= 0 AND Tnfrsf12a <= 1 AND Fcrls <= 1 AND P2ry13 <= 0 AND Serping1 <= 0 AND Dmkn <= 0 AND Cd79b > 1001 AND Krt15 <= 2 AND Spint2 <= 302 AND Csf1r <= 0 AND Fxyd3 <= 0 AND Dcn > 3 AND Ptprcap > 33	Spleen
Rule321	Sell > 2 AND Mt2 <= 3 AND Fos <= 13 AND Cd79a > 125 AND Trim29 <= 0 AND C1qb <= 2 AND Ptgs1 <= 0 AND Tnfrsf12a <= 1 AND Fcrls <= 1 AND P2ry13 <= 0 AND Tubb6 <= 0 AND Dmkn <= 0 AND Krt15 <= 0 AND Dcn <= 3 AND Lmna > 31	Fat
Rule322	Sell > 2 AND Mt2 <= 3 AND Fos <= 13 AND Cd79a > 125 AND Trim29 <= 0 AND C1qb <= 2 AND Ptgs1 <= 0 AND Tnfrsf12a <= 1 AND Fcrls <= 1 AND P2ry13 <= 0 AND Tubb6 <= 0 AND Dmkn <= 0 AND Krt15 <= 0 AND Spint2 <= 405 AND Dcn <= 3 AND Tmem119 <= 0 AND Tspan1 > 0 AND Cd79a <= 2833	Marrow
Rule323	Sell > 2 AND Mt2 <= 3 AND Fos <= 13 AND Cd79a > 125 AND Trim29 <= 0 AND C1qb <= 2 AND Ptgs1 <= 0 AND Tnfrsf12a <= 1 AND Fcrls <= 1 AND P2ry13 <= 0 AND Tubb6 <= 0 AND Dmkn <= 0 AND Unc93b1 <= 1558 AND Cd79b > 969 AND Cldn3 <= 0 AND Arhgdib > 7 AND Serping1 <= 0 AND Krt15 <= 2 AND Tacstd2 <= 51 AND Dsc3 <= 0 AND Mt2 <= 1 AND Cx3cr1 > 0 AND Krt15 <= 0	Marrow
Rule324	Sell > 2 AND Mt2 <= 3 AND Fos <= 13 AND Cd79a > 125 AND Trim29 <= 0 AND Ptgs1 <= 0 AND Tnfrsf12a <= 1 AND Limd2 > 1 AND Igfbp2 > 0 AND Pigr <= 0	Spleen
Rule325	Sell > 2 AND Mt2 <= 3 AND Fos <= 13 AND Cd79a > 125 AND Igfbp2 <= 0 AND Trim29 > 0 AND Pld4 <= 1 AND Ctss > 89	Fat
Rule326	Sell > 2 AND Mt2 <= 3 AND Fos <= 13 AND Cd79a > 125 AND Igfbp2 <= 0 AND Ptgs1 <= 0 AND Trim29 > 0 AND Laptm5 > 740	Muscle
Rule327	Sell > 2 AND Mt2 <= 3 AND Fos <= 13 AND Cd79a > 125 AND Igfbp2 <= 0 AND Ptgs1 <= 0 AND Tnfrsf12a <= 1 AND Limd2 > 1 AND Csf1r > 2 AND Gpr34 <= 1 AND Olfml3 <= 0	Spleen
Rule328	Sell > 2 AND Mt2 <= 3 AND Fos <= 13 AND Csf1r <= 12 AND Cd79a > 125 AND Igfbp2 <= 0 AND Csf1r <= 1 AND C1qc <= 1 AND Ptgs1 <= 0 AND Tnfrsf12a <= 1 AND Tubb6 <= 0 AND Krt15 <= 0 AND Slc2a5 <= 0 AND P2ry13 <= 0 AND Anxa8 > 0 AND Cst3 <= 317	Marrow
Rule329	Sell > 2 AND Mt2 <= 3 AND Fos <= 13 AND Csf1r <= 12 AND Cd79a > 125 AND Igfbp2 <= 0 AND Csf1r <= 1 AND C1qc <= 1 AND Ptgs1 <= 0 AND Tnfrsf12a <= 1 AND Tubb6 <= 0 AND Krt15 <= 0 AND Slc2a5 <= 0 AND P2ry13 <= 0 AND Dcn <= 3 AND Unc93b1 <= 1566 AND Tmem119 <= 0 AND C1qa <= 0 AND Cd79b > 936 AND Tacstd2 <= 18 AND Trem2 <= 0 AND Dsc3 <= 0 AND Fxyd3 <= 0 AND Limd2 > 2 AND Siglech <= 0 AND Rgs10 <= 57 A…	Spleen
Rule330	Ptprcap > 3 AND Fxyd3 <= 6 AND Lmna <= 10 AND Mt2 <= 3 AND Cd79a > 71 AND Mt1 <= 5 AND Tacstd2 > 16 AND Igfbp2 <= 0 AND Fcrls <= 0 AND Cd79b > 1568 AND Krt14 <= 0 AND Lgmn <= 454	Marrow
Rule331	Sell > 2 AND Mt2 <= 3 AND Fos <= 13 AND Csf1r <= 12 AND Cd79a > 125 AND Igfbp2 <= 0 AND Csf1r <= 1 AND C1qc <= 1 AND Sdc1 > 10 AND Pkp3 <= 4	Fat
Rule332	Sell > 2 AND Mt2 <= 3 AND Fos <= 13 AND Csf1r <= 12 AND Cd79a > 125 AND Igfbp2 <= 0 AND Csf1r <= 1 AND C1qc <= 1 AND Ptgs1 <= 0 AND Tnfrsf12a <= 1 AND Tubb6 <= 0 AND Krt15 <= 0 AND Fcrls > 1 AND Hexb <= 34	Marrow
Rule333	Sell > 2 AND Mt2 <= 3 AND Fos <= 13 AND Csf1r <= 12 AND Cd79a > 125 AND Igfbp2 <= 0 AND Csf1r <= 1 AND C1qc <= 1 AND Ptgs1 <= 0 AND Tnfrsf12a <= 1 AND Tubb6 <= 0 AND Krt15 <= 0 AND Slc2a5 <= 0 AND P2ry13 > 0 AND Cd79b > 318 AND Abhd12 <= 553 AND Csf1r <= 0	Spleen
Rule334	Sell > 2 AND Mt2 <= 3 AND Fos <= 13 AND Csf1r <= 12 AND Cd79a > 125 AND Igfbp2 <= 0 AND Csf1r <= 1 AND C1qc <= 1 AND Ptgs1 <= 0 AND Tnfrsf12a <= 1 AND P2ry13 <= 0 AND Slc2a5 <= 0 AND Unc93b1 <= 1558 AND Cd79b > 987 AND C1qb > 2 AND Tmem119 <= 0	Liver
Rule335	Sell > 2 AND Mt2 <= 3 AND Fos <= 13 AND Csf1r <= 12 AND Cd79a > 125 AND C1qb <= 3 AND Dsc3 > 0	Marrow
Rule336	Sell > 2 AND Mt2 <= 3 AND Fos <= 13 AND Csf1r <= 12 AND Cd79a > 125 AND C1qb <= 3 AND Fcrls > 1 AND P2ry12 > 0	Muscle
Rule337	Sell > 2 AND Mt2 <= 3 AND Fos <= 13 AND Csf1r <= 12 AND Cd79a > 125 AND Igfbp2 > 0 AND Anxa8 <= 0 AND Hexb > 19	Liver
Rule338	Sell > 2 AND Mt2 <= 3 AND Fos <= 13 AND Csf1r <= 12 AND Cd79a > 125 AND Csf1r <= 1 AND C1qc <= 1 AND Ptgs1 <= 0 AND P2ry13 <= 0 AND Tnfrsf12a <= 1 AND Unc93b1 <= 1558 AND Cd79b > 969 AND Tmem119 <= 0 AND Trim29 <= 0 AND Itgb5 > 0 AND Ctsd <= 3	Lung
Rule339	Sell > 2 AND Mt2 <= 3 AND Fos <= 13 AND Csf1r <= 12 AND Cd79a > 125 AND Csf1r <= 1 AND C1qc <= 1 AND Ptgs1 <= 0 AND Tnfrsf12a <= 1 AND P2ry13 <= 0 AND Unc93b1 <= 1558 AND Tubb6 <= 0 AND Dmkn > 0 AND Coro1a <= 1322	Muscle
Rule340	Sell > 2 AND Mt2 <= 3 AND Fos <= 13 AND Csf1r <= 12 AND Cd79a > 125 AND Csf1r <= 1 AND C1qc <= 1 AND Ptgs1 <= 0 AND Tnfrsf12a <= 1 AND P2ry13 <= 0 AND Unc93b1 <= 1558 AND Tubb6 <= 0 AND Cd79b > 969 AND C1qb <= 2 AND Tmem119 <= 0 AND Krt15 <= 2 AND Trim29 <= 0 AND Itgb5 <= 0 AND Cldn3 <= 0 AND Tacstd2 <= 51 AND Trem2 <= 0 AND Serpinb5 <= 0 AND Siglech <= 0 AND Serping1 <= 1 AND Tacstd2 <= 0 AND Rg…	Marrow
Rule341	Sell > 2 AND Mt2 <= 3 AND Fos <= 13 AND Csf1r <= 12 AND Cd79a > 125 AND Csf1r <= 1 AND C1qc <= 1 AND Ptgs1 <= 0 AND Tnfrsf12a <= 1 AND P2ry13 <= 0 AND Unc93b1 <= 1558 AND Tubb6 <= 0 AND Cd79b > 969 AND C1qb <= 2 AND Serping1 <= 0 AND Krt15 <= 2 AND Cldn3 <= 0 AND Mt2 <= 1 AND Anxa8 <= 0 AND Tacstd2 <= 51 AND Mt1 > 0 AND Cd79b > 1047 AND Olfml3 <= 0	Spleen
Rule342	Sell > 2 AND Mt2 <= 3 AND Fos <= 13 AND Csf1r <= 12 AND Cd79a > 125 AND Csf1r <= 1 AND C1qc <= 1 AND Ptgs1 <= 0 AND Tnfrsf12a <= 1 AND P2ry13 <= 0 AND Unc93b1 <= 1558 AND Tubb6 <= 0 AND Cd79b > 969 AND C1qb <= 2 AND Tmem119 <= 0 AND Krt15 > 2 AND Hexb <= 1	Muscle
Rule343	Sell > 2 AND Mt2 <= 3 AND Fos <= 13 AND Csf1r <= 12 AND Cd79a > 125 AND Csf1r <= 1 AND C1qc <= 1 AND Ptgs1 <= 0 AND Tnfrsf12a <= 1 AND P2ry13 <= 0 AND Unc93b1 <= 1558 AND Tubb6 <= 0 AND Cd79b > 969 AND C1qb <= 2 AND Tmem119 <= 0 AND Trim29 <= 0 AND Itgb5 <= 0 AND Mt2 <= 1 AND Csf1r <= 0 AND Cldn3 <= 0 AND Trem2 <= 0 AND 4632428N05Rik <= 4 AND Mt1 <= 0 AND Krt15 <= 1 AND Serpinb5 <= 0 AND Sdc1 <= …	Spleen
Rule344	Ptprcap > 3 AND Fxyd3 <= 6 AND Lmna <= 10 AND Mt2 <= 3 AND Mt1 <= 5 AND Cd79a > 56 AND Tacstd2 > 16 AND Fcrls <= 0 AND Igfbp2 <= 0 AND Gpr34 <= 1 AND Krt15 <= 1 AND Sell <= 20 AND Spint2 <= 26	Spleen
Rule345	Ptprcap > 5 AND Fxyd3 <= 10 AND Lmna <= 10 AND Mt2 <= 3 AND Tacstd2 > 11 AND Cd79a <= 239 AND Cldn3 <= 9 AND Selplg <= 1968 AND Arhgdib > 67 AND Rac2 <= 3616 AND Fos > 9	Marrow
Rule346	Ptprcap > 5 AND Fxyd3 > 10 AND Lgals7 > 35 AND Gpx2 <= 8	Skin
Rule347	Sell > 2 AND Mt2 <= 3 AND Fos <= 37 AND Csf1r <= 12 AND Cd79a > 128 AND Dmkn > 1 AND Serpinb5 <= 0	Heart
Rule348	Ptprcap > 5 AND Serping1 <= 14 AND Mt2 <= 3 AND Itgb5 <= 13 AND Cd79a > 70 AND Fxyd3 > 1 AND Dpt <= 0 AND Dsc3 <= 2 AND Olfml3 <= 0	Trachea
Rule349	Ptprcap > 5 AND Serping1 <= 14 AND Mt2 <= 3 AND Itgb5 <= 13 AND Cd79a > 70 AND Tacstd2 <= 16 AND Krt19 > 2 AND Laptm5 <= 134	Lung
Rule350	Ptprcap > 5 AND Serping1 <= 14 AND Mt2 <= 3 AND Itgb5 <= 13 AND Cd79a > 70 AND Tacstd2 <= 16 AND Mt1 <= 5 AND Cd79b > 302 AND Fos > 612 AND Fxyd3 <= 0 AND Prss32 > 0	Marrow
Rule351	Ptprcap > 5 AND Serping1 <= 14 AND Mt2 <= 3 AND Itgb5 <= 13 AND Cd79a > 70 AND Tacstd2 <= 16 AND Mt1 <= 5 AND Cd79b > 302 AND Fos > 612 AND Pkp1 <= 0 AND Tspan1 > 0 AND Fos <= 1545	Marrow
Rule352	Ptprcap > 5 AND Serping1 <= 14 AND Mt2 <= 3 AND Itgb5 <= 13 AND Cd79a > 70 AND Tacstd2 <= 16 AND Mt1 <= 5 AND Cd79b > 302 AND Fos > 612 AND Tspan1 <= 0 AND Pkp1 <= 0 AND Tacstd2 <= 0 AND Golm1 <= 1 AND Trem2 <= 0 AND Col17a1 <= 0 AND Krt8 <= 1 AND Cd53 <= 2490 AND Cldn7 <= 0 AND Fcgr3 <= 0 AND C1qb <= 0 AND Spint2 <= 197 AND Krt15 <= 0 AND Grn <= 112 AND Krt14 <= 0 AND Mt2 <= 1 AND Krt5 <= 0 AND …	Fat
Rule353	Ptprcap > 5 AND Serping1 <= 14 AND Mt2 <= 3 AND Itgb5 <= 13 AND Cd79a > 70 AND Tacstd2 <= 16 AND Mt1 <= 5 AND Cd79b > 302 AND Dmkn > 1 AND Selplg > 0 AND Lgmn <= 132 AND Abhd12 <= 16	Muscle
Rule354	Ptprcap > 5 AND Serping1 <= 14 AND Mt2 <= 3 AND Itgb5 <= 13 AND Cd79a > 70 AND Tacstd2 <= 16 AND Mt1 <= 5 AND Cd79b > 302 AND Fos > 612 AND Tspan1 <= 0 AND Lgals4 <= 0 AND Epcam <= 16 AND Tacstd2 <= 0 AND Krt8 <= 1 AND Dpt > 0 AND Laptm5 > 495	Fat
Rule355	Ptprcap > 5 AND Serping1 <= 14 AND Mt2 <= 3 AND Itgb5 <= 13 AND Cd79a > 70 AND Tacstd2 <= 16 AND Mt1 <= 5 AND Cd79b > 302 AND Trim29 > 0 AND Cx3cr1 <= 0 AND Krt19 <= 0 AND Coro1a > 738 AND Pld4 <= 1	Fat
Rule356	Ptprcap > 5 AND Serping1 <= 14 AND Mt2 <= 3 AND Itgb5 <= 13 AND Cd79a > 70 AND Tacstd2 <= 16 AND Mt1 <= 5 AND Cd79b > 302 AND Epcam <= 8 AND Fos <= 270 AND Dmkn <= 0 AND Krt15 <= 2 AND Limd2 > 0 AND Tubb6 <= 0 AND Spint2 <= 267 AND Serping1 <= 0 AND Ptgs1 > 0 AND Laptm5 > 104	Marrow
Rule357	Ptprcap > 5 AND Serping1 <= 14 AND Mt2 <= 3 AND Itgb5 <= 13 AND Cd79a > 70 AND Tacstd2 <= 16 AND Mt1 <= 5 AND Cd79b > 302 AND Epcam <= 8 AND Fos <= 270 AND Ptgs1 <= 0 AND C1qc <= 1 AND Gpr34 > 1 AND 4632428N05Rik <= 398 AND Cst3 <= 133	Spleen
Rule358	Ptprcap > 5 AND Serping1 <= 14 AND Mt2 <= 3 AND Itgb5 <= 13 AND Cd79a > 70 AND Tacstd2 <= 16 AND Mt1 <= 5 AND Cd79b > 302 AND Gpr34 <= 2 AND Fos <= 270 AND Ptgs1 <= 0 AND Tubb6 > 243 AND Lgals4 <= 3 AND Epcam <= 192	Muscle
Rule359	Ptprcap > 5 AND Serping1 <= 14 AND Mt2 <= 3 AND Itgb5 <= 13 AND Cd79a > 70 AND Tacstd2 <= 16 AND Mt1 <= 5 AND Cd79b > 302 AND Gpr34 <= 2 AND P2ry13 <= 0 AND Ptgs1 <= 0 AND Fos <= 550 AND C1qa <= 0 AND Perp <= 1 AND Epcam <= 2 AND Fcgr3 <= 0 AND Cd79a > 335 AND Olfml3 <= 0 AND Lmna <= 7 AND Fcrls <= 0 AND Cst3 > 40 AND Itgb5 <= 0 AND Lpcat2 > 13 AND Sdc4 > 45 AND Ptprcap > 417	Marrow
Rule360	Ptprcap > 5 AND Serping1 <= 14 AND Mt2 <= 3 AND Itgb5 <= 13 AND Cd79a > 70 AND Tacstd2 <= 16 AND Mt1 <= 5 AND Cd79b > 302 AND Gpr34 <= 2 AND P2ry13 <= 0 AND Ptgs1 <= 0 AND Fos <= 550 AND C1qa <= 0 AND Perp <= 1 AND Epcam <= 2 AND Fcgr3 <= 0 AND Cd79a > 335 AND Olfml3 <= 0 AND Lmna <= 7 AND Lpcat2 > 5 AND Fos <= 275 AND Siglech <= 0 AND Tubb6 <= 0 AND Sdc1 <= 1 AND Fos > 0	Spleen
Rule361	Ptprcap > 8 AND Serping1 <= 14 AND Itgb5 <= 13 AND Mt2 <= 3 AND Cd79a > 70 AND Tacstd2 <= 16 AND Mt1 <= 5 AND Cd79b > 302 AND Gpr34 <= 2 AND P2ry13 <= 0 AND Ptgs1 <= 0 AND C1qa <= 0 AND Fos <= 580 AND Perp <= 1 AND Epcam <= 2 AND Fcgr3 <= 0 AND Lpcat2 <= 7 AND Cd79a > 335 AND Olfml3 <= 0 AND Lmna <= 10 AND Fcrls <= 0 AND Cst3 > 40 AND Itgb5 <= 0 AND Tnfrsf12a > 19 AND Coro1a > 524	Marrow
Rule362	Ptprcap > 8 AND Serping1 <= 14 AND Itgb5 <= 13 AND Mt2 <= 3 AND Cd79a > 70 AND Tacstd2 <= 16 AND Mt1 <= 5 AND Cd79b > 302 AND Gpr34 <= 2 AND P2ry13 <= 0 AND C1qa <= 0 AND Fos <= 612 AND Perp > 1 AND Tnfrsf12a <= 31 AND Csf1r <= 0 AND Sdc4 > 9	Marrow
Rule363	Ptprcap > 8 AND Serping1 <= 14 AND Itgb5 <= 13 AND Mt2 <= 3 AND Cd79a > 70 AND Tacstd2 <= 16 AND Mt1 <= 5 AND Cd79b > 302 AND Epcam <= 7 AND Fos <= 270 AND Ptgs1 <= 0 AND Dmkn <= 0 AND C1qc <= 1 AND P2ry13 <= 0 AND Fcgr3 <= 0 AND 4632428N05Rik <= 472 AND Serping1 <= 0 AND Cd79a > 324 AND Sdc4 <= 1689 AND C1qa <= 0 AND Lmna <= 10 AND Fcrls <= 0 AND Tnfrsf12a > 8 AND Grn <= 38	Spleen
Rule364	Ptprcap > 8 AND Serping1 <= 14 AND Itgb5 <= 13 AND Mt2 <= 3 AND Cd79a > 70 AND Tacstd2 <= 16 AND Mt1 <= 5 AND Tnfrsf12a > 13 AND Cd53 > 485 AND Ly86 > 174	Spleen
Rule365	Ptprcap > 8 AND Serping1 <= 14 AND Itgb5 <= 13 AND Mt2 <= 3 AND Cd79a > 70 AND Tacstd2 <= 16 AND Tnfrsf12a > 13 AND Mt2 <= 0 AND Arhgdib > 874 AND Rac2 > 270	Marrow
Rule366	Ptprcap > 8 AND Serping1 <= 14 AND Itgb5 <= 13 AND Mt2 <= 3 AND Cd79a > 70 AND Tacstd2 <= 16 AND Tnfrsf12a > 13 AND Mt2 <= 0 AND Siglech <= 0 AND Gpx2 <= 0 AND Lpcat2 <= 15 AND Arhgdib > 162	Muscle
Rule367	Ptprcap > 8 AND Serping1 <= 14 AND Itgb5 <= 13 AND Mt2 <= 3 AND Cd79a > 70 AND Tacstd2 <= 16 AND Mt1 <= 5 AND Epcam > 7 AND Ptgs1 <= 0 AND Lmna <= 9 AND Lair1 <= 0 AND Gpr34 <= 0 AND Itgb5 <= 0 AND P2ry13 <= 0 AND Unc93b1 <= 752 AND C1qa <= 0 AND Mt2 <= 0 AND Gpx2 <= 0 AND Tacstd2 <= 8 AND Tmem119 <= 0 AND Krt14 <= 0 AND Cd79b > 355	Marrow
Rule368	Ptprcap > 8 AND Serping1 <= 14 AND Itgb5 <= 13 AND Mt2 <= 3 AND Cd79a > 70 AND Tacstd2 <= 16 AND Mt1 <= 5 AND Epcam > 6 AND Sdc1 <= 0 AND Itgb5 > 0 AND Gpr34 <= 0	Marrow
Rule369	Ptprcap > 8 AND Serping1 <= 14 AND Itgb5 <= 13 AND Mt2 <= 3 AND Cd79a > 70 AND Tacstd2 <= 16 AND Mt1 <= 5 AND Epcam > 6 AND Sdc1 <= 0 AND Ptgs1 <= 0 AND Rac2 <= 743 AND Spint2 > 6	Spleen
Rule370	Ptprcap > 8 AND Serping1 <= 14 AND Itgb5 <= 13 AND Mt2 <= 3 AND Cd79a > 70 AND Tacstd2 <= 16 AND Epcam > 6 AND Elf3 <= 0 AND Sdc1 <= 0 AND Ptgs1 <= 0 AND Unc93b1 <= 49	Fat
Rule371	Ptprcap > 8 AND Serping1 <= 14 AND Itgb5 <= 13 AND Mt2 <= 3 AND Cd79a > 70 AND Tacstd2 <= 16 AND Epcam > 7 AND Elf3 <= 0 AND Ptgs1 <= 0 AND Sdc1 <= 0 AND Tmem54 <= 0 AND Tspan1 <= 0 AND Lgals4 > 0 AND Hexb > 52	Marrow
Rule372	Ptprcap > 8 AND Serping1 <= 14 AND Itgb5 <= 13 AND Mt2 <= 3 AND Cd79a > 70 AND Tacstd2 <= 16 AND Epcam > 7 AND Sdc1 <= 0 AND Tnfrsf12a <= 0 AND Ptgs1 <= 0 AND Tmem54 <= 0 AND Tspan1 <= 0 AND Gpx2 <= 0 AND Abhd12 <= 202 AND Pkp3 <= 314 AND Grn <= 401 AND Rac2 > 689	Lung
Rule373	Ptprcap > 8 AND Serping1 <= 14 AND Itgb5 <= 13 AND Mt2 <= 3 AND Cd79a > 70 AND Tacstd2 <= 16 AND Mt1 <= 5 AND Cd79b > 404 AND Fos > 612 AND Dpt <= 0 AND Tspan1 <= 0 AND Lgals4 <= 0 AND Krt8 <= 1 AND Col17a1 <= 0 AND Tacstd2 <= 0 AND Fcgr3 <= 0 AND C1qb <= 0 AND Csf1r <= 0 AND Olfml3 <= 0 AND Rgs10 <= 1 AND Serping1 <= 0 AND Spint2 <= 5 AND Ctsd <= 792 AND Limd2 <= 424 AND Sell <= 532	Fat
Rule374	Ptprcap > 8 AND Serping1 <= 14 AND Itgb5 <= 13 AND Mt2 <= 3 AND Cd79a > 70 AND Tacstd2 <= 16 AND Mt1 <= 5 AND Cd79b > 404 AND P2ry13 <= 0 AND Rac2 > 0 AND Gpr34 <= 1 AND Lmna <= 0 AND Ptgs1 <= 0 AND C1qa > 0 AND Krt8 <= 0 AND Krt15 <= 2 AND Dcn <= 2 AND Pkp3 <= 111 AND Epcam <= 0 AND Hexb <= 15 AND Perp <= 0 AND Unc93b1 > 7	Marrow
Rule375	Ptprcap > 8 AND Serping1 <= 14 AND Itgb5 <= 13 AND Mt2 <= 3 AND Cd79a > 70 AND Tacstd2 <= 16 AND Mt1 <= 5 AND Cd79b > 270 AND C1qa <= 0 AND P2ry13 <= 0 AND Tnfrsf12a <= 3 AND Dmkn <= 0 AND Fcgr3 <= 0 AND Golm1 > 151 AND C1qb <= 0	Spleen
Rule376	Ptprcap > 8 AND Serping1 <= 14 AND Itgb5 <= 13 AND Mt2 <= 3 AND Cd79a > 70 AND Tacstd2 <= 16 AND Mt1 <= 5 AND Cd79b > 270 AND C1qa <= 0 AND P2ry13 <= 0 AND Tnfrsf12a <= 3 AND Dmkn <= 0 AND Fcgr3 <= 0 AND Lmna <= 0 AND Gpr34 <= 1 AND Ptgs1 <= 0 AND Krt15 <= 0 AND Krt14 > 2 AND Selplg <= 0	Spleen
Rule377	Ptprcap > 8 AND Serping1 <= 14 AND Itgb5 <= 13 AND Mt2 <= 3 AND Cd79a > 70 AND Tacstd2 <= 16 AND Mt1 <= 5 AND Cd79b > 270 AND C1qa <= 0 AND P2ry13 <= 0 AND Tnfrsf12a <= 3 AND Dmkn <= 0 AND Fcgr3 <= 0 AND Lmna <= 0 AND Gpr34 <= 1 AND Ptgs1 <= 0 AND Krt5 <= 1 AND Krt19 > 0 AND Tmem45b <= 0 AND Fcrls <= 0 AND Fbp2 <= 0 AND Gpx2 <= 0 AND P2ry12 <= 0 AND 4632428N05Rik <= 16 AND Ptprcap <= 382 AND Pld4…	Spleen
Rule378	Ptprcap > 8 AND Serping1 <= 14 AND Itgb5 <= 13 AND Mt2 <= 3 AND Cd79a > 70 AND Tacstd2 <= 16 AND Mt1 <= 5 AND Cd79b > 270 AND C1qa <= 0 AND P2ry13 <= 0 AND Tnfrsf12a <= 3 AND Dmkn <= 0 AND Fcgr3 <= 0 AND Lmna <= 0 AND Gpr34 <= 1 AND Ptgs1 <= 0 AND Krt5 <= 1 AND Krt19 > 0 AND Tmem45b <= 0 AND Fcrls <= 0 AND Ptprcap > 251 AND 4632428N05Rik <= 127 AND Grn > 0	Marrow
Rule379	Ptprcap > 8 AND Serping1 <= 14 AND Itgb5 <= 13 AND Mt2 <= 3 AND Cd79a > 70 AND Tacstd2 <= 16 AND Mt1 <= 5 AND Cd79b > 270 AND C1qa <= 0 AND P2ry13 <= 0 AND Tnfrsf12a <= 3 AND Dmkn <= 0 AND Fcgr3 <= 0 AND Lmna <= 0 AND Gpr34 <= 1 AND Ptgs1 <= 0 AND Krt5 <= 1 AND Krt15 <= 0 AND Fos <= 147 AND Tubb6 <= 0 AND Ctsd <= 116 AND Limd2 > 1186 AND Ctsd <= 1 AND Unc93b1 > 0	Marrow
Rule380	Ptprcap > 8 AND Serping1 <= 14 AND Itgb5 <= 13 AND Mt2 <= 3 AND Cd79a > 70 AND Tacstd2 <= 16 AND Mt1 <= 5 AND Cd79b > 270 AND C1qa <= 0 AND P2ry13 <= 0 AND Tnfrsf12a <= 3 AND Dmkn <= 0 AND Fcgr3 <= 0 AND Lmna <= 0 AND Gpr34 <= 1 AND Ptgs1 <= 0 AND Krt5 <= 1 AND Krt15 <= 0 AND Fos <= 147 AND Tubb6 <= 0 AND Ctsd <= 116 AND Limd2 <= 1328 AND Spint2 <= 416 AND Krt14 <= 1 AND Lair1 <= 0 AND Ptprcap > …	Spleen
Rule381	Ptprcap > 8 AND Serping1 <= 14 AND Itgb5 <= 13 AND Mt2 <= 3 AND Cd79a > 70 AND Tacstd2 <= 16 AND Mt1 <= 5 AND Cd79b > 270 AND C1qa <= 0 AND P2ry13 <= 0 AND Tnfrsf12a <= 3 AND Fcgr3 <= 0 AND Cd79a > 335 AND Fos <= 664 AND Ptgs1 <= 0 AND Golm1 <= 102 AND Epcam > 3 AND Tubb6 <= 70	Spleen
Rule382	Sell > 2 AND Mt2 <= 3 AND Fos <= 37 AND Csf1r <= 12 AND Cd79a > 128 AND Tnfrsf12a <= 1 AND Csf1r <= 1 AND C1qc <= 1 AND Ptgs1 <= 0 AND P2ry13 <= 0 AND Tubb6 <= 0 AND Cd79b <= 969 AND Tacstd2 > 15 AND Hexb <= 46 AND Cd79b <= 884	Spleen
Rule383	Sell > 2 AND Mt2 <= 3 AND Fos <= 37 AND Csf1r <= 12 AND Cd79a > 128 AND Tnfrsf12a <= 1 AND Csf1r <= 1 AND C1qc <= 1 AND Tacstd2 > 15 AND Sdc4 <= 98	Liver
Rule384	Sell > 2 AND Mt2 <= 3 AND Fos <= 37 AND Csf1r <= 12 AND Cd79a > 128 AND Tnfrsf12a <= 1 AND Csf1r <= 1 AND C1qc <= 1 AND Ptgs1 <= 0 AND P2ry13 <= 0 AND Tubb6 <= 0 AND Cd79b <= 969 AND Cx3cr1 > 0 AND Lgals4 <= 4 AND Fcgr3 <= 0 AND Lmna <= 0 AND Cd79a > 420	Spleen
Rule385	Sell > 2 AND Mt2 <= 3 AND Fos <= 37 AND Csf1r <= 12 AND Cd79a > 128 AND Tnfrsf12a <= 1 AND Csf1r <= 1 AND C1qc <= 1 AND Ptgs1 <= 0 AND P2ry13 <= 0 AND Cx3cr1 > 0 AND Lgals4 <= 4 AND Tubb6 <= 0 AND Pkp3 <= 1 AND Dcn <= 2	Fat
Rule386	Sell > 2 AND Mt2 <= 3 AND Fos <= 37 AND Csf1r <= 12 AND Cd79a > 128 AND Tnfrsf12a <= 1 AND Csf1r <= 1 AND C1qc <= 1 AND Ptgs1 <= 0 AND P2ry13 <= 0 AND Tmem119 <= 0 AND Dcn <= 3 AND C1qb <= 0 AND Dpt > 1 AND P2ry12 <= 0	Fat
Rule387	Sell > 2 AND Mt2 <= 3 AND Fos <= 37 AND Csf1r <= 12 AND Cd79a > 128 AND Tnfrsf12a <= 1 AND Csf1r <= 1 AND C1qc <= 1 AND Ptgs1 <= 0 AND P2ry13 <= 0 AND Dcn <= 3 AND Tmem119 <= 0 AND C1qb <= 0 AND Lmna > 11 AND Ctsd <= 0	Marrow
Rule388	Sell > 2 AND Mt2 <= 3 AND Fos <= 37 AND Csf1r <= 12 AND Cd79a > 128 AND Tnfrsf12a <= 1 AND Csf1r <= 1 AND C1qc <= 1 AND Ptgs1 <= 0 AND P2ry13 <= 0 AND Dcn <= 3 AND Tmem119 <= 0 AND C1qb <= 0 AND Cd79b > 936 AND C1qa <= 0 AND Anxa8 <= 0 AND Serpinb5 <= 0 AND Tnfrsf12a <= 0 AND Sell > 15 AND Serping1 <= 1 AND Itgb5 <= 0 AND Ctss <= 1099 AND Golm1 <= 0 AND Ptprcap <= 1057 AND Pkp3 <= 237 AND Lair1 <…	Spleen
Rule389	Sell > 2 AND Mt2 <= 3 AND Fos <= 37 AND Csf1r <= 12 AND Cd79a > 128 AND Tnfrsf12a <= 1 AND Csf1r <= 1 AND C1qc <= 1 AND Ptgs1 <= 0 AND P2ry13 <= 0 AND Dcn <= 3 AND Tmem119 <= 0 AND Cd79b > 936 AND Adap2 <= 0 AND Itgb5 <= 0 AND Gpr34 <= 0 AND Csf1r <= 0 AND Unc93b1 <= 1152 AND Anxa8 <= 0 AND Fxyd3 <= 0 AND Trem2 <= 0 AND Gpx2 <= 0 AND Sell > 15 AND Tnfrsf12a <= 0 AND Lpcat2 <= 12 AND Fcgr3 <= 0 AN…	Marrow
Rule390	Sell > 2 AND Mt2 <= 3 AND Fos <= 37 AND Csf1r <= 12 AND Cd79a > 128 AND Tnfrsf12a <= 1 AND Csf1r <= 1 AND C1qc <= 1 AND Ptgs1 <= 0 AND P2ry13 <= 0 AND Tmem119 <= 0 AND Trem2 > 0	Marrow
Rule391	Ptprcap > 8 AND Serping1 <= 12 AND Itgb5 <= 13 AND Mt2 <= 3 AND Cd79a > 70 AND Tacstd2 <= 18 AND Mt1 <= 5 AND Cd79b > 270 AND Lpcat2 > 7 AND Tacstd2 <= 5 AND Col17a1 <= 0 AND Anxa8 <= 0 AND Krt15 <= 0 AND Ptprcap > 268	Marrow
Rule392	Ptprcap > 8 AND Serping1 <= 12 AND Itgb5 <= 13 AND Mt2 <= 3 AND Cd79a > 70 AND Tacstd2 <= 18 AND Mt1 <= 5 AND Lpcat2 > 6 AND Cldn7 <= 0 AND Anxa8 <= 0 AND Dpt <= 0 AND Lgals4 <= 0 AND Abhd12 <= 13 AND Csf1r <= 56 AND Lmna <= 0 AND Selplg <= 31	Fat
Rule393	Ptprcap > 8 AND Serping1 <= 12 AND Itgb5 <= 13 AND Mt2 <= 3 AND Cd79a > 70 AND Tacstd2 <= 18 AND Mt1 <= 5 AND Cd79b > 302 AND C1qa <= 0 AND P2ry13 <= 0 AND Dmkn <= 0 AND C1qb <= 0 AND Ptgs1 <= 0 AND Fos <= 664 AND Tnfrsf12a <= 3 AND Olfml3 <= 0 AND Rgs10 > 183 AND Ly86 <= 31	Marrow
Rule394	Ptprcap > 8 AND Serping1 <= 12 AND Itgb5 <= 13 AND Mt2 <= 3 AND Cd79a > 70 AND Tacstd2 <= 18 AND Mt1 <= 5 AND Cd79b > 299 AND C1qa <= 0 AND P2ry13 <= 0 AND Dmkn <= 0 AND C1qb <= 0 AND Ptgs1 <= 0 AND Fos <= 664 AND Tnfrsf12a <= 3 AND Olfml3 <= 0 AND Lmna <= 10 AND Cd79a > 333 AND Cd79b > 790 AND Tacstd2 <= 2 AND Tmem119 <= 1 AND Rgs10 > 101 AND Gsn <= 3	Fat
Rule395	Ptprcap > 8 AND Serping1 <= 12 AND Itgb5 <= 13 AND Mt2 <= 3 AND Cd79a > 70 AND Tacstd2 <= 18 AND Mt1 <= 5 AND Cd79b > 302 AND C1qa <= 0 AND P2ry13 <= 0 AND Dmkn <= 0 AND C1qb <= 0 AND Ptgs1 <= 0 AND Fos <= 664 AND Tnfrsf12a <= 3 AND Olfml3 <= 0 AND Lmna <= 10 AND Cd79a > 333 AND Cd79b > 790 AND Tacstd2 <= 2 AND Cdx1 <= 0 AND Krt15 <= 0 AND Lpcat2 <= 0 AND Ctss > 260 AND Cx3cr1 <= 0 AND Tmem119 <=…	Spleen
Rule396	Sell > 2 AND Mt2 <= 3 AND Fos <= 37 AND Csf1r <= 12 AND Cd79a > 128 AND Tnfrsf12a <= 1 AND Csf1r <= 1 AND C1qc <= 1 AND Ptgs1 <= 0 AND P2ry13 <= 0 AND Unc93b1 > 1525 AND Dpt <= 0 AND Hexb <= 7	Muscle
Rule397	Sell > 2 AND Mt2 <= 3 AND Fos <= 37 AND Csf1r <= 12 AND Cd79a > 128 AND Tnfrsf12a <= 1 AND Csf1r <= 1 AND C1qc <= 1 AND Ptgs1 <= 0 AND P2ry13 <= 0 AND Tubb6 <= 0 AND Cd79b <= 969 AND Cx3cr1 > 0 AND C1qb <= 1	Marrow
Rule398	Sell > 2 AND Mt2 <= 3 AND Fos <= 37 AND Csf1r <= 12 AND Cd79a > 128 AND Tnfrsf12a <= 1 AND Csf1r <= 1 AND C1qc <= 1 AND Ptgs1 <= 0 AND P2ry13 <= 0 AND Tubb6 <= 0 AND Cd79b <= 969 AND Cldn7 > 0	Spleen
Rule399	Sell > 2 AND Mt2 <= 3 AND Fos <= 37 AND Csf1r <= 12 AND Cd79a > 128 AND Tnfrsf12a <= 1 AND C1qb <= 3 AND Ptgs1 <= 0 AND P2ry13 <= 0 AND Csf1r > 1 AND Lgmn <= 0	Liver
Rule400	Sell > 2 AND Mt2 <= 3 AND Fos <= 37 AND Csf1r <= 12 AND Cd79a > 128 AND Tnfrsf12a <= 1 AND C1qc <= 1 AND Ptgs1 <= 0 AND P2ry13 <= 0 AND Cd79b <= 969 AND Tubb6 <= 0 AND Krt5 <= 0 AND Csf1r > 0 AND Rac2 > 73 AND Abhd12 <= 0 AND Selplg <= 0	Marrow
Rule401	Sell > 2 AND Mt2 <= 3 AND Fos <= 37 AND Csf1r <= 12 AND Cd79a > 128 AND Tnfrsf12a <= 1 AND C1qc <= 1 AND Ptgs1 <= 0 AND P2ry13 <= 0 AND Cd79b <= 969 AND Tubb6 <= 0 AND Krt5 <= 0 AND Coro1a > 373 AND Lgals7 <= 0 AND Serping1 <= 2 AND P2ry12 <= 0 AND Tmem119 > 1 AND Ctsd <= 2	Spleen
Rule402	Sell > 2 AND Mt2 <= 3 AND Fos <= 37 AND Csf1r <= 12 AND Cd79a > 128 AND Tnfrsf12a <= 1 AND C1qc <= 1 AND Ptgs1 <= 0 AND P2ry13 <= 0 AND Tmem119 <= 0 AND Cd79b > 998 AND Itgb5 <= 0 AND Slc2a5 <= 0 AND Pld4 <= 1185 AND Pigr <= 1 AND Csf1r <= 0 AND Gpr34 <= 0 AND Cd79b <= 1064 AND Lgmn <= 241	Marrow
Rule403	Sell > 2 AND Mt2 <= 3 AND Fos <= 37 AND Csf1r <= 12 AND Cd79a > 128 AND Tnfrsf12a <= 1 AND C1qb <= 3 AND Ptgs1 <= 0 AND P2ry13 <= 0 AND Dcn <= 3 AND Tmem119 <= 0 AND Cd79b > 936 AND Slc2a5 <= 0 AND Pigr <= 1 AND Tnfrsf12a <= 0 AND Tacstd2 <= 18 AND Golm1 > 0 AND Lgmn <= 26	Marrow
Rule404	Sell > 2 AND Mt2 <= 3 AND Fos <= 37 AND Csf1r <= 12 AND Cd79a > 128 AND C1qb <= 3 AND Tnfrsf12a <= 1 AND Ptgs1 <= 0 AND P2ry13 <= 0 AND Dcn <= 3 AND Tmem119 <= 0 AND Krt5 <= 0 AND Fcgr3 > 0 AND Unc93b1 <= 84	Muscle
Rule405	Sell > 2 AND Mt2 <= 3 AND Fos <= 23 AND Cx3cr1 > 68 AND Fos > 1	Kidney
Rule406	Sell > 2 AND Mt2 <= 3 AND Fos <= 37 AND Fcgr3 <= 4 AND Cd79a > 128 AND C1qb <= 3 AND Tnfrsf12a <= 1 AND Ptgs1 <= 0 AND P2ry13 <= 0 AND Dcn <= 3 AND Tmem119 <= 0 AND Krt5 <= 0 AND Cd79b <= 936 AND Lmna <= 8 AND Lgals7 <= 0 AND C1qb <= 0 AND Sdc4 > 1 AND Mt1 <= 1 AND Rgs10 <= 12 AND Hexb <= 225 AND 4632428N05Rik <= 6 AND Serping1 > 0 AND Arhgdib <= 1150	Spleen
Rule407	Ptprcap > 5 AND Serping1 <= 12 AND Lmna <= 6 AND Mt2 <= 3 AND Itgb5 > 12 AND P2ry13 <= 32 AND Spint2 > 44 AND C1qa <= 69 AND Pigr <= 116	Marrow
Rule408	Sell > 2 AND Mt2 <= 3 AND Fos <= 37 AND Fcgr3 <= 4 AND Cd79a > 128 AND C1qb <= 3 AND Tnfrsf12a <= 1 AND Ptgs1 <= 0 AND P2ry13 <= 0 AND Serping1 <= 0 AND Cd79b <= 970 AND Selplg > 83 AND Tmem119 <= 0 AND C1qb <= 0 AND Rgs10 <= 11 AND Krt19 <= 0 AND Pkp3 <= 75 AND Cd79b <= 786 AND Lgmn <= 167 AND Epcam <= 0 AND Krt14 <= 0 AND Ly86 > 87	Spleen
Rule409	Sell > 2 AND Mt2 <= 3 AND Fos <= 37 AND Fcgr3 <= 4 AND Cd79a > 128 AND C1qb <= 3 AND Tnfrsf12a <= 1 AND Ptgs1 <= 0 AND Siglech > 1 AND Grn <= 367	Marrow
Rule410	Sell > 2 AND Mt2 <= 3 AND Fos <= 37 AND Fcgr3 <= 4 AND Cd79a > 125 AND C1qb <= 3 AND Tnfrsf12a <= 1 AND Ptgs1 <= 0 AND P2ry13 <= 0 AND Serping1 <= 0 AND C1qa > 0 AND Epcam <= 0 AND Lgmn <= 0	Spleen
Rule411	Ptprcap > 5 AND Serping1 <= 12 AND Itgb5 <= 8 AND Mt2 <= 3 AND Fos <= 13 AND Cd79a <= 47 AND Lair1 <= 52 AND Mt1 <= 24 AND Fcgr3 > 38 AND Tspan1 <= 0 AND Ctsd > 271 AND P2ry13 <= 0 AND Adap2 <= 0 AND Rac2 <= 3763 AND Rgs10 <= 31 AND Aqp3 <= 13 AND Perp <= 0	Marrow
Rule412	Ptprcap > 5 AND Serping1 <= 12 AND Itgb5 <= 8 AND Mt2 <= 3 AND Fos <= 13 AND Cd79a <= 47 AND Lair1 <= 52 AND Mt1 <= 24 AND Ctsd > 3369 AND Tmem119 <= 1 AND Spint2 > 136 AND 4632428N05Rik <= 2	Thymus
Rule413	Ptprcap > 5 AND Serping1 <= 12 AND Itgb5 <= 8 AND Mt2 <= 3 AND Fos <= 13 AND Cd79a <= 47 AND Lair1 <= 52 AND Ctsd > 3369 AND Gpr34 <= 1 AND Krt14 <= 0 AND Cx3cr1 <= 0 AND Gsn > 2 AND Cd53 > 916	Spleen
Rule414	Sell > 2 AND Mt2 <= 3 AND Fos <= 37 AND Fcgr3 <= 4 AND Cd79a > 125 AND C1qb <= 3 AND Tnfrsf12a <= 1 AND Ptgs1 <= 0 AND P2ry13 <= 0 AND C1qa > 0 AND Mt2 <= 0 AND Coro1a > 689 AND Laptm5 > 172	Fat
Rule415	Sell > 2 AND Mt2 <= 3 AND Fos <= 37 AND Fcgr3 <= 4 AND Cd79a > 125 AND C1qb <= 3 AND Tnfrsf12a <= 1 AND Ptgs1 <= 0 AND P2ry13 <= 0 AND Serping1 <= 0 AND C1qa > 0 AND Hexb <= 1	Fat
Rule416	Sell > 2 AND Mt2 <= 3 AND Fos <= 37 AND Fcgr3 <= 4 AND Cd79a > 125 AND C1qb <= 3 AND Tnfrsf12a <= 1 AND Ptgs1 <= 0 AND P2ry13 <= 0 AND Serping1 <= 0 AND Cd79b <= 970 AND Anxa8 <= 0 AND Selplg <= 83 AND Tmem119 <= 1 AND Elf3 <= 0 AND Cd79b > 26 AND Tacstd2 <= 17 AND Golm1 > 1 AND Dcn <= 0	Spleen
Rule417	Ptprcap > 5 AND Serping1 <= 12 AND Itgb5 <= 8 AND Mt2 <= 3 AND Fos <= 13 AND Cd79a <= 47 AND Ctsd > 3093 AND Krt8 > 1 AND Gpr34 <= 1	Spleen
Rule418	Sell > 2 AND Mt2 <= 3 AND Fos <= 23 AND Cd79a > 128 AND C1qb <= 3 AND Tnfrsf12a <= 1 AND Ptgs1 <= 0 AND P2ry13 <= 0 AND Serping1 <= 0 AND Cd79b <= 970 AND Selplg <= 83 AND Tmem119 <= 1 AND Tacstd2 <= 17 AND Elf3 <= 0 AND Golm1 > 6	Fat
Rule419	Sell > 2 AND Mt2 <= 3 AND Fos <= 23 AND Cd79a > 128 AND C1qb <= 3 AND Tnfrsf12a <= 1 AND Ptgs1 <= 0 AND P2ry13 <= 0 AND Serping1 <= 0 AND Cd79b <= 970 AND Selplg <= 83 AND Tmem119 <= 1 AND Tacstd2 <= 17 AND Elf3 > 0	Marrow
Rule420	Sell > 2 AND Mt2 <= 3 AND Fos <= 23 AND Cd79a > 128 AND C1qb <= 3 AND Tnfrsf12a <= 1 AND Ptgs1 <= 0 AND P2ry13 <= 0 AND Serping1 <= 0 AND Cd79b <= 970 AND Selplg <= 83 AND Tmem119 > 1	Muscle
Rule421	Sell > 2 AND Mt2 <= 3 AND Fos <= 23 AND Cd79a > 128 AND C1qb <= 3 AND Tnfrsf12a <= 1 AND Ptgs1 <= 0 AND P2ry13 <= 0 AND Serping1 <= 0 AND Cd79b <= 936 AND Selplg <= 83 AND Mt1 <= 1 AND Lgals4 <= 71 AND Cst3 > 379 AND Ptprcap <= 442	Fat
Rule422	Sell > 2 AND Mt2 <= 3 AND Fos <= 23 AND Cd79a > 128 AND C1qb <= 3 AND Tnfrsf12a <= 1 AND Ptgs1 <= 0 AND P2ry13 <= 0 AND Serping1 <= 0 AND Cd79b <= 895 AND Selplg <= 71 AND Lpcat2 <= 6 AND Mt1 <= 1 AND Krt5 <= 0 AND Tubb6 <= 0 AND Krt14 > 0 AND Olfml3 <= 0 AND Abhd12 <= 2 AND C1qb <= 0	Spleen
Rule423	Ptprcap > 5 AND Serping1 <= 12 AND Itgb5 <= 8 AND Mt2 <= 3 AND Fos <= 13 AND Cd79a <= 47 AND Ctsd > 3093 AND Krt8 <= 1 AND Adap2 <= 0 AND Lgmn <= 271 AND Tspan1 <= 0 AND Krt14 <= 0 AND Dcn <= 1 AND Cd79b <= 0 AND Olfml3 <= 0 AND Sell <= 1648	Lung
Rule424	Ptprcap > 5 AND Serping1 <= 12 AND Itgb5 <= 8 AND Mt2 <= 3 AND Fos <= 13 AND Cd79a <= 47 AND Lair1 > 52 AND Aqp3 > 10 AND Krt15 > 0	Lung
Rule425	Ptprcap > 5 AND Serping1 <= 12 AND Itgb5 <= 8 AND Mt2 <= 3 AND Fos <= 13 AND Cd79a <= 47 AND Lair1 > 52 AND C1qb > 1 AND Rac2 > 2575	Liver
Rule426	Ptprcap > 5 AND Serping1 <= 12 AND Itgb5 <= 8 AND Mt2 <= 3 AND Fos <= 13 AND Cd79a <= 47 AND Lair1 > 52 AND Ly86 <= 897 AND Sdc4 <= 419 AND Aqp3 <= 10 AND Cst3 > 28 AND Coro1a > 16 AND Mt2 <= 0	Marrow
Rule427	Ptprcap > 5 AND Serping1 <= 12 AND Itgb5 <= 8 AND Mt2 <= 3 AND Fos <= 13 AND Cd79a <= 47 AND Mt1 <= 24 AND Lpcat2 <= 3 AND Grn <= 10 AND Coro1a > 164 AND Tubb6 <= 201 AND Fcgr3 <= 53 AND Sdc1 <= 0 AND Sell > 0 AND Anxa8 <= 0 AND Unc93b1 > 100 AND Gsn > 6 AND Dcn <= 5	Thymus
Rule428	Ptprcap > 5 AND Serping1 <= 12 AND Itgb5 <= 8 AND Mt2 <= 3 AND Fos <= 13 AND Cd79a <= 47 AND Mt1 <= 24 AND Lpcat2 <= 3 AND Grn <= 10 AND Coro1a > 164 AND Tubb6 <= 201 AND Fcgr3 <= 53 AND Sdc1 <= 0 AND Unc93b1 <= 18 AND Krt14 <= 1 AND Lmna <= 16 AND Sell > 6 AND Anxa8 <= 0 AND Slc2a5 > 0 AND Limd2 > 32 AND Gsn <= 85 AND Dcn > 0	Spleen
Rule429	Ptprcap > 5 AND Serping1 <= 12 AND Itgb5 <= 8 AND Mt2 <= 3 AND Fos <= 13 AND Cd79a <= 47 AND Mt1 <= 24 AND Lpcat2 <= 1 AND Coro1a > 221 AND Unc93b1 <= 16 AND Tubb6 <= 453 AND Fcgr3 > 53 AND Arhgdib > 791 AND Dcn > 0	Fat
Rule430	Ptprcap > 5 AND Serping1 <= 12 AND Itgb5 <= 8 AND Mt2 <= 3 AND Fos <= 13 AND Cd79a <= 47 AND Mt1 <= 24 AND Lpcat2 <= 1 AND Coro1a > 221 AND Unc93b1 <= 16 AND Tubb6 <= 453 AND Grn > 134 AND Limd2 <= 274 AND Lmna <= 10 AND Spint2 > 20	Marrow
Rule431	Ptprcap > 5 AND Serping1 <= 12 AND Itgb5 <= 8 AND Mt2 <= 3 AND Fos <= 13 AND Cd79a <= 47 AND Mt1 <= 24 AND Lpcat2 <= 1 AND Coro1a > 221 AND Unc93b1 <= 16 AND Tubb6 <= 453 AND Krt14 <= 1 AND Sell > 0 AND Slc2a5 <= 0 AND Fcgr3 > 19 AND Ctsd <= 744	Spleen
Rule432	Ptprcap > 5 AND Serping1 <= 12 AND Itgb5 <= 8 AND Mt2 <= 3 AND Fos <= 13 AND Cd79a <= 47 AND Mt1 <= 24 AND Lpcat2 <= 1 AND Coro1a > 221 AND Unc93b1 <= 16 AND Tubb6 <= 453 AND Krt14 <= 1 AND Sell > 0 AND Slc2a5 <= 0 AND Tnfrsf12a > 10 AND Ctsd <= 29	Thymus
Rule433	Ptprcap > 5 AND Serping1 <= 12 AND Itgb5 <= 8 AND Mt2 <= 3 AND Fos <= 13 AND Cd79a <= 47 AND Mt1 <= 24 AND Lpcat2 <= 1 AND Tnfrsf12a <= 6 AND Unc93b1 <= 16 AND Ptprcap > 54 AND Tubb6 <= 453 AND Krt14 <= 2 AND Sell > 6 AND Slc2a5 > 0 AND Krt5 <= 0	Thymus
Rule434	Ptprcap > 5 AND Serping1 <= 12 AND Itgb5 <= 8 AND Mt2 <= 3 AND Fos <= 13 AND Cd79a <= 47 AND Mt1 <= 24 AND Lpcat2 <= 1 AND Tnfrsf12a <= 6 AND Unc93b1 <= 16 AND Ptprcap > 54 AND Tubb6 <= 453 AND Krt14 <= 2 AND Sell > 6 AND P2ry13 > 0 AND Golm1 <= 2 AND Itgb5 <= 0 AND Coro1a > 241	Thymus
Rule435	Ptprcap > 5 AND Serping1 <= 12 AND Itgb5 <= 8 AND Mt2 <= 3 AND Fos <= 13 AND Cd79a <= 47 AND Mt1 <= 24 AND Lpcat2 <= 1 AND Coro1a > 221 AND Unc93b1 <= 16 AND Tubb6 <= 453 AND Sell > 6 AND Tnfrsf12a <= 10 AND P2ry13 <= 0 AND Dmkn <= 0 AND C1qc > 2 AND Cd79a <= 1	Thymus
Rule436	Ptprcap > 5 AND Serping1 <= 12 AND Itgb5 <= 8 AND Mt2 <= 3 AND Fos <= 13 AND Cd79a <= 47 AND Mt1 <= 24 AND Lpcat2 <= 1 AND Tnfrsf12a <= 6 AND Sell > 1 AND Anxa8 <= 0 AND P2ry13 <= 0 AND Unc93b1 <= 38 AND Ly86 > 3 AND Sell > 62	Spleen
Rule437	Ptprcap > 5 AND Serping1 <= 12 AND Itgb5 <= 8 AND Mt2 <= 3 AND Fos <= 13 AND Cd79a <= 47 AND Mt1 <= 24 AND Lpcat2 <= 1 AND Tnfrsf12a <= 6 AND Sell > 1 AND Anxa8 <= 0 AND P2ry13 <= 0 AND Ly86 <= 3 AND Unc93b1 <= 38 AND Dmkn <= 0 AND Ptprcap > 42 AND Rgs10 > 8 AND Sdc1 <= 0 AND Lmna > 121 AND Cst3 > 16	Spleen
Rule438	Ptprcap > 5 AND Serping1 <= 12 AND Itgb5 <= 8 AND Mt2 <= 3 AND Fos <= 13 AND Cd79a <= 47 AND Mt1 <= 24 AND Lpcat2 <= 1 AND Tnfrsf12a <= 6 AND Unc93b1 <= 16 AND Sell > 6 AND P2ry13 <= 0 AND Anxa8 <= 0 AND Lmna <= 16 AND Dmkn <= 0 AND Rgs10 > 11 AND Sdc1 <= 0 AND Ptgs1 > 0 AND Coro1a > 836	Thymus
Rule439	Ptprcap > 5 AND Serping1 <= 12 AND Itgb5 <= 8 AND Mt2 <= 3 AND Fos <= 13 AND Cd79a <= 47 AND Mt1 <= 24 AND Lpcat2 <= 1 AND Tnfrsf12a <= 6 AND Unc93b1 <= 16 AND Sell > 6 AND P2ry13 <= 0 AND Anxa8 <= 0 AND Lmna <= 16 AND Dmkn <= 0 AND Rgs10 > 11 AND Sdc1 <= 0 AND Grn > 70 AND Lgals4 <= 0	Thymus
Rule440	Sell > 2 AND Mt2 <= 2 AND Fos <= 41 AND Tnfrsf12a > 8 AND Tacstd2 <= 43 AND Krt8 <= 1 AND Cst3 > 103 AND Krt14 <= 0 AND Gpr34 <= 5	Marrow
Rule441	Ptprcap > 5 AND Serping1 <= 12 AND Itgb5 <= 8 AND Mt2 <= 3 AND Lmna <= 4 AND Mt1 <= 5 AND Cd79a > 71 AND Tacstd2 > 65 AND Lpcat2 <= 191 AND Pkp3 > 11 AND Fos > 32	Liver
Rule442	Ptprcap > 5 AND Serping1 <= 12 AND Itgb5 <= 8 AND Mt2 <= 3 AND Fos <= 21 AND Cd79a <= 47 AND Tspan8 > 1 AND Siglech <= 0 AND Tmem119 <= 0	Lung
Rule443	Ptprcap > 5 AND Serping1 <= 12 AND Itgb5 <= 8 AND Mt2 <= 3 AND Fos <= 21 AND Cd79a <= 47 AND Mt1 <= 24 AND Lpcat2 <= 2 AND Coro1a > 164 AND Sdc1 <= 0 AND Unc93b1 <= 12 AND Tubb6 <= 480 AND Krt14 <= 1 AND Sell > 7 AND Anxa8 <= 0 AND P2ry13 <= 0 AND Fcgr3 > 1 AND Ctsd <= 764	Spleen
Rule444	Ptprcap > 5 AND Serping1 <= 12 AND Itgb5 <= 8 AND Mt2 <= 3 AND Fos <= 21 AND Cd79a <= 47 AND Mt1 <= 24 AND Lpcat2 <= 2 AND Coro1a > 164 AND Tubb6 <= 453 AND Sdc1 <= 0 AND Unc93b1 <= 12 AND Krt14 <= 1 AND Sell > 7 AND Anxa8 <= 0 AND P2ry13 <= 0 AND Lmna <= 16 AND Fos > 4 AND Tspan1 <= 0 AND Itgb5 <= 0 AND Cldn3 <= 3 AND Lair1 <= 0 AND Fcrls <= 0 AND Golm1 <= 190 AND C1qa <= 12 AND Olfml3 <= 3 AND …	Spleen
Rule445	Ptprcap > 5 AND Serping1 <= 12 AND Itgb5 <= 8 AND Mt2 <= 3 AND Fos <= 13 AND Cd79a <= 47 AND Mt1 <= 24 AND Lpcat2 <= 1 AND Coro1a > 221 AND Tubb6 <= 453 AND Unc93b1 <= 16 AND Sell > 6 AND Tnfrsf12a > 5 AND Mt2 > 0	Spleen
Rule446	Ptprcap > 5 AND Serping1 <= 12 AND Itgb5 <= 8 AND Mt2 <= 3 AND Fos <= 13 AND Cd79a <= 47 AND Mt1 <= 24 AND Lpcat2 <= 1 AND Coro1a > 221 AND Tubb6 <= 453 AND Unc93b1 <= 16 AND Krt14 <= 1 AND Sell > 6 AND P2ry13 <= 0 AND Tnfrsf12a <= 2 AND Anxa8 <= 0 AND Lmna <= 16 AND Abhd12 > 663 AND Serping1 <= 0	Thymus
Rule447	Ptprcap > 5 AND Serping1 <= 12 AND Itgb5 <= 8 AND Mt2 <= 3 AND Fos <= 13 AND Cd79a <= 47 AND Mt1 <= 24 AND Lpcat2 <= 1 AND Coro1a > 221 AND Tubb6 <= 453 AND Unc93b1 <= 16 AND Sell > 6 AND P2ry13 <= 0 AND Sdc1 <= 0 AND Dmkn <= 0 AND Lmna <= 16 AND Dsp > 0 AND Fos <= 3	Spleen
Rule448	Ptprcap > 5 AND Serping1 <= 12 AND Itgb5 <= 8 AND Mt2 <= 3 AND Fos <= 13 AND Cd79a <= 47 AND Mt1 <= 24 AND Lpcat2 <= 1 AND Coro1a > 221 AND Tubb6 <= 453 AND Unc93b1 <= 16 AND Sell > 6 AND Dsp > 0 AND Sdc4 <= 15	Fat
Rule449	Ptprcap > 5 AND Serping1 <= 12 AND Itgb5 <= 8 AND Mt2 <= 3 AND Fos <= 13 AND Cd79a <= 47 AND Mt1 <= 24 AND Lpcat2 <= 1 AND Tnfrsf12a > 12 AND Abhd12 <= 19 AND Dsp <= 0 AND Arhgdib > 111 AND Fos <= 6 AND Coro1a > 726	Thymus
Rule450	Ptprcap > 5 AND Serping1 <= 12 AND Itgb5 <= 8 AND Mt2 <= 3 AND Fos <= 13 AND Cd79a <= 47 AND Tnfrsf12a <= 3 AND Mt1 <= 24 AND Lpcat2 <= 1 AND Unc93b1 <= 16 AND Tubb6 <= 453 AND Sell > 6 AND P2ry13 <= 0 AND Dmkn > 0 AND Cldn7 <= 0 AND Epcam <= 0 AND Arhgdib > 229 AND Spint2 > 242	Thymus
Rule451	Ptprcap > 5 AND Serping1 <= 12 AND Itgb5 <= 8 AND Mt2 <= 3 AND Lmna <= 4 AND Mt1 <= 5 AND Cd79a > 56 AND Cd79b > 406 AND Perp > 1 AND Epcam <= 0 AND C1qa <= 0	Fat
Rule452	Ptprcap > 5 AND Serping1 <= 12 AND Itgb5 <= 8 AND Mt2 <= 3 AND Lmna <= 4 AND Mt1 <= 5 AND Cd79a > 56 AND Cd79b > 406 AND Rac2 > 0 AND Gpr34 > 1 AND 4632428N05Rik <= 399 AND Ptprcap <= 203	Spleen
Rule453	Ptprcap > 5 AND Serping1 <= 12 AND Itgb5 <= 8 AND Mt2 <= 3 AND Lmna <= 4 AND Mt1 <= 5 AND Cd79a > 56 AND Cd79b > 406 AND P2ry13 <= 0 AND C1qa <= 0 AND C1qb <= 0 AND Ptgs1 <= 0 AND Fos > 664 AND Mt2 <= 0 AND Tspan1 <= 0 AND Lgals7 <= 0 AND Serping1 <= 0 AND Olfml3 <= 0 AND Sdc4 <= 555 AND Hexb <= 302 AND Krt15 <= 0	Marrow
Rule454	Ptprcap > 8 AND Itgb5 <= 13 AND Mt2 <= 3 AND Fos <= 13 AND Cd79a <= 47 AND Tnfrsf12a <= 3 AND Mt1 <= 24 AND Lpcat2 <= 2 AND Cst3 > 368 AND Adap2 > 6	Lung
Rule455	Ptprcap > 8 AND Itgb5 <= 13 AND Mt2 <= 3 AND Fos <= 13 AND Cd79a <= 47 AND Tnfrsf12a <= 3 AND Mt1 <= 24 AND Lpcat2 <= 2 AND Cst3 > 368 AND Lair1 > 277 AND Rac2 > 1769	Fat
Rule456	Ptprcap > 8 AND Itgb5 <= 13 AND Mt2 <= 3 AND Fos <= 13 AND Cd79a <= 47 AND Tnfrsf12a <= 3 AND Mt1 <= 24 AND Lpcat2 <= 2 AND Cst3 > 368 AND Lgals4 > 0 AND Dpt <= 0	Marrow
Rule457	Ptprcap > 8 AND Itgb5 <= 13 AND Mt2 <= 3 AND Fos <= 13 AND Cd79a <= 47 AND Tnfrsf12a <= 3 AND Mt1 <= 24 AND Lpcat2 <= 2 AND Lmna <= 15 AND Unc93b1 <= 12 AND Fcrls > 2 AND Lgmn <= 2 AND Lmna <= 0	Liver
Rule458	Ptprcap > 8 AND Itgb5 <= 13 AND Mt2 <= 3 AND Fos <= 13 AND Cd79a <= 47 AND Tnfrsf12a <= 3 AND Mt1 <= 24 AND Lpcat2 <= 2 AND Lmna <= 15 AND Unc93b1 <= 12 AND Sell > 23 AND Dmkn <= 0 AND P2ry13 <= 0 AND Serping1 <= 9 AND Grn <= 11 AND Ptgs1 <= 0 AND Sdc1 <= 0 AND Tspan8 > 0 AND Lgals4 <= 0	Spleen
Rule459	Ptprcap > 5 AND Serping1 <= 12 AND Itgb5 <= 8 AND Mt2 <= 3 AND Fos <= 13 AND Cd79a <= 47 AND Mt1 <= 24 AND Tnfrsf12a <= 3 AND Lpcat2 <= 1 AND Sell > 1 AND P2ry13 <= 0 AND Dmkn <= 0 AND Anxa8 <= 0 AND Tubb6 <= 3 AND Unc93b1 <= 38 AND Grn <= 181 AND Lmna <= 4 AND Epcam > 9 AND Coro1a > 1572	Thymus
Rule460	Sell > 2 AND Mt2 <= 3 AND Fos <= 41 AND Tnfrsf12a > 6 AND Tacstd2 <= 30 AND C1qc <= 0 AND Igfbp2 <= 0 AND Golm1 <= 61 AND Coro1a > 7 AND Itgb5 <= 0 AND Abhd12 <= 45 AND Selplg > 0	Muscle
Rule461	Sell > 2 AND Mt2 <= 3 AND Fos <= 41 AND Csf1r <= 12 AND Cd79a > 125 AND C1qb > 3 AND Krt14 <= 0 AND Pkp3 <= 31 AND Slc2a5 <= 1	Kidney
Rule462	Sell > 2 AND Mt2 <= 3 AND Fos <= 41 AND Csf1r <= 12 AND Cd79a > 125 AND Tnfrsf12a > 1 AND Tubb6 <= 0 AND Laptm5 <= 143	Lung
Rule463	Ptprcap > 8 AND Itgb5 <= 13 AND Mt2 <= 3 AND Fos <= 13 AND Cd79a <= 47 AND Mt1 <= 24 AND Lpcat2 <= 2 AND Lmna <= 15 AND Unc93b1 <= 12 AND Sell > 23 AND Dmkn <= 0 AND P2ry13 <= 0 AND Serping1 <= 9 AND Grn > 11 AND Sell <= 1297 AND Aqp3 <= 5 AND Cd79b <= 4 AND Lgals4 <= 0 AND Limd2 > 237	Spleen
Rule464	Sell > 2 AND Mt2 <= 3 AND Fos <= 41 AND Csf1r <= 12 AND Cd79a > 128 AND Ptgs1 <= 0 AND P2ry13 <= 0 AND Coro1a > 305 AND C1qb <= 3 AND Krt5 > 0 AND Rgs10 <= 0 AND Ptprcap <= 310	Muscle
Rule465	Sell > 2 AND Mt2 <= 3 AND Fos <= 41 AND Csf1r <= 12 AND Cd79a > 128 AND Ptgs1 <= 0 AND P2ry13 <= 0 AND Coro1a > 305 AND C1qb <= 3 AND Krt5 > 0 AND Krt14 <= 0	Marrow
Rule466	Sell > 2 AND Mt2 <= 3 AND Fos <= 41 AND Csf1r <= 12 AND Cd79a > 128 AND Ptgs1 <= 0 AND P2ry13 <= 0 AND Coro1a > 305 AND C1qb <= 3 AND Serping1 <= 0 AND Pigr <= 3 AND Tnfrsf12a > 1 AND Tnfrsf12a <= 33	Marrow
Rule467	Sell > 2 AND Mt2 <= 3 AND Fos <= 41 AND Csf1r <= 12 AND Cd79a > 128 AND Ptgs1 <= 0 AND P2ry13 <= 0 AND Coro1a > 305 AND C1qb <= 3 AND Serping1 <= 0 AND Pigr <= 3 AND Unc93b1 <= 1209 AND Selplg <= 66 AND Golm1 > 0 AND Krt15 <= 0	Spleen
Rule468	Sell > 2 AND Mt2 <= 3 AND Fos <= 37 AND Fcgr3 <= 1 AND Cd79a > 128 AND Ptgs1 <= 0 AND Coro1a > 305 AND Spint2 <= 266 AND Dpt <= 1 AND C1qb > 2 AND Krt14 <= 0	Spleen
Rule469	Sell > 2 AND Mt2 <= 3 AND Fos <= 37 AND Csf1r <= 12 AND Cd79a > 128 AND Ptgs1 <= 0 AND P2ry13 <= 0 AND Coro1a > 305 AND C1qb <= 2 AND Golm1 <= 0 AND Serping1 <= 0 AND C1qa <= 0 AND Ctsd <= 96 AND Adap2 <= 0 AND Lgals7 <= 0 AND Anxa8 <= 0 AND Fxyd3 <= 0 AND Serpinb5 <= 0 AND Gpr34 <= 0 AND Cldn7 > 0 AND Ctsd <= 0	Marrow
Rule470	Sell > 2 AND Mt2 <= 3 AND Fos <= 37 AND Csf1r <= 12 AND Cd79a > 128 AND C1qa > 1 AND Grn <= 0	Liver
Rule471	Sell > 2 AND Mt2 <= 3 AND Fos <= 37 AND Csf1r <= 12 AND Cd79a > 128 AND Ptgs1 <= 0 AND P2ry13 <= 0 AND Coro1a > 305 AND C1qb <= 2 AND Golm1 <= 0 AND Serping1 <= 0 AND Lgals7 <= 0 AND Tacstd2 > 18	Marrow
Rule472	Sell > 2 AND Mt2 <= 3 AND Fos <= 37 AND Csf1r <= 12 AND Cd79a > 128 AND Ptgs1 <= 0 AND P2ry13 <= 0 AND Coro1a > 305 AND C1qb > 2	Muscle
Rule473	Sell > 2 AND Mt2 <= 3 AND Fos <= 37 AND Csf1r <= 12 AND Fcgr3 <= 1 AND Cd79a > 125 AND Ptgs1 <= 0 AND P2ry13 <= 0 AND Coro1a > 385 AND Golm1 <= 0 AND Serping1 <= 0 AND Adap2 <= 0 AND Lgals7 <= 0 AND Unc93b1 <= 1209 AND Anxa8 <= 0 AND Fxyd3 <= 0 AND Fcrls <= 0 AND Tmem119 > 0 AND Selplg <= 235 AND Abhd12 <= 49 AND Ptprcap <= 284	Spleen
Rule474	Sell > 2 AND Mt2 <= 3 AND Fos <= 37 AND Csf1r <= 12 AND Fcgr3 <= 1 AND Cd79a > 125 AND Ptgs1 <= 0 AND P2ry13 <= 0 AND Tmem119 <= 0 AND Coro1a > 386 AND Lgals7 <= 0 AND C1qb > 1 AND Selplg <= 15	Spleen
Rule475	Sell > 2 AND Mt2 <= 3 AND Fos <= 37 AND Csf1r <= 12 AND Fcgr3 <= 1 AND Cd79a > 125 AND Ptgs1 <= 0 AND P2ry13 <= 0 AND Tmem119 <= 0 AND Coro1a > 386 AND C1qb <= 1 AND C1qa <= 0 AND Lgals7 <= 0 AND Golm1 > 0 AND Krt15 <= 0	Marrow
Rule476	Sell > 2 AND Mt2 <= 3 AND Fos <= 37 AND Csf1r <= 12 AND Fcgr3 <= 1 AND Cd79a > 125 AND Ptgs1 <= 0 AND P2ry13 <= 0 AND Tmem119 <= 0 AND Coro1a > 296 AND C1qb <= 1 AND Golm1 <= 0 AND Lgals7 <= 0 AND C1qa <= 0 AND Serping1 <= 0 AND Sdc4 <= 1104 AND Olfml3 > 0 AND Krt14 <= 0	Spleen
Rule477	Sell > 2 AND Mt2 <= 3 AND Fos <= 37 AND Csf1r <= 12 AND Fcgr3 <= 1 AND Cd79a > 125 AND Ptgs1 <= 0 AND P2ry13 <= 0 AND Olfml3 <= 0 AND Tmem119 <= 0 AND Coro1a > 465 AND Golm1 <= 0 AND C1qa <= 0 AND Lgals7 <= 0 AND Ctsd <= 181 AND Anxa8 <= 0 AND Fxyd3 <= 0 AND Dcn <= 3 AND Aqp3 <= 0 AND P2ry12 <= 0 AND Pigr > 0 AND Cst3 > 0	Marrow
Rule478	Ptprcap > 5 AND Serping1 <= 12 AND Itgb5 <= 8 AND Mt2 <= 3 AND Fos <= 13 AND Cd79a <= 47 AND Mt1 <= 24 AND Lpcat2 <= 2 AND Ptprcap > 54 AND Tubb6 <= 453 AND Lmna <= 15 AND Grn <= 5 AND P2ry13 <= 0 AND Unc93b1 > 28 AND Anxa8 <= 0 AND Perp <= 0 AND Adap2 <= 2 AND Ptprcap <= 2238 AND Csf1r <= 0 AND Pld4 <= 0 AND C1qa <= 0 AND Lmna <= 1 AND Cd79b <= 30 AND Mt2 <= 0 AND Arhgdib > 238 AND Cst3 <= 310	Spleen
Rule479	Sell > 2 AND Mt2 <= 3 AND Fos <= 13 AND Cd79a > 125 AND C1qa > 5 AND Hexb <= 50	Lung
Rule480	Sell > 2 AND Mt2 <= 3 AND Fos <= 13 AND Cd79a > 125 AND Olfml3 <= 0 AND P2ry13 <= 0 AND Ptgs1 <= 0 AND Tmem119 <= 0 AND Dcn <= 3 AND C1qb <= 0 AND Serping1 <= 0 AND Ctsd <= 176 AND Krt14 <= 3 AND C1qc <= 0 AND Cd79b > 588 AND P2ry12 <= 0 AND Anxa8 <= 0 AND Coro1a <= 4011 AND Serpinb5 <= 0 AND Ly86 > 28 AND Krt19 <= 0 AND Pkp3 <= 9 AND Ctsd <= 117 AND Sell <= 1581 AND Siglech <= 0 AND Gpx2 <= 0 AN…	Spleen
Rule481	Crlf1 > 2 AND Lgals7 > 23 AND Serping1 <= 131 AND Igfbp2 <= 6 AND Krt8 <= 334 AND Capns2 > 0 AND Perp <= 16598 AND Sdc4 <= 12209	Skin
Rule482	Crlf1 > 2 AND Krt14 > 233 AND Tmem119 > 17 AND Krt15 <= 170	Bladder
Rule483	Crlf1 > 2 AND Krt14 > 233 AND Calml3 > 3 AND Tnfrsf12a <= 2085 AND Olfml3 <= 1 AND 4632428N05Rik <= 1 AND Rac2 <= 1 AND Igfbp2 > 42	Tongue
Rule484	Crlf1 > 2 AND Serpinb5 <= 5 AND Serping1 > 7 AND Gsn <= 9581 AND Igfbp2 <= 26 AND Aqp3 <= 16 AND Tspan8 <= 25 AND Perp <= 51 AND Lpcat2 <= 3 AND Cldn3 <= 2 AND Epcam <= 5 AND Fxyd3 <= 1 AND Dsp <= 1 AND Pkp1 <= 0 AND Adap2 <= 1 AND Ptgs1 <= 17 AND Cst3 <= 2001 AND Sdc1 <= 2 AND Selplg <= 25 AND Mt2 > 39 AND Pkp3 <= 0 AND Dsp <= 0 AND Calml3 <= 0 AND Dcn <= 10 AND Ptprcap <= 2 AND 4632428N05Rik <=…	Muscle
Rule485	Sell > 2 AND Mt2 <= 3 AND Fos <= 13 AND Cd79a > 125 AND Olfml3 <= 0 AND P2ry13 <= 0 AND Ptgs1 > 0 AND Tmem119 <= 0 AND Mt1 <= 0	Muscle
Rule486	Sell > 2 AND Mt2 <= 3 AND Fos <= 13 AND Cd79a > 125 AND Ptgs1 <= 0 AND Olfml3 <= 0 AND P2ry13 <= 0 AND Tmem119 <= 0 AND Dcn <= 3 AND Cd79b <= 1015 AND Siglech <= 0 AND Serping1 <= 0 AND Krt14 <= 3 AND Cldn3 <= 0 AND C1qc <= 0 AND C1qb <= 0 AND Mt1 <= 1 AND Perp > 0 AND Spint2 <= 0	Spleen
Rule487	Sell > 2 AND Mt2 <= 3 AND Fos <= 13 AND Cd79a > 125 AND Ptgs1 <= 0 AND Olfml3 <= 0 AND P2ry13 <= 0 AND Tmem119 <= 0 AND Dcn <= 3 AND Cd79b <= 1015 AND Siglech <= 0 AND Perp > 0 AND Epcam <= 0 AND Sdc4 <= 101	Fat
Rule488	Sell > 2 AND Mt2 <= 3 AND Fos <= 13 AND Cd79a > 125 AND Ptgs1 <= 0 AND Olfml3 <= 0 AND P2ry13 <= 0 AND Tmem119 <= 0 AND Dcn <= 3 AND Cd79b <= 1015 AND Siglech > 0	Marrow
Rule489	Sell > 2 AND Mt2 <= 3 AND Fos <= 13 AND Cd79a > 125 AND Ptgs1 <= 0 AND Olfml3 <= 0 AND P2ry13 <= 0 AND Ctsd <= 71 AND C1qa <= 0 AND Serping1 <= 0 AND Cd79b <= 1094 AND Cldn3 <= 0 AND Tubb6 > 0 AND Ly86 <= 19	Muscle
Rule490	Sell > 2 AND Mt2 <= 3 AND Fos <= 13 AND Cd79a > 125 AND Ptgs1 <= 0 AND Olfml3 <= 0 AND P2ry13 <= 0 AND Tmem119 <= 0 AND Dcn <= 3 AND C1qb <= 0 AND Fcrls <= 0 AND Cd79b <= 793 AND Perp <= 0 AND Serping1 <= 0 AND Lmna <= 0 AND Krt14 <= 1 AND Krt5 <= 0 AND Csf1r <= 0 AND Itgb5 <= 0 AND Krt15 <= 0 AND Cldn3 <= 0 AND Cd53 > 29 AND C1qc <= 0 AND 4632428N05Rik <= 1 AND Rgs10 <= 15 AND Cst3 <= 33 AND Lga…	Spleen
Rule491	Ptprcap > 8 AND Itgb5 <= 13 AND Mt2 <= 3 AND Fos <= 13 AND Cd79a <= 47 AND Mt1 <= 24 AND Lpcat2 <= 2 AND Unc93b1 <= 12 AND Tubb6 <= 453 AND Lmna <= 15 AND Grn <= 32 AND Sell > 23 AND Dmkn <= 0 AND Serping1 <= 8 AND P2ry13 <= 0 AND Rgs10 > 8 AND Abhd12 <= 663 AND Epcam <= 9 AND Sdc1 <= 0 AND Krt14 > 0 AND Perp <= 0 AND Gpr34 <= 1	Spleen
Rule492	Ptprcap > 8 AND Itgb5 <= 13 AND Mt2 <= 3 AND Fos <= 13 AND Cd79a <= 47 AND Mt1 <= 24 AND Lpcat2 <= 2 AND Unc93b1 <= 12 AND Tubb6 <= 453 AND Lmna <= 15 AND Grn <= 32 AND Sell > 23 AND Dmkn <= 0 AND Serping1 <= 8 AND P2ry13 <= 0 AND Anxa8 <= 0 AND Sdc1 <= 0 AND Ptgs1 > 0 AND Sdc4 <= 1 AND Lmna <= 0 AND Laptm5 <= 976	Spleen
Rule493	Ptprcap > 8 AND Itgb5 <= 13 AND Mt2 <= 3 AND Fos <= 13 AND Cd79a <= 47 AND Mt1 <= 24 AND Lpcat2 <= 2 AND Unc93b1 <= 12 AND Tubb6 <= 453 AND Lmna <= 15 AND Grn <= 32 AND Sell > 23 AND Dmkn <= 0 AND Serping1 <= 8 AND P2ry13 <= 0 AND Anxa8 <= 0 AND Ptgs1 <= 0 AND Sdc1 <= 0 AND Rgs10 > 8 AND Abhd12 <= 663 AND Epcam <= 9 AND Krt14 > 0 AND Perp > 0	Fat
Rule494	Ptprcap > 8 AND Itgb5 <= 13 AND Mt2 <= 3 AND Fos <= 13 AND Cd79a <= 47 AND Mt1 <= 24 AND Lpcat2 <= 2 AND Unc93b1 <= 12 AND Tubb6 <= 453 AND Lmna <= 15 AND Grn <= 32 AND Sell > 23 AND Dmkn <= 0 AND Serping1 <= 8 AND P2ry13 <= 0 AND Anxa8 <= 0 AND Ptgs1 <= 0 AND Sdc1 <= 0 AND Rgs10 > 8 AND Abhd12 <= 663 AND Epcam <= 9 AND Tnfrsf12a > 0 AND Ctss <= 256	Thymus
Rule495	Ptprcap > 8 AND Itgb5 <= 13 AND Mt2 <= 3 AND Fos <= 13 AND Cd79a <= 47 AND Lpcat2 <= 2 AND Tnfrsf12a <= 44 AND Tubb6 <= 453 AND Mt1 <= 3 AND Unc93b1 <= 16 AND Lmna <= 15 AND Grn <= 32 AND Sell > 23 AND P2ry13 <= 0 AND Dmkn <= 0 AND Anxa8 <= 0 AND C1qa <= 1 AND Ptgs1 <= 0 AND Sdc1 <= 0 AND Krt19 <= 1 AND Epcam > 1 AND Tubb6 <= 38 AND Rgs10 <= 112 AND C1qb <= 0	Spleen
Rule496	Ptprcap > 8 AND Itgb5 <= 13 AND Mt2 <= 3 AND Fos <= 13 AND Cd79a <= 47 AND Lpcat2 <= 2 AND Tnfrsf12a <= 44 AND Tubb6 <= 453 AND Mt1 <= 3 AND Unc93b1 <= 16 AND Lmna <= 15 AND Grn <= 32 AND P2ry13 <= 0 AND Sell > 15 AND Dmkn <= 0 AND Anxa8 <= 0 AND Epcam <= 7 AND Ptgs1 <= 0 AND Sdc1 <= 0 AND Trem2 > 0 AND Dpt <= 0 AND Ptprcap <= 411	Fat
Rule497	Ptprcap > 8 AND Itgb5 <= 13 AND Mt2 <= 3 AND Fos <= 13 AND Cd79a <= 47 AND Lpcat2 <= 2 AND Tnfrsf12a <= 44 AND Tubb6 <= 453 AND Mt1 <= 3 AND Unc93b1 <= 16 AND Lmna <= 15 AND Grn <= 32 AND Sell > 23 AND Dmkn <= 0 AND P2ry13 <= 0 AND Anxa8 <= 0 AND Epcam <= 7 AND Ptgs1 <= 0 AND C1qa > 1 AND Gpr34 <= 0	Spleen
Rule498	Ptprcap > 8 AND Itgb5 <= 13 AND Mt2 <= 3 AND Fos <= 13 AND Cd79a <= 47 AND Lpcat2 <= 2 AND Tnfrsf12a <= 44 AND Tubb6 <= 453 AND Mt1 <= 3 AND Unc93b1 <= 16 AND Lmna <= 15 AND Grn <= 32 AND Sell > 23 AND Dmkn <= 0 AND P2ry13 <= 0 AND Anxa8 <= 0 AND Epcam <= 7 AND Ptgs1 <= 0 AND Sdc1 <= 0 AND Krt19 <= 1 AND Lgals7 <= 0 AND Lgals4 > 3	Thymus
Rule499	Ptprcap > 8 AND Itgb5 <= 13 AND Mt2 <= 3 AND Fos <= 13 AND Cd79a <= 47 AND Lpcat2 <= 2 AND Tnfrsf12a <= 44 AND Tubb6 <= 453 AND Mt1 <= 3 AND Unc93b1 <= 16 AND Lmna <= 15 AND Grn <= 32 AND Sell > 23 AND Dmkn <= 0 AND P2ry13 <= 0 AND Anxa8 <= 0 AND Epcam <= 7 AND Ptgs1 <= 0 AND Sdc1 <= 0 AND Krt19 > 1	Spleen
Rule500	Ptprcap > 8 AND Itgb5 <= 13 AND Mt2 <= 3 AND Fos <= 13 AND Cd79a <= 47 AND Lpcat2 <= 2 AND Tnfrsf12a <= 44 AND Tubb6 <= 453 AND Mt1 <= 3 AND Unc93b1 <= 16 AND Lmna <= 15 AND Grn <= 32 AND Sell > 23 AND Dmkn <= 0 AND P2ry13 <= 0 AND Anxa8 <= 0 AND Epcam <= 6 AND Ptgs1 <= 0 AND Sdc1 <= 0 AND Lgals7 <= 0 AND Abhd12 > 652 AND Tspan1 <= 0	Lung
Rule501	Ptprcap > 8 AND Itgb5 <= 13 AND Mt2 <= 3 AND Fos <= 13 AND Cd79a <= 47 AND Lpcat2 <= 2 AND Tnfrsf12a <= 44 AND Tubb6 <= 453 AND Mt1 <= 3 AND Unc93b1 <= 16 AND Lmna <= 15 AND Grn <= 32 AND Sell > 23 AND Dmkn <= 0 AND P2ry13 <= 0 AND Anxa8 <= 0 AND Epcam <= 6 AND Ptgs1 <= 0 AND Sdc1 <= 0 AND Lgals7 <= 0 AND Spint2 > 10 AND C1qb <= 2 AND Tnfrsf12a > 0 AND Abhd12 <= 55	Spleen
Rule502	Ptprcap > 8 AND Itgb5 <= 13 AND Mt2 <= 3 AND Fos <= 13 AND Cd79a <= 47 AND Tnfrsf12a <= 1 AND Tubb6 <= 453 AND Mt1 <= 5 AND Lpcat2 <= 2 AND Unc93b1 <= 16 AND Lmna <= 15 AND P2ry13 <= 0 AND Sell > 0 AND Anxa8 <= 0 AND Grn <= 258 AND Tspan8 > 0 AND Lmna <= 0	Thymus
Rule503	Ptprcap > 8 AND Itgb5 <= 13 AND Mt2 <= 3 AND Fos <= 13 AND Cd79a <= 47 AND Tnfrsf12a <= 1 AND Tubb6 <= 453 AND Mt1 <= 5 AND Lpcat2 <= 2 AND Unc93b1 <= 16 AND Lmna <= 15 AND P2ry13 <= 0 AND Sell > 0 AND Anxa8 <= 0 AND Grn <= 258 AND Dmkn <= 0 AND Epcam <= 10 AND Krt5 > 0 AND Krt14 <= 1 AND Krt8 <= 1 AND Elf3 <= 0 AND Aqp3 <= 0 AND Cd53 <= 2304	Thymus
Rule504	Sell > 2 AND Serping1 <= 32 AND Mt2 <= 2 AND Fos <= 37 AND Csf1r <= 16 AND Cd79a > 125 AND Ptgs1 <= 0 AND Coro1a > 305 AND Olfml3 <= 0 AND Abhd12 <= 648 AND Golm1 > 0	Lung
Rule505	Sell > 2 AND Serping1 <= 32 AND Mt2 <= 2 AND Fos <= 37 AND Csf1r <= 16 AND Cd79a > 128 AND Ptgs1 <= 0 AND Coro1a > 305 AND Abhd12 <= 648 AND Olfml3 <= 0 AND C1qb > 1 AND Selplg <= 15	Spleen
Rule506	Sell > 2 AND Serping1 <= 32 AND Mt2 <= 2 AND Fos <= 37 AND Csf1r <= 16 AND Cd79a > 128 AND Ptgs1 <= 0 AND Coro1a > 305 AND Abhd12 <= 648 AND Olfml3 <= 0 AND C1qb <= 1 AND Lgals7 <= 0 AND Lpcat2 > 0 AND Lpcat2 <= 3	Muscle
Rule507	Sell > 2 AND Serping1 <= 32 AND Mt2 <= 2 AND Fos <= 37 AND Csf1r <= 16 AND Cd79a > 128 AND Ptgs1 <= 0 AND Coro1a > 305 AND Abhd12 <= 648 AND Olfml3 <= 0 AND C1qb <= 1 AND Lgals7 <= 0 AND C1qa <= 0 AND P2ry13 > 0 AND Krt15 <= 0	Marrow
Rule508	Sell > 2 AND Serping1 <= 32 AND Mt2 <= 2 AND Fos <= 37 AND Csf1r <= 16 AND Cd79a > 128 AND Ptgs1 <= 0 AND Coro1a > 305 AND Abhd12 <= 648 AND Olfml3 <= 0 AND C1qb <= 1 AND P2ry13 <= 0 AND Lgals7 <= 0 AND Tubb6 > 0 AND Fos <= 2 AND Arhgdib > 269	Spleen
Rule509	Sell > 2 AND Serping1 <= 32 AND Mt2 <= 2 AND Fos <= 37 AND Csf1r <= 16 AND Cd79a > 128 AND Ptgs1 <= 0 AND Tubb6 > 0 AND Sell <= 96	Muscle
Rule510	Sell > 2 AND Serping1 <= 32 AND Mt2 <= 2 AND Fos <= 37 AND Csf1r <= 16 AND Cd79a > 128 AND Tubb6 <= 0 AND P2ry13 <= 0 AND Olfml3 <= 0 AND Coro1a > 374 AND C1qb <= 1 AND Arhgdib <= 13 AND Hexb <= 0	Muscle
Rule511	Sell > 2 AND Serping1 <= 32 AND Mt2 <= 2 AND Fos <= 37 AND Csf1r <= 16 AND Cd79a > 128 AND Tubb6 <= 0 AND P2ry13 <= 0 AND Olfml3 <= 0 AND Coro1a > 374 AND C1qb <= 1 AND Ptgs1 > 0 AND Lgmn <= 1	Spleen
Rule512	Sell > 2 AND Serping1 <= 32 AND Mt2 <= 2 AND Fos <= 37 AND Csf1r <= 16 AND Cd79a > 128 AND Ptgs1 <= 0 AND Tubb6 > 0 AND Unc93b1 <= 367	Lung
Rule513	Sell > 2 AND Serping1 <= 32 AND Mt2 <= 2 AND Fos <= 37 AND Csf1r <= 16 AND Cd79a > 128 AND Ptgs1 <= 0 AND P2ry13 <= 0 AND Olfml3 <= 0 AND Coro1a > 374 AND C1qb <= 1 AND Lgals7 <= 0 AND Tmem119 > 0 AND Dcn <= 2 AND Ctsd <= 82	Marrow
Rule514	Sell > 2 AND Serping1 <= 32 AND Mt2 <= 2 AND Fos <= 37 AND Csf1r <= 16 AND Cd79a > 128 AND Ptgs1 <= 0 AND Sell > 570 AND Tubb6 <= 0 AND Mt2 <= 0 AND Sell > 585 AND Serping1 <= 0 AND C1qc <= 0 AND Abhd12 <= 13 AND C1qb <= 0 AND Fos <= 1 AND Ptprcap <= 1257	Spleen
Rule515	Ptprcap > 5 AND Serping1 <= 20 AND Itgb5 <= 8 AND Mt2 <= 3 AND Fos <= 13 AND Cd79a <= 47 AND Mt1 <= 24 AND Lpcat2 <= 3 AND Sdc1 <= 1 AND Unc93b1 <= 12 AND Tubb6 <= 480 AND Cd53 > 4 AND Cldn7 > 0 AND Fcgr3 <= 0 AND Anxa8 <= 0 AND P2ry12 <= 0	Spleen
Rule516	Sell > 2 AND Serping1 <= 32 AND Mt2 <= 2 AND Fos <= 37 AND Csf1r <= 16 AND Cd79a > 128 AND Ptgs1 <= 0 AND Sell > 570 AND Dcn <= 2 AND Fos <= 0 AND Tmem119 <= 0 AND Sdc4 <= 259	Lung
Rule517	Sell > 2 AND Serping1 <= 32 AND Mt2 <= 2 AND Fos <= 37 AND Csf1r <= 16 AND Cd79a > 128 AND Ptgs1 <= 0 AND P2ry13 <= 0 AND Tmem119 <= 0 AND Tubb6 > 0	Marrow
Rule518	Sell > 2 AND Serping1 <= 32 AND Mt2 <= 2 AND Fos <= 21 AND Fcgr3 <= 4 AND Cd79a <= 128 AND Lpcat2 <= 2 AND Itgb5 > 15 AND Krt15 > 0	Liver
Rule519	Sell > 2 AND Serping1 <= 32 AND Mt2 <= 2 AND Fos <= 21 AND Cd79a > 128 AND Ptgs1 <= 0 AND P2ry13 <= 0 AND Tmem119 <= 0 AND Tacstd2 > 0	Spleen
Rule520	Sell > 2 AND Serping1 <= 32 AND Mt2 <= 2 AND Fos <= 13 AND Cd79a <= 129 AND Fcgr3 <= 1 AND Coro1a > 27 AND Ptgs1 > 20 AND Lmna <= 6	Marrow
Rule521	Ptprcap > 5 AND Serping1 <= 20 AND Itgb5 <= 13 AND Mt2 <= 3 AND Fos <= 13 AND Cd79a <= 47 AND Mt1 <= 24 AND Lpcat2 <= 1 AND Tubb6 <= 453 AND Ptprcap > 54 AND Unc93b1 <= 16 AND Lmna <= 15 AND P2ry13 <= 0 AND Ptgs1 <= 0 AND Gpx2 > 0 AND Hexb <= 86 AND Sell <= 140	Thymus
Rule522	Ptprcap > 5 AND Serping1 <= 20 AND Itgb5 <= 13 AND Mt2 <= 3 AND Fos <= 13 AND Cd79a <= 47 AND Mt1 <= 24 AND Lpcat2 <= 1 AND Tubb6 <= 453 AND Ptprcap > 54 AND Unc93b1 <= 16 AND Lmna <= 15 AND Gpx2 > 0 AND Krt14 <= 0 AND Csf1r <= 0	Marrow
Rule523	Ptprcap > 5 AND Serping1 <= 20 AND Itgb5 <= 13 AND Mt2 <= 3 AND Fos <= 13 AND Cd79a <= 47 AND Mt1 <= 24 AND Lpcat2 <= 1 AND Tubb6 <= 453 AND Ptprcap > 54 AND Unc93b1 <= 16 AND Lmna <= 15 AND P2ry13 <= 0 AND Ptgs1 <= 0 AND Sell > 6 AND Anxa8 <= 0 AND Dmkn <= 0 AND Epcam <= 6 AND Elf3 <= 0 AND Sdc1 <= 0 AND Grn <= 149 AND Krt5 > 0 AND P2ry12 <= 0 AND Krt14 <= 1	Spleen
Rule524	Ptprcap > 5 AND Serping1 <= 20 AND Itgb5 <= 13 AND Mt2 <= 3 AND Fos <= 13 AND Cd79a <= 47 AND Mt1 <= 24 AND Lpcat2 <= 1 AND Tubb6 <= 453 AND Ptprcap > 54 AND Unc93b1 <= 16 AND Lmna <= 15 AND P2ry13 <= 0 AND Ptgs1 <= 0 AND Sell > 6 AND Anxa8 <= 0 AND Dmkn <= 0 AND Krt5 <= 0 AND Elf3 <= 0 AND Epcam <= 6 AND Sdc1 <= 0 AND Arhgdib > 4521 AND Lair1 <= 0 AND Selplg <= 4240	Thymus
Rule525	Ptprcap > 5 AND Itgb5 <= 8 AND Mt2 <= 3 AND Fos <= 13 AND Cd79a <= 47 AND Mt1 <= 4 AND Lpcat2 <= 3 AND Tubb6 <= 453 AND Laptm5 > 20 AND Sdc1 <= 2 AND Unc93b1 <= 12 AND Gpx2 > 0 AND Csf1r <= 0 AND Krt5 <= 0	Lung
Rule526	Ptprcap > 5 AND Itgb5 <= 8 AND Mt2 <= 3 AND Fos <= 13 AND Cd79a <= 47 AND Lpcat2 <= 2 AND Mt1 <= 4 AND Tubb6 <= 453 AND Laptm5 > 20 AND Unc93b1 <= 12 AND Sdc1 <= 0 AND Lmna <= 15 AND P2ry13 <= 0 AND Ptgs1 > 1 AND Mt2 <= 0 AND Fos <= 0	Liver
Rule527	Ptprcap > 5 AND Itgb5 <= 8 AND Mt2 <= 3 AND Fos <= 13 AND Cd79a <= 47 AND Lpcat2 <= 2 AND Mt1 <= 4 AND Tubb6 <= 453 AND Laptm5 > 20 AND Unc93b1 <= 12 AND Sdc1 <= 0 AND Lmna <= 15 AND P2ry13 <= 0 AND Krt14 <= 1 AND Ptgs1 <= 0 AND Sell <= 1 AND Cd79a <= 0 AND Cd53 <= 1638 AND Lair1 <= 4 AND Lgals7 <= 0 AND Dmkn > 0 AND Perp <= 0 AND P2ry12 <= 0	Thymus
Rule528	Ptprcap > 5 AND Itgb5 <= 8 AND Mt2 <= 3 AND Fos <= 13 AND Cd79a <= 47 AND Lpcat2 <= 2 AND Mt1 <= 4 AND Tubb6 <= 453 AND Laptm5 > 20 AND Unc93b1 <= 12 AND Sdc1 <= 0 AND Lmna <= 15 AND P2ry13 <= 0 AND Dmkn <= 0 AND Ptgs1 <= 0 AND Krt14 <= 1 AND Sell <= 1 AND Cd79a <= 0 AND Cd53 <= 1638 AND Perp > 1 AND Fos <= 0	Spleen
Rule529	Sell > 2 AND Serping1 <= 32 AND Mt2 <= 2 AND Fos <= 13 AND Cd79a <= 129 AND Fcgr3 <= 1 AND Coro1a > 27 AND Anxa8 <= 0 AND Krt5 <= 0 AND Ly86 <= 369 AND Lgals4 > 6 AND Unc93b1 <= 11	Spleen
Rule530	Ptprcap > 5 AND Itgb5 <= 8 AND Mt2 <= 3 AND Fos <= 13 AND Cd79a <= 47 AND Lpcat2 <= 2 AND Mt1 <= 4 AND Tubb6 <= 453 AND Laptm5 > 20 AND Unc93b1 <= 12 AND Sdc1 <= 0 AND P2ry13 <= 0 AND Dmkn <= 0 AND Krt14 <= 1 AND Ptgs1 <= 0 AND Sell <= 1 AND 4632428N05Rik <= 156 AND Cd79b <= 20 AND Tspan8 <= 0 AND Rac2 <= 3141 AND Lgals7 <= 65 AND Gpr34 <= 7 AND Tnfrsf12a <= 3 AND C1qb <= 1 AND Mt2 <= 0 AND Lgals…	Thymus
Rule531	Sell > 2 AND Serping1 <= 32 AND Mt2 <= 2 AND Fos <= 13 AND Cd79a <= 129 AND Fcgr3 <= 1 AND Coro1a > 27 AND Anxa8 <= 0 AND Lgals4 > 7 AND Laptm5 > 276	Marrow
Rule532	Sell > 2 AND Serping1 <= 32 AND Fos <= 23 AND Fcgr3 <= 4 AND Cd79a <= 132 AND Coro1a > 42 AND Ly86 > 207 AND C1qa <= 0 AND Siglech <= 2922	Marrow
Rule533	Sell > 2 AND Serping1 <= 32 AND Fos <= 23 AND Fcgr3 <= 4 AND Cd79a <= 132 AND Coro1a > 42 AND Mt2 <= 2 AND Krt5 <= 0 AND Anxa8 <= 0 AND Grn <= 2 AND Dmkn <= 0 AND Cd79a <= 82 AND Unc93b1 > 101 AND Krt14 <= 0 AND Pkp3 <= 593	Marrow
Rule534	Sell > 2 AND Serping1 <= 32 AND Fos <= 23 AND Fcgr3 <= 4 AND Cd79a <= 132 AND Coro1a > 42 AND Mt2 <= 2 AND Grn <= 2 AND Ly86 <= 5 AND Dmkn > 0 AND Ctss <= 6 AND Cx3cr1 <= 22 AND Serping1 <= 0 AND Krt15 > 1	Thymus
Rule535	Sell > 2 AND Serping1 <= 32 AND Fos <= 21 AND Fcgr3 <= 4 AND Cd79a <= 132 AND Coro1a > 42 AND Mt2 > 2 AND Gsn > 156	Thymus
Rule536	Sell > 2 AND Mt2 <= 2 AND Fos <= 13 AND Cd79a <= 129 AND Fcgr3 <= 1 AND Dcn > 58 AND C1qb > 1	Liver
Rule537	Sell > 2 AND Mt2 <= 2 AND Fos <= 13 AND Cd79a <= 129 AND Fcgr3 <= 1 AND Lpcat2 <= 4 AND Coro1a > 21 AND Dmkn <= 0 AND Anxa8 <= 0 AND P2ry13 <= 0 AND Krt5 <= 0 AND Epcam <= 4 AND Prss32 > 0 AND Rgs10 <= 3	Marrow
Rule538	Sell > 2 AND Mt2 <= 2 AND Fos <= 13 AND Cd79a <= 129 AND Fcgr3 <= 1 AND Lpcat2 <= 4 AND Coro1a > 21 AND Anxa8 <= 0 AND Dmkn <= 0 AND P2ry13 <= 0 AND Epcam <= 4 AND Krt5 <= 0 AND Tubb6 <= 2 AND Sdc1 <= 0 AND Ptgs1 <= 0 AND Spint2 > 27 AND Tmem45b <= 0 AND Igfbp2 <= 0 AND Slc2a5 > 0 AND P2ry12 > 0	Thymus
Rule539	Sell > 2 AND Mt2 <= 2 AND Fos <= 13 AND Cd79a <= 129 AND Fcgr3 <= 1 AND Lpcat2 <= 4 AND Coro1a > 21 AND Anxa8 <= 0 AND Dmkn <= 0 AND P2ry13 <= 0 AND Epcam <= 4 AND Krt5 <= 0 AND Tubb6 <= 2 AND Sdc1 <= 0 AND Ptgs1 <= 0 AND Spint2 > 27 AND Tmem45b <= 0 AND Igfbp2 <= 0 AND Dpt > 1	Thymus
Rule540	Sell > 2 AND Mt2 <= 2 AND Fos <= 13 AND Cd79a <= 129 AND Fcgr3 <= 1 AND Lpcat2 <= 4 AND Coro1a > 21 AND Anxa8 <= 0 AND Dmkn <= 0 AND P2ry13 <= 0 AND Epcam <= 4 AND Krt5 <= 0 AND Tubb6 <= 2 AND Sdc1 <= 0 AND Ptgs1 <= 0 AND Grn <= 2 AND Lgals4 > 5 AND Hexb <= 45	Lung
Rule541	Sell > 2 AND Mt2 <= 2 AND Fos <= 13 AND Cd79a <= 129 AND Fcgr3 <= 1 AND Lpcat2 <= 4 AND Coro1a > 21 AND Anxa8 <= 0 AND Dmkn <= 0 AND P2ry13 <= 0 AND Epcam <= 4 AND Krt5 <= 0 AND Tubb6 <= 2 AND Sdc1 <= 0 AND Ptgs1 <= 0 AND Grn <= 2 AND Spint2 > 6 AND Tmem45b <= 0 AND Lgals7 <= 0 AND Igfbp2 > 0 AND Limd2 > 364	Spleen
Rule542	Sell > 2 AND Mt2 <= 2 AND Fos <= 13 AND Cd79a <= 129 AND Fcgr3 <= 1 AND Lpcat2 <= 4 AND Coro1a > 21 AND Anxa8 <= 0 AND Dmkn <= 0 AND Krt5 <= 0 AND Ly86 <= 435 AND Epcam <= 4 AND Tspan8 > 0 AND Lgals4 <= 0 AND Lgmn <= 0	Spleen
Rule543	Sell > 2 AND Mt2 <= 2 AND Fos <= 13 AND Cd79a <= 129 AND Fcgr3 <= 1 AND Lpcat2 <= 4 AND Coro1a > 21 AND Anxa8 <= 0 AND Dmkn <= 0 AND Krt5 <= 0 AND Ly86 <= 435 AND Epcam <= 4 AND Tubb6 <= 2 AND Sdc1 <= 0 AND Ptgs1 <= 0 AND Grn <= 2 AND Ptprcap > 36 AND P2ry13 > 0 AND Lgmn <= 1	Spleen
Rule544	Sell > 2 AND Mt2 <= 2 AND Fos <= 13 AND Cd79a <= 129 AND Fcgr3 <= 1 AND Lpcat2 <= 4 AND Coro1a > 21 AND P2ry13 <= 0 AND Anxa8 <= 0 AND Dmkn <= 0 AND Epcam <= 4 AND Krt5 <= 0 AND Tubb6 <= 2 AND Sdc1 <= 0 AND Ptgs1 <= 0 AND Igfbp2 <= 0 AND Grn <= 4 AND Spint2 > 6 AND Lgals7 > 0 AND 4632428N05Rik <= 0	Thymus
Rule545	Ptprcap > 8 AND Itgb5 <= 13 AND Mt2 <= 3 AND Fos <= 13 AND Cd79a <= 47 AND Lpcat2 <= 2 AND Tnfrsf12a <= 44 AND Tubb6 <= 453 AND Dmkn <= 0 AND Mt1 <= 4 AND Lmna <= 15 AND Krt5 <= 0 AND Rgs10 > 1 AND Ly86 > 272 AND Krt14 > 0	Spleen
Rule546	Ptprcap > 8 AND Itgb5 <= 13 AND Mt2 <= 3 AND Fos <= 13 AND Cd79a <= 47 AND Lpcat2 <= 2 AND Tnfrsf12a <= 44 AND Tubb6 <= 453 AND Dmkn <= 0 AND Mt1 <= 4 AND Lmna <= 15 AND Krt5 <= 0 AND Rgs10 > 1 AND Tmem45b <= 0 AND Coro1a > 2 AND Laptm5 <= 5129 AND Sdc1 <= 0 AND Epcam <= 6 AND Igfbp2 <= 0 AND Lgals4 <= 13 AND P2ry13 > 0 AND Gsn <= 56	Thymus
Rule547	Sell > 2 AND Mt2 <= 2 AND Fos <= 13 AND Cd79a <= 129 AND Fcgr3 <= 1 AND Lpcat2 <= 4 AND P2ry13 <= 0 AND Rac2 > 2 AND Dmkn > 0 AND Rgs10 <= 44 AND Gsn > 0 AND Cd79a <= 15	Fat
Rule548	Sell > 2 AND Mt2 <= 2 AND Fos <= 13 AND Cd79a <= 129 AND Fcgr3 <= 1 AND Lpcat2 <= 4 AND P2ry13 <= 0 AND Rac2 > 2 AND Anxa8 <= 0 AND Laptm5 > 2 AND Serping1 > 11 AND Lgmn > 0 AND Ctsd <= 138	Muscle
Rule549	Sell > 2 AND Mt2 <= 2 AND Fos <= 13 AND Cd79a <= 129 AND Fcgr3 <= 1 AND Lpcat2 <= 4 AND P2ry13 <= 0 AND Rac2 > 2 AND Laptm5 > 2 AND Anxa8 <= 0 AND Krt5 <= 0 AND Spint2 > 0 AND Slc2a5 > 0 AND Ctsd <= 362	Lung
Rule550	Sell > 2 AND Mt2 <= 2 AND Fos <= 13 AND Cd79a <= 129 AND Fcgr3 <= 1 AND Lpcat2 <= 4 AND P2ry13 <= 0 AND Rac2 > 2 AND Laptm5 > 2 AND Anxa8 <= 0 AND Krt5 <= 0 AND Spint2 > 0 AND Igfbp2 > 0 AND Olfml3 <= 0	Fat
Rule551	Sell > 2 AND Mt2 <= 2 AND Fos <= 13 AND Cd79a <= 129 AND Fcgr3 <= 1 AND Lpcat2 <= 4 AND P2ry13 <= 0 AND Rac2 > 2 AND Laptm5 > 2 AND Anxa8 <= 0 AND Krt5 <= 0 AND Spint2 > 0 AND Lgals7 > 0 AND C1qc <= 0	Marrow
Rule552	Sell > 2 AND Mt2 <= 2 AND Fos <= 13 AND Cd79a <= 129 AND Fcgr3 <= 1 AND Lpcat2 <= 4 AND P2ry13 <= 0 AND Rac2 > 2 AND Laptm5 > 2 AND Anxa8 <= 0 AND Krt5 <= 0 AND Spint2 > 0 AND Grn <= 2 AND Lmna <= 6 AND Tspan8 <= 0 AND Csf1r <= 2 AND Tmem45b <= 0 AND Cldn3 <= 0 AND Perp <= 0 AND Epcam <= 0 AND C1qb <= 2 AND Ctsd <= 2 AND Elf3 <= 0 AND Cd79a <= 4 AND Sell <= 1091 AND Dmkn <= 0 AND Krt19 <= 0 AND P…	Thymus
Rule553	Sell > 2 AND Mt2 <= 2 AND Fos <= 13 AND Cd79a <= 129 AND Fcgr3 <= 1 AND Lpcat2 <= 4 AND P2ry13 <= 0 AND Rac2 > 2 AND Laptm5 > 2 AND Anxa8 <= 0 AND Krt5 <= 0 AND Epcam <= 4 AND Ctsd <= 2595 AND Ptgs1 <= 0 AND Grn <= 2 AND Sdc1 <= 0 AND Ptprcap > 37 AND Tmem45b <= 0 AND Lmna <= 16 AND Cd79a <= 67 AND Tubb6 <= 10 AND Cldn3 <= 0 AND Tnfrsf12a <= 0 AND Pld4 <= 0 AND Ptprcap > 1206 AND Lgals4 <= 0 AND …	Thymus
Rule554	Sell > 2 AND Mt2 <= 2 AND Fos > 221 AND Elf3 > 7 AND Dmkn <= 0	Trachea
Rule555	Sell > 2 AND Mt2 <= 2 AND Fos > 221 AND Gpr34 <= 7 AND Lmna <= 25 AND Ptprcap <= 2 AND Cd79a > 422 AND Tubb6 <= 6 AND Perp <= 1 AND Lgals4 <= 0 AND Krt19 <= 0 AND Csf1r <= 0 AND C1qc <= 0 AND Pld4 <= 13	Fat
Rule556	Sell > 2 AND Mt2 <= 2 AND Fos > 221 AND Gpr34 > 7 AND C1qc > 63 AND Hexb <= 353	Muscle
Rule557	Sell > 2 AND Mt2 <= 2 AND Fos > 221 AND Gpr34 > 7 AND P2ry13 <= 32 AND Epcam > 0 AND Krt15 <= 1	Trachea
Rule558	Sell > 2 AND Mt2 <= 2 AND Fos > 221 AND Lmna <= 5 AND Ptprcap <= 2 AND Cd79a <= 661 AND Arhgdib > 268 AND Aqp3 > 10	Fat
Rule559	Sell > 2 AND Mt2 <= 2 AND Fos > 221 AND Lmna <= 5 AND Ptprcap <= 2 AND Cd79a <= 661 AND Arhgdib > 268 AND C1qa > 51 AND Selplg <= 1190	Fat
Rule560	Sell > 2 AND Mt2 <= 2 AND Fos > 221 AND Lmna <= 5 AND Ptprcap <= 2 AND Cd79a <= 661 AND Arhgdib > 268 AND Tnfrsf12a <= 84 AND Siglech <= 195 AND Fos <= 2741 AND Rac2 > 145 AND Sdc4 <= 146 AND Perp <= 8 AND Gpr34 <= 192 AND Tubb6 <= 375 AND Itgb5 <= 489 AND Rgs10 <= 633 AND Arhgdib > 2288	Marrow
Rule561	Ptprcap > 5 AND Itgb5 <= 8 AND Mt2 <= 3 AND Lmna <= 3 AND Mt1 <= 5 AND Fos <= 13 AND Cd79a <= 47 AND Ptprcap > 54 AND Krt5 <= 0 AND Laptm5 > 3305 AND Igfbp2 <= 0 AND Ptgs1 <= 0 AND Krt19 <= 0 AND Aqp3 <= 161 AND Sdc1 <= 9 AND Unc93b1 <= 1038 AND Mt2 <= 0 AND P2ry12 <= 1 AND Sell <= 1658 AND Gsn > 2	Thymus
Rule562	Ptprcap > 5 AND Itgb5 <= 8 AND Mt2 <= 3 AND Lmna <= 3 AND Mt1 <= 5 AND Cd79a > 95 AND Cd79b > 302 AND Fos > 664 AND Anxa8 <= 0 AND Arhgdib > 661 AND Tspan1 <= 0 AND Lgals7 <= 0 AND Cd79a <= 6400	Fat
Rule563	Ptprcap > 5 AND Itgb5 <= 8 AND Mt2 <= 3 AND Lmna <= 3 AND Mt1 <= 5 AND Cd79a > 47 AND Cd79b > 302 AND Gpr34 > 1 AND Sell <= 54 AND Cst3 <= 60	Kidney
Rule564	Ptprcap > 5 AND Itgb5 <= 8 AND Mt2 <= 3 AND Lmna <= 3 AND Mt1 <= 5 AND Cd79a > 47 AND Cd79b > 302 AND P2ry13 <= 0 AND Olfml3 <= 0 AND Trem2 > 0 AND Lgals7 <= 0 AND Krt15 <= 0	Marrow
Rule565	Ptprcap > 5 AND Itgb5 <= 8 AND Mt2 <= 3 AND Lmna <= 3 AND Mt1 <= 5 AND Cd79a > 47 AND Cd79b > 302 AND P2ry13 <= 0 AND Olfml3 <= 0 AND Cd79a > 335 AND Tacstd2 <= 2 AND C1qb <= 0 AND C1qa <= 0 AND Fcrls <= 0 AND Fos <= 942 AND Cd79b > 645 AND Gsn <= 0 AND P2ry12 <= 0 AND Csf1r <= 0 AND Ctsd <= 110 AND Fos <= 388 AND Lmna <= 1 AND Cldn7 <= 0 AND Tubb6 <= 0 AND Dpt <= 0 AND Serping1 <= 0 AND Epcam <=…	Marrow
Rule566	Ptprcap > 5 AND Itgb5 <= 8 AND Mt2 <= 3 AND Lmna <= 3 AND Mt1 <= 5 AND Cd79a > 47 AND Cd79b > 302 AND P2ry13 > 0 AND Abhd12 <= 327 AND Dpt <= 0 AND Krt15 <= 1 AND Cx3cr1 <= 0 AND Golm1 <= 8 AND Cd53 <= 1377 AND Krt14 <= 1 AND Limd2 > 58	Marrow
Rule567	Ptprcap > 5 AND Itgb5 <= 8 AND Mt2 <= 3 AND Lmna <= 3 AND Mt1 <= 5 AND Cd79a > 47 AND Cd79b > 270 AND P2ry13 <= 0 AND Perp <= 0 AND Dmkn <= 0 AND Tmem119 <= 0 AND C1qa <= 0 AND Krt15 <= 0 AND Fos <= 1458 AND Krt8 > 1 AND Tmem45b <= 0 AND P2ry12 <= 0 AND Olfml3 <= 0 AND Dcn <= 1 AND Serpinb5 <= 0	Spleen
Rule568	Ptprcap > 5 AND Itgb5 <= 8 AND Mt2 <= 3 AND Lmna <= 3 AND Mt1 <= 5 AND Cd79a > 47 AND Cd79b > 302 AND P2ry13 <= 0 AND Olfml3 <= 0 AND Cd79a > 335 AND Tacstd2 <= 2 AND Krt5 <= 1 AND Selplg > 4 AND C1qa <= 0 AND Ptprcap > 69 AND Itgb5 <= 0 AND Gpx2 <= 0 AND Cd53 > 1278 AND Dpt <= 0 AND Cst3 > 4	Spleen
Rule569	Ptprcap > 5 AND Itgb5 <= 8 AND Mt2 <= 3 AND Sdc1 > 16 AND Dsc3 > 37	Thymus
Rule570	Ptprcap > 5 AND Itgb5 <= 8 AND Mt2 <= 3 AND Sdc1 > 10 AND Krt8 > 98 AND Golm1 <= 0	Liver
Rule571	Ptprcap > 5 AND Mt2 <= 3 AND Itgb5 <= 13 AND Sdc1 > 10 AND Cldn3 > 2 AND Anxa8 <= 3	Colon
Rule572	Ptprcap > 5 AND Itgb5 <= 8 AND Mt2 <= 3 AND Sdc1 > 10 AND Lmna > 23 AND C1qa > 0 AND Limd2 <= 310	Muscle
Rule573	Ptprcap > 5 AND Mt2 <= 3 AND Itgb5 <= 13 AND Sdc1 > 10 AND Adap2 > 6 AND Epcam <= 7 AND Cd79a <= 200	Fat
Rule574	Ptprcap > 5 AND Mt2 <= 3 AND Itgb5 <= 13 AND Sdc1 > 10 AND Adap2 > 16 AND Hexb <= 6	Kidney
Rule575	Ptprcap > 5 AND Mt2 <= 3 AND Itgb5 <= 13 AND Sdc1 > 10 AND Lmna > 23 AND Ptprcap <= 355 AND Dpt <= 0	Trachea
Rule576	Ptprcap > 5 AND Itgb5 <= 8 AND Serping1 <= 14 AND Mt2 <= 3 AND Mt1 <= 5 AND Fos <= 21 AND Lpcat2 <= 3 AND Cd79a <= 47 AND Tubb6 > 453 AND C1qc <= 0 AND Krt14 <= 0 AND Golm1 <= 26	Marrow
Rule577	Ptprcap > 5 AND Itgb5 <= 8 AND Serping1 <= 14 AND Mt2 <= 3 AND Mt1 <= 5 AND Fos <= 21 AND Lpcat2 <= 3 AND Cd79a <= 47 AND Ptprcap > 54 AND Tubb6 > 483 AND C1qc <= 0 AND Hexb <= 14	Fat
Rule578	Ptprcap > 5 AND Itgb5 <= 8 AND Serping1 <= 14 AND Mt2 <= 3 AND Mt1 <= 5 AND Fos <= 21 AND Lpcat2 <= 3 AND Cd79a <= 47 AND Ptprcap > 54 AND Tubb6 > 215 AND Krt5 <= 0 AND Golm1 <= 26	Thymus
Rule579	Ptprcap > 5 AND Itgb5 <= 8 AND Serping1 <= 14 AND Mt2 <= 3 AND Mt1 <= 5 AND Fos <= 21 AND Lpcat2 <= 3 AND Cd79a <= 47 AND Ptprcap > 54 AND Tubb6 > 158 AND Krt5 <= 0 AND Hexb > 2	Heart
Rule580	Ptprcap > 5 AND Itgb5 <= 8 AND Serping1 <= 14 AND Mt2 <= 3 AND Mt1 <= 5 AND Fos <= 21 AND Lpcat2 <= 3 AND Cd79a <= 47 AND Ptprcap > 54 AND Lmna <= 4 AND Grn <= 2 AND P2ry13 <= 0 AND Anxa8 > 0 AND Abhd12 <= 80 AND Grn <= 0 AND Ctsd > 24	Thymus
Rule581	Ptprcap > 5 AND Itgb5 <= 8 AND Serping1 <= 14 AND Mt2 <= 3 AND Mt1 <= 5 AND Cd79a > 47 AND Cd79b > 302 AND P2ry13 <= 0 AND Trem2 > 0 AND Pld4 <= 580 AND Cd53 <= 1033	Fat
Rule582	Ptprcap > 5 AND Itgb5 <= 8 AND Serping1 <= 14 AND Mt2 <= 3 AND Mt1 <= 5 AND Cd79a > 47 AND Cd79b > 302 AND P2ry13 <= 0 AND Tacstd2 > 26 AND Serping1 <= 0 AND Fcrls <= 0 AND Spint2 <= 50 AND Hexb <= 99	Lung
Rule583	Ptprcap > 5 AND Itgb5 <= 8 AND Serping1 <= 14 AND Mt2 <= 3 AND Mt1 <= 5 AND Cd79a > 47 AND Cd79b > 302 AND P2ry13 <= 0 AND Dcn > 4 AND Selplg <= 557 AND Coro1a > 204 AND Lgmn <= 1565 AND Cd53 > 50	Spleen
Rule584	Ptprcap > 8 AND Itgb5 <= 13 AND Mt2 <= 3 AND Mt1 <= 5 AND Cd79a > 47 AND Cd79b > 302 AND P2ry13 <= 0 AND Dcn <= 3 AND Dmkn > 0 AND Dpt <= 0 AND Laptm5 <= 513 AND Laptm5 > 7 AND Ctsd <= 28	Marrow
Rule585	Ptprcap > 8 AND Itgb5 <= 13 AND Mt2 <= 3 AND Mt1 <= 5 AND Cd79a > 47 AND Rgs10 > 65 AND Ptgs1 <= 0 AND Krt19 <= 0 AND Lmna <= 1 AND Ptprcap > 80 AND Gsn <= 429 AND Krt5 <= 0 AND Dcn <= 2 AND Perp <= 0 AND Krt8 <= 0 AND Hexb <= 23	Spleen
Rule586	Ptprcap > 8 AND Itgb5 <= 13 AND Mt2 <= 3 AND Mt1 <= 5 AND Cd79a > 70 AND Rgs10 > 66 AND Cd79a <= 264 AND Fos <= 36	Thymus
Rule587	Ptprcap > 8 AND Itgb5 <= 13 AND Mt2 <= 3 AND Mt1 <= 5 AND Cd79a > 70 AND Ptprcap > 98 AND P2ry13 <= 0 AND C1qa <= 0 AND Dmkn > 0 AND C1qb <= 0 AND Mt2 <= 0 AND Tubb6 <= 0 AND Pld4 <= 385 AND Serping1 <= 0 AND Epcam <= 0	Spleen
Rule588	Ptprcap > 8 AND Itgb5 <= 13 AND Mt2 <= 3 AND Mt1 <= 5 AND Cd79a > 70 AND Ptprcap > 98 AND Dmkn <= 0 AND P2ry13 <= 0 AND C1qa <= 0 AND Ptgs1 > 0 AND Hexb <= 194 AND Coro1a > 303	Spleen
Rule589	Ptprcap > 8 AND Itgb5 <= 13 AND Mt2 <= 3 AND Mt1 <= 5 AND Cd79a > 70 AND Ptprcap > 98 AND Dmkn <= 0 AND P2ry13 <= 0 AND C1qa <= 0 AND Selplg > 4 AND Olfml3 <= 0 AND Krt5 > 1	Spleen
Rule590	Ptprcap > 8 AND Itgb5 <= 13 AND Mt2 <= 3 AND Mt1 <= 5 AND Cd79a > 70 AND Ptprcap > 98 AND Dmkn <= 0 AND P2ry13 <= 0 AND C1qa <= 0 AND Selplg > 4 AND Olfml3 <= 0 AND Mt1 <= 2 AND Lpcat2 > 2 AND Krt15 <= 0	Spleen
Rule591	Ptprcap > 8 AND Itgb5 <= 13 AND Mt2 <= 3 AND Mt1 <= 5 AND Cd79a > 70 AND Ptprcap > 98 AND Dmkn > 0 AND Abhd12 <= 16 AND Mt1 <= 0 AND Perp <= 0 AND Coro1a <= 2115	Lung
Rule592	Ptprcap > 8 AND Itgb5 <= 13 AND Mt2 <= 3 AND Mt1 <= 5 AND Cd79a > 70 AND Ptprcap > 98 AND P2ry13 <= 0 AND Ptgs1 > 0 AND Tnfrsf12a <= 0 AND C1qa <= 0	Marrow
Rule593	Ptprcap > 8 AND Itgb5 <= 13 AND Mt2 <= 3 AND Mt1 <= 5 AND Cd79a > 70 AND Ptprcap > 98 AND P2ry13 <= 0 AND C1qa <= 0 AND Selplg > 4 AND Olfml3 <= 0 AND Mt1 <= 2 AND Cldn7 > 2	Spleen
Rule594	Ptprcap > 8 AND Itgb5 <= 13 AND Mt2 <= 3 AND Mt1 <= 5 AND Cd79a > 70 AND Ptprcap > 98 AND P2ry13 <= 0 AND C1qa <= 0 AND Selplg > 4 AND Olfml3 <= 0 AND Tmem119 <= 0 AND Dmkn <= 1 AND Lpcat2 <= 15 AND Fcgr3 <= 23 AND Lgals7 > 0	Spleen
Rule595	Ptprcap > 8 AND Itgb5 <= 13 AND Mt2 <= 3 AND Mt1 <= 5 AND Cd79a > 70 AND Ptprcap > 98 AND P2ry13 <= 0 AND Selplg > 4 AND Lpcat2 <= 0 AND Tmem119 <= 0 AND C1qa <= 0 AND P2ry12 <= 0 AND Lmna <= 668 AND Olfml3 <= 1 AND Csf1r <= 13 AND Rgs10 > 65 AND Ctsd > 130	Fat
Rule596	Ptprcap > 8 AND Itgb5 <= 13 AND Mt2 <= 3 AND Mt1 <= 5 AND Cd79a > 70 AND Ptprcap > 98 AND P2ry13 <= 0 AND Selplg > 4 AND Lpcat2 <= 0 AND Tmem119 <= 0 AND C1qa <= 0 AND P2ry12 <= 0 AND Olfml3 <= 1 AND Lmna <= 668 AND Csf1r > 13	Spleen
Rule597	Ptprcap > 8 AND Itgb5 <= 13 AND Mt2 <= 3 AND Mt1 <= 5 AND Cd79a > 70 AND Ptprcap > 98 AND P2ry13 <= 0 AND Selplg > 4 AND Lpcat2 <= 0 AND Olfml3 <= 0 AND C1qa <= 0 AND Cx3cr1 > 0 AND Rac2 <= 719	Marrow
Rule598	Ptprcap > 8 AND Itgb5 <= 13 AND Mt2 <= 3 AND Mt1 <= 5 AND Cd79a > 70 AND Ptprcap > 98 AND P2ry13 <= 0 AND Selplg > 4 AND Lpcat2 <= 0 AND Olfml3 <= 0 AND C1qa <= 0 AND Cx3cr1 <= 0 AND Tmem119 <= 0 AND Lmna <= 668 AND Serping1 <= 1 AND C1qc <= 0 AND Adap2 <= 2 AND Gpx2 <= 0 AND Csf1r <= 0 AND Mt1 <= 0 AND Cldn3 <= 0 AND Golm1 <= 10 AND Cd79b > 306 AND Lair1 <= 502 AND Lgals4 <= 38 AND Krt8 <= 0 AND…	Marrow
Rule599	Ptprcap > 8 AND Itgb5 <= 13 AND Mt2 <= 3 AND Mt1 <= 5 AND Cd79a > 70 AND P2ry13 <= 0 AND Ptgs1 <= 0 AND Ptprcap > 98 AND C1qa <= 0 AND Olfml3 <= 0 AND Selplg > 3 AND Cx3cr1 <= 0 AND Epcam <= 87 AND Lpcat2 <= 0 AND Mt1 <= 1 AND Lmna <= 668 AND P2ry12 <= 0 AND Gpx2 <= 0 AND Cdx1 <= 0 AND Csf1r > 0	Marrow
Rule600	Ptprcap > 8 AND Itgb5 <= 13 AND Mt2 <= 3 AND Mt1 <= 5 AND Cd79a > 70 AND P2ry13 <= 0 AND Ptgs1 <= 0 AND Ptprcap > 98 AND C1qa <= 0 AND Olfml3 <= 0 AND Selplg > 6 AND Cx3cr1 <= 0 AND Epcam <= 87 AND Tmem119 <= 0 AND Csf1r <= 0 AND Lpcat2 <= 15 AND Lmna <= 668 AND C1qc > 0 AND Pkp3 <= 23	Spleen
Rule601	Ptprcap > 8 AND Itgb5 <= 13 AND Mt2 <= 3 AND Mt1 <= 5 AND Cd79a > 70 AND P2ry13 <= 0 AND Ptgs1 <= 0 AND Ptprcap > 98 AND C1qa <= 0 AND Olfml3 <= 0 AND Selplg > 6 AND C1qc <= 0 AND Cx3cr1 <= 0 AND Epcam <= 87 AND Tmem119 <= 0 AND Csf1r <= 0 AND Lpcat2 <= 15 AND Lmna <= 668 AND Mt1 <= 1 AND Lpcat2 <= 0 AND Serping1 <= 1 AND Gpx2 <= 0 AND Itgb5 <= 0 AND Mt1 <= 0 AND Adap2 <= 2 AND Golm1 <= 10 AND Cl…	Marrow
Rule602	Ptprcap > 8 AND Itgb5 <= 13 AND Mt2 <= 3 AND Mt1 <= 5 AND Cd79a > 70 AND P2ry13 <= 0 AND Ptgs1 <= 0 AND Ptprcap > 98 AND C1qa <= 0 AND Olfml3 <= 0 AND Selplg > 6 AND C1qc <= 0 AND Cx3cr1 <= 0 AND Epcam <= 87 AND Tmem119 <= 0 AND Csf1r <= 0 AND Lpcat2 <= 15 AND Lmna <= 668 AND Krt14 <= 2 AND Serping1 <= 1 AND Mt1 <= 1 AND Lpcat2 <= 0 AND Adap2 <= 2 AND Gpx2 <= 0 AND Itgb5 <= 0 AND Mt1 <= 0 AND Krt…	Spleen
Rule603	Ptprcap > 8 AND Itgb5 <= 13 AND Mt2 <= 3 AND Mt1 <= 5 AND Cd79a > 70 AND P2ry13 <= 0 AND Ptgs1 <= 0 AND Ptprcap > 98 AND C1qa <= 0 AND Selplg > 6 AND Olfml3 <= 0 AND C1qc <= 0 AND Cx3cr1 <= 0 AND Epcam <= 87 AND Tmem119 <= 0 AND Csf1r <= 0 AND Lpcat2 <= 15 AND Lmna <= 668 AND Krt14 <= 2 AND Serping1 <= 1 AND Adap2 <= 2 AND Lpcat2 <= 0 AND Gpx2 <= 0 AND Itgb5 <= 0 AND Tnfrsf12a <= 0 AND Krt14 > 0 …	Spleen
Rule604	Ptprcap > 8 AND Itgb5 <= 13 AND Mt2 <= 3 AND Mt1 <= 5 AND Fos <= 36 AND Cd79a > 47 AND Sdc1 > 18 AND Pkp3 <= 80 AND Rac2 <= 150	Lung
Rule605	Ptprcap > 8 AND Itgb5 <= 13 AND Mt2 <= 3 AND Mt1 <= 5 AND Fos <= 36 AND Cd79a > 47 AND Coro1a > 336 AND Abhd12 <= 580 AND Ptgs1 <= 0 AND Krt15 <= 1 AND Dmkn > 0 AND Hexb <= 120	Fat
Rule606	Ptprcap > 8 AND Itgb5 <= 13 AND Mt2 <= 3 AND Mt1 <= 5 AND Fos <= 36 AND Cd79a > 47 AND Coro1a > 336 AND Abhd12 <= 580 AND Ptgs1 <= 0 AND Krt15 <= 1 AND Tmem119 > 0 AND Aqp3 <= 0 AND Krt5 <= 0 AND Dcn <= 7 AND Selplg <= 9	Spleen
Rule607	Ptprcap > 8 AND Itgb5 <= 13 AND Mt2 <= 3 AND Mt1 <= 5 AND Fos <= 36 AND Cd79a > 47 AND P2ry13 <= 0 AND Ptgs1 <= 0 AND Coro1a > 384 AND Tmem119 > 0 AND Grn <= 12 AND Lgmn <= 0 AND Gpr34 <= 0	Liver
Rule608	Ptprcap > 8 AND Itgb5 <= 13 AND Mt2 <= 3 AND Mt1 <= 5 AND Cd79a > 70 AND P2ry13 <= 0 AND Ptgs1 <= 0 AND Cd79b > 648 AND Dcn > 4 AND Abhd12 <= 3 AND Ctsd <= 14	Fat
Rule609	Ptprcap > 8 AND Itgb5 <= 13 AND Mt2 <= 3 AND Mt1 <= 5 AND Cd79a > 70 AND P2ry13 <= 0 AND Ptgs1 <= 0 AND Cd79b > 648 AND Krt5 <= 1 AND Lmna <= 12 AND Tmem45b > 0 AND Rac2 <= 711	Heart
Rule610	Ptprcap > 8 AND Itgb5 <= 13 AND Mt2 <= 3 AND Mt1 <= 5 AND Cd79a > 70 AND P2ry13 <= 0 AND Ptgs1 <= 0 AND Cd79b > 648 AND Krt5 <= 1 AND Lmna <= 12 AND C1qa <= 0 AND C1qb <= 1 AND Gpr34 <= 0 AND Itgb5 <= 0 AND C1qc <= 0 AND Fcrls <= 0 AND Tmem119 <= 0 AND Siglech > 0 AND Csf1r > 0	Marrow
Rule611	Ptprcap > 8 AND Itgb5 <= 13 AND Mt2 <= 3 AND Mt1 <= 5 AND Cd79a > 70 AND P2ry13 <= 0 AND Ptgs1 <= 0 AND Cd79b > 648 AND Krt5 <= 1 AND Lmna <= 12 AND Siglech <= 0 AND C1qa <= 0 AND C1qc <= 0 AND Fcgr3 > 0 AND Coro1a > 381 AND Pkp3 <= 69	Marrow
Rule612	Ptprcap > 8 AND Itgb5 <= 13 AND Mt2 <= 3 AND Mt1 <= 5 AND Cd79a > 70 AND P2ry13 <= 0 AND Ptgs1 <= 0 AND Cd79b > 648 AND Krt5 <= 1 AND Lmna <= 12 AND Siglech <= 0 AND C1qa <= 0 AND C1qb <= 1 AND P2ry12 <= 0 AND Fcrls <= 0 AND Serping1 <= 1 AND Gpx2 > 0 AND Mt2 <= 0 AND Ctss <= 393	Marrow
Rule613	Ptprcap > 8 AND Itgb5 <= 13 AND Mt2 <= 3 AND Mt1 <= 5 AND Cd79a > 70 AND P2ry13 <= 0 AND Ptgs1 <= 0 AND Cd79b > 648 AND Krt5 <= 1 AND Adap2 <= 0 AND Lmna <= 12 AND Siglech <= 0 AND Itgb5 <= 0 AND Cd53 > 1766 AND Pld4 <= 1855 AND Laptm5 > 312	Spleen
Rule614	Sell > 2 AND Mt2 <= 2 AND Fos <= 13 AND Fcgr3 <= 1 AND Cd79a <= 97 AND Anxa8 <= 0 AND Rac2 > 2 AND P2ry13 <= 0 AND Ly86 <= 4 AND Epcam > 4 AND Hexb <= 53 AND Ptprcap <= 253	Lung
Rule615	Sell > 2 AND Mt2 <= 2 AND Fos <= 13 AND Fcgr3 <= 1 AND Cd79a <= 97 AND Anxa8 <= 0 AND Coro1a > 21 AND P2ry13 <= 0 AND Ly86 <= 12 AND Krt5 <= 0 AND Sdc1 <= 0 AND Rgs10 > 0 AND Golm1 > 0 AND Itgb5 <= 0 AND Gpr34 <= 0 AND Dpt <= 0 AND Aqp3 <= 522 AND Sdc4 <= 356 AND Coro1a > 830 AND Gsn <= 433	Spleen
Rule616	Ptprcap > 8 AND Itgb5 <= 13 AND Mt2 <= 3 AND Fos <= 13 AND Cd79a <= 47 AND Lpcat2 <= 3 AND Tnfrsf12a <= 44 AND Mt1 <= 4 AND Lmna <= 4 AND Anxa8 <= 0 AND Unc93b1 <= 18 AND Ptprcap > 54 AND P2ry13 <= 0 AND Krt14 <= 1 AND Ptgs1 <= 0 AND Sell > 0 AND Elf3 <= 0 AND Sdc1 <= 0 AND Krt5 <= 0 AND Golm1 > 9 AND Cx3cr1 <= 0 AND Cldn3 <= 0 AND Serping1 <= 1 AND Abhd12 <= 1 AND C1qb <= 0 AND Cd53 > 74	Spleen
Rule617	Ptprcap > 8 AND Itgb5 <= 13 AND Mt2 <= 3 AND Fos <= 13 AND Cd79a <= 47 AND Lpcat2 <= 3 AND Tnfrsf12a <= 44 AND Mt1 <= 4 AND Lmna <= 4 AND Anxa8 <= 0 AND Unc93b1 <= 18 AND Ptprcap > 54 AND P2ry13 <= 0 AND Krt14 <= 1 AND Ptgs1 <= 0 AND Aqp3 > 46 AND Fos <= 2 AND Cx3cr1 <= 0 AND Aqp3 <= 503	Spleen
Rule618	Sell > 2 AND Mt2 <= 2 AND Fos <= 13 AND Cd79a > 71 AND Abhd12 <= 550 AND Tubb6 <= 0 AND Csf1r > 17 AND Ctsd <= 316	Liver
Rule619	Sell > 2 AND Mt2 <= 2 AND Fos <= 13 AND Fcgr3 <= 4 AND Cd79a <= 71 AND Anxa8 <= 0 AND Coro1a > 42 AND Ly86 <= 15 AND P2ry13 <= 0 AND Unc93b1 <= 17 AND Tmem45b > 0 AND Fos <= 2	Thymus
Rule620	Sell > 2 AND Mt2 <= 2 AND Fos <= 13 AND Fcgr3 <= 4 AND Cd79a <= 71 AND Anxa8 <= 0 AND Coro1a > 42 AND Ly86 <= 15 AND Slc2a5 <= 0 AND Golm1 <= 39 AND Lpcat2 > 2 AND Epcam <= 11 AND Lgmn <= 0	Marrow
Rule621	Ptprcap > 8 AND Itgb5 <= 13 AND Mt2 <= 3 AND Mt1 <= 9 AND Cd79a > 70 AND P2ry13 <= 0 AND Ptgs1 <= 0 AND Cd79b > 623 AND Krt5 <= 1 AND Adap2 > 0	Spleen
Rule622	Ptprcap > 8 AND Itgb5 <= 13 AND Mt2 <= 3 AND Mt1 <= 9 AND Cd79a > 70 AND P2ry13 <= 0 AND Ptgs1 <= 0 AND Cd79b > 623 AND Krt5 <= 1 AND Tacstd2 > 2 AND Cd53 > 335	Marrow
Rule623	Sell > 2 AND Mt2 <= 2 AND Fos <= 9 AND Fcgr3 <= 7 AND Lpcat2 <= 2 AND Cd79a <= 83 AND Coro1a > 21 AND P2ry13 <= 0 AND Anxa8 <= 0 AND Golm1 > 62 AND Krt5 <= 0 AND Rgs10 <= 112 AND 4632428N05Rik <= 40	Marrow
Rule624	Ptprcap > 8 AND Itgb5 <= 13 AND Mt2 <= 3 AND Mt1 <= 9 AND Cd79a > 70 AND P2ry13 <= 0 AND Ptgs1 <= 0 AND Cd79b > 623 AND Tacstd2 > 2 AND Krt14 <= 0	Liver
Rule625	Ptprcap > 8 AND Itgb5 <= 13 AND Mt2 <= 3 AND Mt1 <= 9 AND Cd79a > 70 AND P2ry13 <= 0 AND Ptgs1 <= 0 AND Cd79b > 648 AND Krt5 <= 1 AND Lmna <= 12 AND Siglech <= 0 AND Itgb5 <= 0 AND C1qa <= 0 AND Tmem119 <= 0 AND Elf3 > 0 AND P2ry12 <= 0	Marrow
Rule626	Sell > 2 AND Mt2 <= 2 AND Fos <= 9 AND Fcgr3 <= 4 AND Lpcat2 <= 2 AND Cd79a <= 83 AND P2ry13 <= 0 AND Anxa8 <= 0 AND Coro1a > 21 AND Krt5 <= 0 AND Aqp3 > 12 AND Krt8 <= 0 AND Spint2 > 40	Thymus
Rule627	Sell > 2 AND Mt2 <= 2 AND Fos <= 6 AND Fcgr3 <= 4 AND Lpcat2 <= 2 AND Cd79a <= 83 AND Coro1a > 21 AND Ly86 > 392 AND Hexb <= 0	Lung
Rule628	Sell > 2 AND Mt2 <= 2 AND Fos <= 6 AND Fcgr3 <= 4 AND Lpcat2 <= 2 AND Cd79a <= 83 AND Coro1a > 21 AND P2ry13 <= 0 AND Anxa8 <= 0 AND Krt5 <= 0 AND Aqp3 > 5 AND Fos <= 1	Fat
Rule629	Sell > 2 AND Mt2 <= 2 AND Fos <= 6 AND Fcgr3 <= 4 AND Lpcat2 <= 2 AND Cd79a <= 83 AND Coro1a > 21 AND P2ry13 <= 0 AND Anxa8 <= 0 AND Krt5 <= 0 AND Sdc1 <= 0 AND Rgs10 > 0 AND Cldn3 <= 0 AND Perp > 0 AND Golm1 <= 2	Thymus
Rule630	Sell > 2 AND Mt2 <= 2 AND Fos <= 6 AND Fcgr3 <= 4 AND Lpcat2 <= 2 AND Cd79a <= 83 AND Coro1a > 21 AND P2ry13 <= 0 AND Anxa8 <= 0 AND Perp <= 0 AND Krt5 <= 0 AND Rgs10 > 39 AND Sell <= 1185 AND Prss32 <= 0 AND Lgals4 > 0 AND Spint2 > 1	Thymus
Rule631	Sell > 2 AND Mt2 <= 2 AND Fos <= 13 AND Fcgr3 <= 4 AND Lpcat2 <= 2 AND Cd79a <= 83 AND P2ry13 <= 0 AND Anxa8 <= 0 AND Ly86 > 3 AND Tubb6 <= 1 AND Hexb <= 4 AND Krt15 <= 0 AND Lgmn <= 25	Spleen
Rule632	Sell > 2 AND Mt2 <= 2 AND Fos <= 6 AND Fcgr3 <= 4 AND Lpcat2 <= 2 AND Cd79a <= 83 AND Ly86 > 3 AND Pkp3 <= 46 AND Hexb <= 1	Marrow
Rule633	Sell > 2 AND Mt2 <= 2 AND Fos <= 6 AND Fcgr3 <= 4 AND Lpcat2 <= 2 AND Cd79a <= 83 AND Ly86 > 4 AND Pkp3 <= 43	Muscle
Rule634	Sell > 2 AND Mt2 <= 2 AND Fos <= 6 AND Fcgr3 <= 4 AND Lpcat2 <= 2 AND Cd79a <= 83 AND Tnfrsf12a > 2 AND Hexb > 1	Brain Neurons
Rule635	Sell > 2 AND Mt2 <= 2 AND Fos <= 6 AND Cd79a > 76 AND Abhd12 <= 550 AND Tubb6 <= 0 AND 9130017N09Rik <= 0 AND Lpcat2 > 9 AND Dcn <= 0	Spleen
Rule636	Sell > 2 AND Mt2 <= 2 AND Fos <= 6 AND Fcgr3 <= 7 AND Lpcat2 <= 3 AND Cd79a <= 83 AND Coro1a > 17 AND P2ry13 <= 0 AND Anxa8 <= 0 AND Krt5 <= 0 AND Sdc1 <= 0 AND Perp <= 0 AND Lgals4 <= 0 AND Rgs10 > 39 AND Sell > 1185 AND Lpcat2 > 0	Spleen
Rule637	Sell > 2 AND Mt2 <= 2 AND Fos <= 6 AND Fcgr3 <= 7 AND Lpcat2 <= 3 AND Cd79a <= 83 AND Coro1a > 17 AND P2ry13 <= 0 AND Anxa8 <= 0 AND Krt5 <= 0 AND Sdc1 <= 0 AND Perp <= 0 AND Rgs10 > 39 AND Lgals4 <= 0 AND Sell <= 1295 AND Ptprcap > 14 AND Tnfrsf12a <= 0 AND Elf3 <= 0 AND Ctss > 592	Spleen
Rule638	Sell > 2 AND Mt2 <= 2 AND Fos <= 6 AND Fcgr3 <= 7 AND Lpcat2 <= 3 AND Cd79a <= 83 AND Coro1a > 17 AND P2ry13 <= 0 AND Anxa8 <= 0 AND Krt5 <= 0 AND Sdc1 <= 0 AND Perp <= 0 AND Rgs10 > 47 AND Lgals4 <= 0 AND Sell <= 1295 AND Ptprcap > 14 AND Tacstd2 <= 1 AND Tnfrsf12a <= 0 AND Elf3 <= 0 AND Mt1 <= 20 AND Aqp3 <= 0 AND Ctsd <= 1486 AND Fos <= 1 AND C1qb <= 2 AND Pkp3 <= 619 AND Rgs10 <= 905 AND C1qa…	Thymus
Rule639	Sell > 2 AND Mt2 <= 2 AND Csf1r > 3 AND Lgals4 > 32	Liver
Rule640	Sell > 2 AND Mt2 <= 2 AND Csf1r > 3 AND C1qc <= 147 AND C1qa <= 4 AND Fos > 240 AND Serping1 > 3 AND Lgmn > 71	Liver
Rule641	Sell > 2 AND Mt2 <= 2 AND Fos > 289 AND C1qc > 305 AND Ctsd <= 214	Kidney
Rule642	Sell > 2 AND Mt2 <= 2 AND Fos > 289 AND Lmna > 35 AND Cldn3 > 506	Thymus
Rule643	Sell > 2 AND Mt2 <= 2 AND Fos > 289 AND Lmna > 35 AND Lgals7 > 9 AND Hexb <= 93	Trachea
Rule644	Sell > 2 AND Mt2 <= 2 AND Fos > 289 AND Pigr > 0 AND Tubb6 <= 532 AND Coro1a <= 461 AND Hexb > 0	Lung
Rule645	Sell > 2 AND Mt2 <= 2 AND Fos > 289 AND Pigr > 0 AND Tnfrsf12a <= 8 AND Grn <= 304 AND Csf1r <= 0 AND Ctsd <= 1870 AND Epcam > 0	Spleen
Rule646	Sell > 2 AND Mt2 <= 2 AND Fos > 289 AND Lmna > 35 AND Lgals7 <= 37 AND Pigr > 0 AND Ctsd <= 225	Trachea
Rule647	Sell > 2 AND Mt2 <= 2 AND Fos > 289 AND Lmna > 35 AND Lgals7 <= 37 AND Perp > 42 AND 4632428N05Rik > 11	Marrow
Rule648	Sell > 2 AND Mt2 <= 2 AND Fos > 289 AND Lmna > 35 AND Lgals7 <= 37 AND Trim29 > 0 AND Dmkn > 1	Muscle
Rule649	Sell > 2 AND Mt2 <= 2 AND Fos > 289 AND Lmna > 35 AND Lgals7 <= 37 AND Perp <= 56 AND Lgals4 > 0 AND P2ry12 <= 0 AND Lair1 <= 31	Marrow
Rule650	Sell > 2 AND Mt2 <= 2 AND Fos > 289 AND Lmna > 35 AND Lgals7 <= 37 AND Perp <= 56 AND Lgals4 > 0 AND P2ry12 > 0	Fat
Rule651	Sell > 2 AND Mt2 <= 2 AND Fos > 289 AND Lmna > 35 AND Lgals7 <= 37 AND Lgals4 <= 0 AND Gpr34 <= 6 AND Ctsd > 0 AND Epcam <= 216 AND Cd53 > 7 AND Krt14 <= 2 AND Serpinb5 <= 0 AND Dsp <= 0 AND Krt19 <= 0 AND Dmkn <= 7 AND Col17a1 <= 0 AND P2ry12 <= 1 AND Fos > 1680 AND Siglech <= 0 AND Anxa8 <= 0 AND Dcn <= 6 AND Cd79a <= 0 AND Gsn > 5	Lung
Rule652	Sell > 2 AND Mt2 <= 2 AND Fos > 289 AND Lmna > 35 AND Lgals7 <= 37 AND Lgals4 > 0	Trachea
Rule653	Sell > 2 AND Mt2 <= 2 AND Fos > 289 AND Lmna > 35 AND Lgals7 <= 37 AND Gpr34 <= 6 AND Ptgs1 > 8 AND C1qc <= 0	Marrow
Rule654	Sell > 2 AND Mt2 <= 2 AND Fos > 289 AND Lmna > 35 AND Lgals7 <= 37 AND Gpr34 <= 6 AND Rgs10 <= 378 AND Col17a1 <= 0 AND Siglech <= 44 AND Epcam <= 0 AND Krt14 <= 1 AND Serpinb5 <= 0 AND Cd79b <= 1074 AND Dsp <= 0 AND Krt19 <= 0 AND Hexb > 2	Fat
Rule655	Sell > 2 AND Mt2 <= 2 AND Fos > 289 AND Grn > 4 AND Cd79b > 2245 AND Ctss > 167	Spleen
Rule656	Sell > 2 AND Mt2 <= 2 AND Fos > 289 AND Grn > 4 AND Lmna <= 51 AND Crlf1 > 0 AND Cx3cr1 > 0	Fat
Rule657	Sell > 2 AND Mt2 <= 2 AND Fos > 289 AND Grn > 4 AND Lmna <= 51 AND Aqp3 <= 53 AND Tspan8 <= 6 AND Fcrls > 5 AND Trem2 > 2	Lung
Rule658	Sell > 2 AND Mt2 <= 2 AND Fos > 289 AND Grn > 4 AND Lmna <= 51 AND Aqp3 <= 53 AND Tspan8 <= 6 AND Grn > 3912 AND Krt14 <= 1 AND Dcn <= 2	Lung
Rule659	Sell > 2 AND Mt2 <= 2 AND Fos > 289 AND Grn > 4 AND Lmna <= 51 AND Aqp3 <= 53 AND Tspan8 <= 6 AND P2ry12 > 71 AND Rac2 > 537	Fat
Rule660	Sell > 2 AND Mt2 <= 2 AND Fos > 289 AND Grn > 4 AND Lmna <= 51 AND Aqp3 <= 53 AND Tspan8 <= 6 AND Fos <= 2636 AND Rac2 > 126 AND Fcrls <= 2 AND Gpr34 <= 24 AND Mt1 <= 19 AND Dmkn <= 14 AND C1qc <= 129 AND Serping1 <= 13 AND Aqp3 <= 1 AND Itgb5 <= 238 AND Dmkn <= 2 AND Cst3 > 5 AND Capns2 <= 2 AND Slc2a5 <= 0 AND Arhgdib > 180 AND Tnfrsf12a <= 9 AND Tspan8 <= 1 AND Lair1 <= 782 AND Limd2 <= 256 AN…	Marrow
Rule661	Sell > 2 AND Mt2 <= 2 AND Fos > 289 AND Grn > 4 AND Lmna <= 51 AND Aqp3 > 53	Lung
Rule662	Sell > 2 AND Mt2 <= 2 AND Fos > 289 AND Grn > 4 AND Lmna <= 51 AND Tspan8 <= 6 AND Limd2 > 141 AND Tnfrsf12a > 83 AND Pkp3 <= 444	Fat
Rule663	Sell > 2 AND Mt2 <= 2 AND Fos > 289 AND Cst3 > 291 AND Pigr > 0 AND Pkp3 <= 144	Marrow
Rule664	Sell > 2 AND Mt2 <= 2 AND Fos > 289 AND Grn > 4 AND Lmna <= 51 AND Limd2 > 141 AND Tspan8 <= 4 AND Lpcat2 <= 938 AND C1qa <= 131 AND Laptm5 > 18 AND Dsc3 <= 0 AND Fcrls <= 4 AND Cst3 > 6 AND Limd2 > 255 AND Pkp1 <= 0 AND Col17a1 <= 7 AND Mt1 <= 103 AND Fos <= 1449	Marrow
Rule665	Ptprcap > 8 AND Itgb5 <= 12 AND Mt2 <= 3 AND Mt1 <= 9 AND Cd79a > 56 AND Ptgs1 <= 0 AND P2ry13 <= 0 AND Cd79b > 648 AND Krt5 <= 1 AND Lmna <= 12 AND Siglech <= 0 AND Fos <= 343 AND C1qb > 1 AND Itgb5 <= 0 AND C1qb <= 2	Spleen
Rule666	Sell > 2 AND Mt2 <= 2 AND Ptgs1 > 2 AND Dpt <= 3 AND Gpr34 <= 70 AND Rgs10 <= 10 AND Elf3 <= 2 AND Lmna <= 119 AND Fos <= 810 AND Selplg <= 1149 AND Sell <= 614 AND Rac2 > 502	Marrow
Rule667	Ptprcap > 8 AND Itgb5 <= 13 AND Serping1 <= 14 AND Mt2 <= 3 AND Mt1 <= 9 AND Cd79a > 56 AND Ptgs1 <= 0 AND P2ry13 <= 0 AND Ptprcap > 98 AND C1qa <= 0 AND Lpcat2 > 4 AND Krt14 > 0	Muscle
Rule668	Ptprcap > 8 AND Itgb5 <= 13 AND Serping1 <= 14 AND Mt2 <= 3 AND Mt1 <= 9 AND Cd79a > 56 AND Ptgs1 <= 0 AND P2ry13 <= 0 AND Ptprcap > 98 AND Lmna > 6 AND Perp <= 0 AND Lgmn > 156 AND Pkp3 <= 166	Fat
Rule669	Ptprcap > 8 AND Itgb5 <= 13 AND Serping1 <= 14 AND Mt2 <= 3 AND Mt1 <= 9 AND Cd79a > 56 AND Ptgs1 <= 0 AND P2ry13 <= 0 AND Ptprcap > 98 AND Lmna > 6 AND Perp <= 0 AND Golm1 <= 1 AND C1qa <= 0 AND Sell > 2 AND P2ry12 <= 0 AND Krt15 <= 0 AND Pld4 <= 543	Spleen
Rule670	Ptprcap > 8 AND Itgb5 <= 13 AND Serping1 <= 14 AND Mt2 <= 3 AND Mt1 <= 9 AND Lmna <= 3 AND Cd79a > 56 AND P2ry13 <= 0 AND Ptprcap > 98 AND C1qa <= 0 AND Cd79b > 908 AND Trim29 > 0	Fat
Rule671	Ptprcap > 8 AND Itgb5 <= 13 AND Serping1 <= 14 AND Mt2 <= 3 AND Mt1 <= 9 AND Lmna <= 3 AND Cd79a > 56 AND P2ry13 <= 0 AND Cd79b > 648 AND Krt15 <= 2 AND Siglech <= 0 AND Tmem119 <= 0 AND Col17a1 <= 0 AND C1qa > 0 AND Pkp3 <= 61	Fat
Rule672	Ptprcap > 8 AND Itgb5 <= 13 AND Serping1 <= 14 AND Mt2 <= 3 AND Mt1 <= 9 AND Lmna <= 3 AND Cd79a > 56 AND P2ry13 <= 0 AND Cd79b > 648 AND Krt15 <= 2 AND Siglech <= 0 AND Tmem119 <= 0 AND Col17a1 > 0	Marrow
Rule673	Ptprcap > 8 AND Itgb5 <= 13 AND Serping1 <= 14 AND Mt2 <= 3 AND Mt1 <= 9 AND Lmna <= 3 AND Cd79a > 56 AND P2ry13 <= 0 AND Cd79b > 648 AND Krt15 <= 2 AND Siglech <= 0 AND Itgb5 <= 0 AND Fcgr3 <= 0 AND Tmem119 <= 0 AND Gpr34 <= 0 AND C1qc <= 0 AND Pld4 <= 2082 AND Cx3cr1 <= 0 AND Gpx2 > 0 AND Krt15 > 0	Spleen
Rule674	Ptprcap > 8 AND Itgb5 <= 13 AND Serping1 <= 14 AND Mt2 <= 3 AND Mt1 <= 9 AND Lmna <= 3 AND Cd79a > 56 AND P2ry13 <= 0 AND Cd79b > 648 AND Krt15 <= 2 AND Siglech <= 0 AND Itgb5 <= 0 AND Fcgr3 <= 0 AND Tmem119 <= 0 AND Prss32 <= 0 AND Gpr34 <= 0 AND Pld4 <= 2082 AND C1qc <= 0 AND Cx3cr1 <= 0 AND Anxa8 > 0 AND Pld4 > 0	Spleen
Rule675	Ptprcap > 8 AND Itgb5 <= 13 AND Serping1 <= 14 AND Mt2 <= 3 AND Mt1 <= 9 AND Lmna <= 3 AND Cd79a > 56 AND P2ry13 <= 0 AND Cd79b > 648 AND Krt15 <= 2 AND Anxa8 > 0 AND Serping1 <= 0	Marrow
Rule676	Ptprcap > 8 AND Itgb5 <= 13 AND Serping1 <= 14 AND Mt2 <= 3 AND Mt1 <= 9 AND Lmna <= 3 AND Cd79a > 56 AND P2ry13 <= 0 AND Cd79b > 648 AND Anxa8 <= 0 AND Sdc4 <= 1689 AND Siglech <= 0 AND Itgb5 <= 0 AND Fcgr3 <= 0 AND Tmem119 <= 0 AND C1qa > 0 AND Lgmn <= 6	Liver
Rule677	Ptprcap > 8 AND Itgb5 <= 13 AND Serping1 <= 14 AND Mt2 <= 3 AND Mt1 <= 9 AND Lmna <= 3 AND Cd79a > 56 AND P2ry13 <= 0 AND Cd79b > 648 AND Anxa8 <= 0 AND Sdc4 <= 1689 AND Siglech <= 0 AND Itgb5 <= 0 AND Fcgr3 <= 0 AND Tmem119 <= 0 AND Prss32 <= 0 AND Gpr34 <= 0 AND Pld4 <= 2082 AND C1qc <= 0 AND Cx3cr1 <= 0 AND Fos <= 302 AND Krt15 <= 3 AND Selplg > 534 AND Hexb <= 160	Marrow
Rule678	Ptprcap > 8 AND Itgb5 <= 13 AND Serping1 <= 14 AND Mt2 <= 3 AND Mt1 <= 9 AND Lmna <= 3 AND Cd79a > 56 AND P2ry13 <= 0 AND Ptprcap > 98 AND Anxa8 > 0 AND Dsc3 <= 0 AND Pigr <= 0 AND Csf1r <= 0 AND Tacstd2 <= 0	Fat
Rule679	Ptprcap > 8 AND Itgb5 <= 13 AND Serping1 <= 14 AND Mt2 <= 3 AND Mt1 <= 9 AND Lmna <= 3 AND Cd79a > 56 AND P2ry13 <= 0 AND Cd79b > 648 AND Krt15 > 3 AND Perp <= 0 AND Sell <= 147	Marrow
Rule680	Ptprcap > 8 AND Itgb5 <= 13 AND Serping1 <= 14 AND Mt2 <= 3 AND Mt1 <= 9 AND Lmna <= 3 AND Cd79a > 56 AND P2ry13 <= 0 AND Cd79b > 648 AND Krt15 > 3 AND Grn <= 0	Kidney
Rule681	Ptprcap > 8 AND Itgb5 <= 13 AND Serping1 <= 14 AND Mt2 <= 3 AND Mt1 <= 9 AND Lmna <= 3 AND Cd79a > 56 AND P2ry13 <= 0 AND Ptprcap > 98 AND Krt14 <= 1 AND Cd79b > 908 AND Lgals7 <= 0 AND Prss32 > 0	Marrow
Rule682	Ptprcap > 8 AND Itgb5 <= 13 AND Serping1 <= 14 AND Mt2 <= 3 AND Mt1 <= 9 AND Lmna <= 3 AND Cd79a > 56 AND P2ry13 <= 0 AND Ptprcap > 98 AND Krt14 <= 1 AND Cd79b > 908 AND Lgals7 > 0	Lung
Rule683	Ptprcap > 8 AND Itgb5 <= 13 AND Serping1 <= 14 AND Mt2 <= 3 AND Mt1 <= 9 AND Lmna <= 3 AND Cd79a > 56 AND P2ry13 <= 0 AND Ptprcap > 98 AND Krt14 <= 1 AND Cd79b > 908 AND Fos <= 356 AND Anxa8 <= 0 AND Cx3cr1 <= 0 AND Fcgr3 > 0 AND Ctsd <= 1	Fat
Rule684	Ptprcap > 8 AND Itgb5 <= 13 AND Serping1 <= 14 AND Mt2 <= 3 AND Mt1 <= 9 AND Lmna <= 3 AND Cd79a > 56 AND P2ry13 <= 0 AND Ptprcap > 98 AND Krt14 <= 1 AND Tubb6 <= 0 AND Krt15 <= 0 AND Anxa8 > 0 AND Ly86 <= 14	Heart
Rule685	Ptprcap > 8 AND Itgb5 <= 13 AND Serping1 <= 14 AND Mt2 <= 3 AND Mt1 <= 9 AND Lmna <= 3 AND Cd79a > 56 AND P2ry13 <= 0 AND Ptprcap > 98 AND Krt14 <= 1 AND Tubb6 <= 0 AND Krt15 <= 0 AND Krt8 > 1	Marrow
Rule686	Ptprcap > 8 AND Itgb5 <= 13 AND Serping1 <= 14 AND Mt2 <= 3 AND Mt1 <= 9 AND Lmna <= 3 AND Cd79a > 56 AND P2ry13 <= 0 AND Ptprcap > 98 AND Serpinb5 > 0 AND P2ry12 <= 0	Spleen
Rule687	Ptprcap > 8 AND Itgb5 <= 13 AND Serping1 <= 14 AND Mt2 <= 3 AND Mt1 <= 9 AND Lmna <= 3 AND Cd79a > 56 AND P2ry13 <= 0 AND Ptprcap > 98 AND Krt14 <= 1 AND Tubb6 <= 0 AND Krt15 <= 0 AND Tspan1 > 0 AND Lgmn <= 229 AND Fos <= 1005	Marrow
Rule688	Ptprcap > 8 AND Itgb5 <= 13 AND Serping1 <= 14 AND Mt2 <= 3 AND Mt1 <= 9 AND Lmna <= 3 AND Cd79a > 56 AND P2ry13 <= 0 AND Ptprcap > 98 AND Krt14 <= 1 AND Tubb6 <= 0 AND Krt15 <= 0 AND Tspan1 > 0 AND Lgmn <= 223	Lung
Rule689	Ptprcap > 8 AND Itgb5 <= 13 AND Serping1 <= 14 AND Mt2 <= 3 AND Mt1 <= 9 AND Lmna <= 3 AND Cd79a > 56 AND P2ry13 <= 0 AND Ptprcap > 98 AND Krt14 <= 1 AND Tubb6 <= 0 AND Krt15 <= 0 AND Cd79b > 542 AND Limd2 > 1470 AND Tnfrsf12a <= 0	Fat
Rule690	Ptprcap > 8 AND Itgb5 <= 13 AND Serping1 <= 14 AND Mt2 <= 3 AND Mt1 <= 9 AND Lmna <= 3 AND Cd79a > 56 AND P2ry13 <= 0 AND Cd79b > 648 AND Krt14 > 1 AND P2ry12 <= 0	Marrow
Rule691	Ptprcap > 8 AND Itgb5 <= 13 AND Serping1 <= 14 AND Mt2 <= 3 AND Mt1 <= 9 AND Lmna <= 3 AND Cd79a > 56 AND P2ry13 <= 0 AND Ptprcap > 98 AND Krt14 <= 1 AND Krt15 <= 0 AND C1qa > 0 AND Tnfrsf12a <= 0 AND C1qc <= 0 AND Pld4 > 13	Spleen
Rule692	Ptprcap > 8 AND Itgb5 <= 13 AND Serping1 <= 14 AND Mt2 <= 3 AND Mt1 <= 9 AND Lmna <= 3 AND Cd79a > 56 AND P2ry13 <= 0 AND Ptprcap > 98 AND Krt14 <= 1 AND Krt15 <= 0 AND C1qa > 0 AND Tnfrsf12a <= 0 AND 4632428N05Rik <= 0 AND Gsn <= 3	Marrow
Rule693	Ptprcap > 8 AND Itgb5 <= 13 AND Serping1 <= 14 AND Mt2 <= 3 AND Mt1 <= 9 AND Lmna <= 3 AND Cd79a > 56 AND P2ry13 <= 0 AND Cd79b > 648 AND C1qb <= 1 AND Siglech <= 0 AND Cx3cr1 <= 0 AND Gpr34 <= 0 AND Tmem119 <= 0 AND C1qc <= 0 AND Sdc4 <= 1220 AND Sell <= 581 AND Krt15 <= 2 AND Lpcat2 <= 0 AND Fcrls > 0 AND Abhd12 > 0	Marrow
Rule694	Ptprcap > 8 AND Itgb5 <= 13 AND Serping1 <= 14 AND Mt2 <= 3 AND Mt1 <= 9 AND Lmna <= 3 AND Cd79a > 56 AND P2ry13 <= 0 AND Cd79b > 648 AND C1qb <= 1 AND Siglech <= 0 AND Cx3cr1 <= 0 AND Gpr34 <= 0 AND Tmem119 <= 0 AND C1qc <= 0 AND Sdc4 <= 1220 AND Fcrls <= 0 AND Sell <= 581 AND Krt15 <= 2 AND Lpcat2 <= 0 AND Gpx2 <= 0 AND Coro1a <= 109 AND Dpt <= 0	Marrow
Rule695	Ptprcap > 8 AND Itgb5 <= 12 AND Serping1 > 14 AND Crlf1 > 2 AND Lair1 <= 183 AND Gsn <= 1244	Muscle
Rule696	Ptprcap > 8 AND Itgb5 <= 13 AND Mt2 <= 3 AND Mt1 <= 9 AND Lmna <= 3 AND Rac2 > 5069 AND Grn > 33 AND Tmem119 <= 0	Marrow
Rule697	Ptprcap > 8 AND Itgb5 <= 13 AND Pigr > 1 AND Lmna <= 119 AND Mt1 > 10 AND Dsp <= 1 AND Epcam <= 39 AND Sdc4 <= 80	Liver
Rule698	Ptprcap > 8 AND Itgb5 <= 13 AND Mt2 <= 3 AND Lmna <= 3 AND Dcn > 31 AND Gsn <= 7 AND Olfml3 <= 1	Liver
Rule699	Ptprcap > 8 AND Itgb5 <= 13 AND Mt2 <= 3 AND Lmna <= 3 AND Mt1 <= 8 AND Rac2 > 5069 AND Siglech <= 0 AND Serping1 <= 87 AND Itgb5 <= 0 AND Tnfrsf12a <= 7 AND Trem2 <= 0 AND Gsn <= 2 AND Ctsd <= 4155 AND Gsn <= 1 AND 4632428N05Rik <= 1472	Lung
Rule700	Ptprcap > 8 AND Serping1 <= 12 AND Itgb5 <= 13 AND Mt2 <= 3 AND Lmna <= 3 AND Mt1 <= 8 AND Fos <= 13 AND Cd79a <= 47 AND Anxa8 > 0 AND Ctss <= 0 AND Spint2 > 49	Marrow
Rule701	Ptprcap > 8 AND Serping1 <= 12 AND Itgb5 <= 13 AND Mt2 <= 3 AND Lmna <= 3 AND Mt1 <= 8 AND Fos <= 13 AND Cd79a <= 47 AND Unc93b1 <= 18 AND Ptprcap > 54 AND Sell > 18 AND Anxa8 <= 0 AND Coro1a <= 5	Muscle
Rule702	Ptprcap > 8 AND Serping1 <= 12 AND Itgb5 <= 13 AND Mt2 <= 3 AND Lmna <= 3 AND Mt1 <= 8 AND Fos <= 13 AND Cd79a <= 47 AND Unc93b1 <= 18 AND Ptprcap > 54 AND Sell > 18 AND Anxa8 <= 0 AND Slc2a5 <= 0 AND P2ry13 > 0	Marrow
Rule703	Ptprcap > 8 AND Serping1 <= 12 AND Itgb5 <= 13 AND Mt2 <= 3 AND Lmna <= 3 AND Mt1 <= 8 AND Fos <= 13 AND Cd79a <= 47 AND Unc93b1 <= 18 AND Ptprcap > 54 AND Sell > 0 AND Anxa8 <= 0 AND Slc2a5 <= 0 AND Aqp3 > 15 AND Dcn <= 0	Lung
Rule704	Ptprcap > 8 AND Serping1 <= 12 AND Itgb5 <= 13 AND Mt2 <= 3 AND Lmna <= 3 AND Mt1 <= 8 AND Fos <= 13 AND Cd79a <= 47 AND Unc93b1 <= 18 AND Ptprcap > 54 AND Sell > 0 AND Anxa8 <= 0 AND Slc2a5 <= 0 AND Sdc1 > 0 AND Krt14 <= 0	Spleen
Rule705	Ptprcap > 8 AND Serping1 <= 12 AND Itgb5 <= 13 AND Mt2 <= 3 AND Lmna <= 3 AND Mt1 <= 8 AND Fos <= 13 AND Cd79a <= 47 AND Unc93b1 <= 18 AND Ptprcap > 54 AND Sell > 0 AND Anxa8 <= 0 AND Slc2a5 <= 0 AND Krt5 <= 0 AND Elf3 <= 0 AND Tubb6 > 1 AND Abhd12 <= 0 AND Arhgdib > 1418	Spleen
Rule706	Ptprcap > 8 AND Serping1 <= 12 AND Itgb5 <= 13 AND Mt2 <= 3 AND Lmna <= 3 AND Mt1 <= 8 AND Fos <= 13 AND Cd79a <= 47 AND Unc93b1 <= 18 AND Ptprcap > 54 AND Sell > 18 AND Anxa8 <= 0 AND Slc2a5 <= 0 AND Ptgs1 > 0	Marrow
Rule707	Ptprcap > 8 AND Serping1 <= 12 AND Itgb5 <= 13 AND Mt2 <= 3 AND Lmna <= 3 AND Mt1 <= 8 AND Fos <= 13 AND Cd79a <= 47 AND Unc93b1 <= 18 AND Ptprcap > 54 AND Sell > 18 AND Anxa8 <= 0 AND Slc2a5 > 0	Thymus
Rule708	Ptprcap > 8 AND Serping1 <= 12 AND Itgb5 <= 13 AND Mt2 <= 3 AND Lmna <= 3 AND Mt1 <= 8 AND Fos <= 13 AND Cd79a <= 47 AND Unc93b1 <= 18 AND Ptprcap > 54 AND Sell > 18 AND Anxa8 > 0	Fat
Rule709	Ptprcap > 8 AND Serping1 <= 12 AND Itgb5 <= 13 AND Mt2 <= 3 AND Lmna <= 3 AND Mt1 <= 8 AND Fos <= 13 AND Cd79a <= 47 AND Unc93b1 <= 18 AND Ptprcap > 54 AND Sell > 0 AND Tubb6 > 1 AND Krt5 <= 0 AND Coro1a > 1135	Lung
Rule710	Ptprcap > 8 AND Serping1 <= 12 AND Itgb5 <= 13 AND Mt2 <= 3 AND Lmna <= 3 AND Mt1 <= 8 AND Fos <= 13 AND Cd79a <= 47 AND Unc93b1 <= 18 AND Ptprcap > 54 AND Lgals4 <= 0 AND Serpinb5 <= 0 AND Sdc1 <= 0 AND Cldn3 > 0 AND Limd2 > 124 AND Lmna <= 1 AND Coro1a > 576	Thymus
Rule711	Ptprcap > 8 AND Serping1 <= 12 AND Itgb5 <= 13 AND Mt2 <= 3 AND Lmna <= 3 AND Mt1 <= 8 AND Fos <= 13 AND Cd79a <= 47 AND Unc93b1 <= 18 AND Ptprcap > 54 AND Sell > 18 AND Lgals4 <= 0 AND Perp <= 0 AND Tubb6 > 1 AND Hexb <= 108	Marrow
Rule712	Ptprcap > 8 AND Serping1 <= 12 AND Itgb5 <= 13 AND Mt2 <= 3 AND Lmna <= 3 AND Mt1 <= 8 AND Fos <= 13 AND Cd79a <= 47 AND Unc93b1 <= 18 AND Ptprcap > 54 AND Sell > 18 AND Lgals4 <= 0 AND Perp <= 0 AND Olfml3 > 1	Thymus
Rule713	Ptprcap > 8 AND Serping1 <= 12 AND Itgb5 <= 13 AND Mt2 <= 3 AND Lmna <= 3 AND Mt1 <= 8 AND Fos <= 13 AND Cd79a <= 47 AND Unc93b1 <= 17 AND Ptprcap > 54 AND Sell > 18 AND Elf3 > 0 AND Spint2 <= 32	Fat
Rule714	Ptprcap > 8 AND Serping1 <= 12 AND Itgb5 <= 13 AND Mt2 <= 3 AND Lmna <= 3 AND Mt1 <= 8 AND Fos <= 13 AND Cd79a <= 47 AND Unc93b1 <= 17 AND Ptprcap > 54 AND Sell > 18 AND Krt5 <= 0 AND Golm1 <= 9 AND Lgals4 <= 0 AND Aqp3 > 0 AND Krt15 <= 0	Spleen
Rule715	Ptprcap > 8 AND Serping1 <= 12 AND Itgb5 <= 13 AND Mt2 <= 3 AND Lmna <= 3 AND Mt1 <= 8 AND Fos <= 13 AND Cd79a <= 47 AND Unc93b1 <= 17 AND Ptprcap > 54 AND Sell > 18 AND Aqp3 <= 0 AND Krt5 <= 0 AND Lgals4 <= 0 AND Golm1 <= 9 AND Lgals7 > 0 AND Pkp3 <= 29	Thymus
Rule716	Ptprcap > 8 AND Serping1 <= 12 AND Itgb5 <= 13 AND Mt2 <= 3 AND Lmna <= 3 AND Mt1 <= 8 AND Fos <= 13 AND Cd79a <= 47 AND Unc93b1 <= 17 AND Ptprcap > 54 AND Sdc1 <= 0 AND Sell > 18 AND Aqp3 <= 0 AND Krt5 <= 0 AND Lgals4 <= 0 AND Perp <= 0 AND Mt2 <= 0 AND Fcgr3 > 0 AND Csf1r > 0	Spleen
Rule717	Ptprcap > 8 AND Serping1 <= 12 AND Itgb5 <= 13 AND Mt2 <= 3 AND Lmna <= 3 AND Mt1 <= 8 AND Fos <= 13 AND Cd79a <= 47 AND Unc93b1 <= 17 AND Ptprcap > 54 AND Sdc1 <= 0 AND Serpinb5 <= 0 AND Sell > 18 AND Aqp3 > 0	Marrow
Rule718	Ptprcap > 8 AND Itgb5 <= 12 AND Mt2 <= 3 AND Lmna <= 3 AND Mt1 <= 8 AND Fos <= 13 AND Cd79a <= 47 AND Unc93b1 <= 17 AND Ptprcap > 54 AND Sdc1 <= 0 AND Serpinb5 <= 0 AND Tnfrsf12a <= 3 AND Cldn3 <= 0 AND Lgals4 <= 0 AND Pld4 > 5	Thymus
Rule719	Ptprcap > 8 AND Serping1 <= 11 AND Itgb5 <= 9 AND Mt2 <= 3 AND Lmna <= 3 AND Mt1 <= 8 AND Cd79a > 56 AND P2ry13 <= 0 AND Ptprcap > 98 AND C1qa > 0 AND Krt14 <= 1 AND Dcn <= 0	Fat
Rule720	Ptprcap > 8 AND Serping1 <= 11 AND Itgb5 <= 9 AND Mt2 <= 3 AND Lmna <= 3 AND Mt1 <= 8 AND Fos <= 13 AND Cd79a <= 47 AND Pld4 > 4 AND Krt5 <= 0 AND Lpcat2 <= 0 AND Cd53 <= 147	Spleen
Rule721	Ptprcap > 8 AND Serping1 <= 11 AND Itgb5 <= 9 AND Mt2 <= 3 AND Lmna <= 3 AND Mt1 <= 8 AND Fos <= 13 AND Cd79a <= 47 AND Pld4 > 4 AND Krt5 <= 0 AND P2ry12 <= 5	Marrow
Rule722	Ptprcap > 8 AND Serping1 <= 11 AND Itgb5 <= 9 AND Mt2 <= 3 AND Lmna <= 3 AND Mt1 <= 8 AND Fos <= 13 AND Cd79a <= 47 AND Unc93b1 <= 17 AND Ptprcap > 54 AND Sdc1 <= 0 AND Serpinb5 <= 0 AND Tnfrsf12a <= 3 AND Cldn3 <= 0 AND Lgals4 <= 0 AND Sell > 18 AND Fcgr3 > 0 AND Ptprcap <= 797	Fat
Rule723	Ptprcap > 8 AND Serping1 <= 11 AND Itgb5 <= 9 AND Mt2 <= 3 AND Lmna <= 3 AND Mt1 <= 8 AND Fos <= 13 AND Cd79a <= 47 AND Unc93b1 <= 17 AND Ptprcap > 54 AND Sdc1 <= 0 AND Serpinb5 <= 0 AND Tnfrsf12a <= 3 AND Cldn3 <= 0 AND Lgals4 <= 0 AND Sell > 18 AND Krt5 > 0 AND Lpcat2 <= 126	Fat
Rule724	Ptprcap > 8 AND Serping1 <= 11 AND Itgb5 <= 9 AND Mt2 <= 3 AND Lmna <= 3 AND Mt1 <= 8 AND Fos <= 13 AND Cd79a <= 47 AND Unc93b1 <= 17 AND Ptprcap > 54 AND Sdc1 <= 0 AND Serpinb5 <= 0 AND Cldn3 <= 0 AND Tnfrsf12a <= 3 AND Lgals4 <= 0 AND Sell > 18 AND Perp <= 0 AND Fcgr3 <= 0 AND Tmem119 <= 2 AND Ctsd > 3439 AND Ptprcap <= 1000	Marrow
Rule725	Ptprcap > 8 AND Serping1 <= 11 AND Itgb5 <= 9 AND Mt2 <= 3 AND Lmna <= 3 AND Mt1 <= 8 AND Fos <= 13 AND Cd79a <= 47 AND Unc93b1 <= 17 AND Ptprcap > 54 AND Sdc1 <= 0 AND Serpinb5 <= 0 AND Cldn3 <= 0 AND Tnfrsf12a <= 3 AND Lgals4 <= 0 AND Sell > 6 AND Perp <= 0 AND Tmem119 <= 2 AND Mt2 <= 0 AND Cd79b > 3 AND Ly86 <= 0	Thymus
Rule726	Ptprcap > 8 AND Serping1 <= 11 AND Itgb5 <= 9 AND Mt2 <= 3 AND Lmna <= 3 AND Mt1 <= 8 AND Cd79a > 2 AND Lpcat2 > 9 AND Lpcat2 > 16 AND Gpr34 <= 33 AND Krt15 <= 0	Spleen
Rule727	Ptprcap > 8 AND Serping1 <= 11 AND Itgb5 <= 9 AND Mt2 <= 3 AND Lmna <= 3 AND Mt1 <= 8 AND Fos <= 13 AND Cd79a <= 13 AND Unc93b1 <= 17 AND Ptprcap > 54 AND Sdc1 <= 0 AND Serpinb5 <= 0 AND Cldn3 <= 0 AND Tnfrsf12a <= 3 AND Grn <= 158 AND Sell > 17 AND Fcgr3 <= 0 AND Tmem119 <= 2 AND Perp <= 0 AND Lgals4 <= 0 AND Cd79b > 0 AND Mt2 <= 0	Spleen
Rule728	Ptprcap > 8 AND Serping1 <= 11 AND Itgb5 <= 9 AND Mt2 <= 3 AND Lmna <= 3 AND Mt1 <= 8 AND Fos <= 13 AND Cd79a <= 13 AND Unc93b1 <= 17 AND Ptprcap > 54 AND Sdc1 <= 0 AND Serpinb5 <= 0 AND Cldn3 <= 0 AND Tnfrsf12a <= 3 AND Grn <= 158 AND Sell > 17 AND Fcgr3 <= 0 AND Cd79b <= 0 AND Lgals4 > 0 AND Rgs10 <= 113	Spleen
Rule729	Ptprcap > 8 AND Serping1 <= 11 AND Itgb5 <= 9 AND Mt2 <= 3 AND Lmna <= 3 AND Mt1 <= 8 AND Fos <= 13 AND Cd79a <= 13 AND Unc93b1 <= 17 AND Ptprcap > 54 AND Sdc1 <= 0 AND Serpinb5 <= 0 AND Cldn3 <= 0 AND Tnfrsf12a <= 3 AND Grn <= 158 AND Sell > 17 AND Fcgr3 <= 0 AND Lgals4 <= 0 AND Cd79b <= 0 AND Perp <= 0 AND Dpt <= 0 AND Tnfrsf12a <= 0 AND Lgmn > 0 AND Tmem119 <= 0 AND Rac2 <= 1821 AND Lgmn <= 1	Thymus
Rule730	Ptprcap > 8 AND Serping1 <= 11 AND Itgb5 <= 9 AND Mt2 <= 3 AND Lmna <= 3 AND Mt1 <= 8 AND Cd79a > 2 AND Lpcat2 > 6 AND Ctsd > 64	Lung
Rule731	Ptprcap > 8 AND Serping1 <= 11 AND Itgb5 <= 9 AND Mt2 <= 3 AND Lmna <= 3 AND Mt1 <= 8 AND Fos <= 13 AND Cd79a <= 13 AND Unc93b1 <= 17 AND Ptprcap > 54 AND Sdc1 <= 0 AND Serpinb5 <= 0 AND Cldn3 <= 0 AND Tnfrsf12a <= 3 AND Grn <= 158 AND Sell > 17 AND Fcgr3 <= 0 AND Lgals4 <= 0 AND Cd79b <= 0 AND Perp <= 0 AND Cd79a <= 0 AND Krt19 <= 0 AND Dpt <= 0 AND C1qa <= 1 AND Tnfrsf12a <= 0 AND Epcam <= 0 AN…	Spleen
Rule732	Ptprcap > 8 AND Serping1 <= 11 AND Itgb5 <= 9 AND Mt2 <= 3 AND Lmna <= 3 AND Mt1 <= 8 AND Fos <= 13 AND Cd79a <= 13 AND Unc93b1 <= 17 AND Ptprcap > 54 AND Sdc1 <= 0 AND Serpinb5 <= 0 AND Cldn3 <= 0 AND Tnfrsf12a <= 3 AND Grn <= 158 AND Sell > 17 AND Fcgr3 <= 0 AND Lgals4 <= 0 AND Cd79b <= 0 AND Perp <= 0 AND Cd79a <= 0 AND Krt19 <= 0 AND P2ry12 <= 0 AND Dpt <= 0 AND C1qa <= 1 AND Tnfrsf12a <= 0 A…	Spleen
Rule733	Sell > 2 AND Sdc1 <= 27 AND Mt2 <= 2 AND Csf1r > 3 AND C1qc <= 11 AND Epcam > 19 AND Ptprcap <= 533	Spleen
Rule734	Sell > 2 AND Mt2 <= 2 AND Csf1r > 3 AND C1qc <= 11 AND C1qa <= 4 AND Fos > 187 AND Cd79a <= 1 AND Capns2 > 0 AND Ptprcap <= 0	Fat
Rule735	Sell > 2 AND Sdc1 <= 27 AND Mt2 <= 2 AND Csf1r > 3 AND C1qc <= 11 AND C1qa <= 4 AND Fos > 187 AND Cd79a <= 1 AND Calml3 > 0 AND Cst3 > 1050	Marrow
Rule736	Sell > 2 AND Sdc1 <= 27 AND Mt2 <= 2 AND Csf1r > 3 AND C1qc <= 11 AND C1qa > 4 AND Ptgs1 <= 0 AND Siglech <= 0 AND Rgs10 <= 12	Muscle
Rule737	Sell > 2 AND Sdc1 <= 27 AND Mt2 <= 2 AND Csf1r > 3 AND Cd79a <= 79 AND Fos > 76 AND Lair1 > 321 AND Trem2 <= 29	Lung
Rule738	Sell > 2 AND Sdc1 <= 27 AND Mt2 <= 2 AND Csf1r > 3 AND Cd79a <= 79 AND Fos > 76 AND Cd79a <= 1 AND C1qa > 4 AND Selplg > 320	Lung
Rule739	Sell > 2 AND Sdc1 <= 27 AND Mt2 <= 2 AND Csf1r > 3 AND Cd79a <= 79 AND P2ry13 > 1 AND Fos <= 86 AND Krt15 <= 0	Liver
Rule740	Sell > 2 AND Sdc1 <= 27 AND Mt2 <= 2 AND Csf1r > 3 AND Cd79a <= 77 AND Fos > 670 AND Lair1 > 303 AND C1qb <= 5	Heart
Rule741	Sell > 2 AND Sdc1 <= 27 AND Mt2 <= 2 AND Csf1r > 3 AND Cd79a <= 77 AND Laptm5 > 31 AND C1qa > 5 AND Tubb6 <= 39 AND Cd53 > 109	Fat
Rule742	Ptprcap > 8 AND Serping1 <= 11 AND Itgb5 <= 9 AND Mt2 <= 3 AND Lmna <= 3 AND Mt1 <= 8 AND Fos <= 13 AND Cd79a <= 13 AND Unc93b1 <= 17 AND Ptprcap > 54 AND Sdc1 <= 0 AND Serpinb5 <= 0 AND Cldn3 <= 0 AND Tnfrsf12a <= 3 AND Grn <= 158 AND Gpr34 <= 113 AND 4632428N05Rik <= 158 AND Cldn7 <= 0 AND Serping1 > 1 AND Dcn > 1	Thymus
Rule743	Ptprcap > 8 AND Serping1 <= 11 AND Itgb5 <= 9 AND Mt2 <= 3 AND Lpcat2 <= 3 AND Mt1 <= 10 AND Fos <= 13 AND Cd79a > 47 AND Ptgs1 <= 0 AND Abhd12 > 196 AND Krt14 <= 0	Spleen
Rule744	Sell > 2 AND Sdc1 <= 27 AND Mt2 <= 2 AND Csf1r > 3 AND C1qa > 4 AND Tubb6 <= 16 AND Pld4 <= 98	Spleen
Rule745	Sell > 2 AND Sdc1 <= 27 AND C1qa <= 6 AND Mt2 <= 2 AND Csf1r > 3 AND Fos > 670 AND Sdc4 <= 214 AND Sdc1 <= 0 AND Sdc4 <= 3 AND Prss32 <= 0 AND Olfml3 > 0 AND Ctsd > 3 AND Fos <= 8572 AND C1qb <= 5 AND Selplg > 513	Marrow
Rule746	Sell > 2 AND Sdc1 <= 27 AND C1qa <= 6 AND Mt2 <= 2 AND Csf1r > 3 AND Fos > 670 AND Sdc1 <= 0 AND Olfml3 > 0 AND Krt8 <= 0 AND Laptm5 <= 1755 AND Ctsd > 6	Fat
Rule747	Sell > 2 AND Sdc1 <= 27 AND C1qa <= 6 AND Mt2 <= 2 AND Csf1r > 3 AND Fos > 670 AND Olfml3 > 0 AND C1qc <= 0 AND Tmem119 <= 0	Lung
Rule748	Sell > 2 AND Sdc1 <= 27 AND C1qa <= 6 AND Mt2 <= 2 AND Csf1r > 3 AND Fos > 670 AND Olfml3 > 0 AND Ctsd <= 789	Heart
Rule749	Sell > 2 AND Sdc1 <= 27 AND C1qa <= 6 AND Mt2 <= 2 AND Csf1r > 3 AND Fos > 670 AND Sdc4 <= 186 AND Sdc1 <= 0 AND Fcrls <= 1 AND Trem2 > 46 AND Mt2 <= 0 AND Dpt <= 0 AND Unc93b1 > 379	Marrow
Rule750	Sell > 2 AND Sdc1 <= 27 AND C1qa <= 6 AND Mt2 <= 2 AND Csf1r > 3 AND Fos > 670 AND Dmkn > 17 AND Mt1 <= 66	Fat
Rule751	Sell > 2 AND Sdc1 <= 27 AND C1qa <= 6 AND Mt2 <= 2 AND Csf1r > 3 AND Fos > 670 AND Sdc1 > 0	Marrow
Rule752	Sell > 2 AND Sdc1 <= 27 AND C1qa <= 6 AND Mt2 <= 2 AND Csf1r > 3 AND Fos > 670 AND Trem2 > 46 AND Itgb5 <= 28	Lung
Rule753	Sell > 2 AND Sdc1 <= 27 AND C1qa <= 6 AND Mt2 <= 2 AND Csf1r > 3 AND Cd79a > 186 AND Tmem119 <= 1 AND Lmna > 0	Muscle
Rule754	Sell > 2 AND Sdc1 <= 27 AND C1qa <= 6 AND Mt2 <= 2 AND Csf1r > 3 AND Fos > 670 AND Trem2 <= 46 AND Capns2 <= 79 AND Lgals4 <= 5 AND Tspan1 <= 0 AND Arhgdib > 4770	Marrow
Rule755	Sell > 2 AND Sdc1 <= 27 AND C1qa <= 6 AND Mt2 <= 2 AND Csf1r > 3 AND Fos > 670 AND Trem2 <= 46 AND Capns2 <= 79 AND Lgals4 <= 4 AND Tspan1 <= 0 AND C1qc <= 17 AND Ptgs1 <= 74 AND P2ry13 <= 25 AND Cldn3 > 0	Lung
Rule756	Sell > 2 AND Sdc1 <= 27 AND C1qa <= 6 AND Mt2 <= 2 AND Csf1r > 3 AND Fos > 670 AND Trem2 <= 46 AND Capns2 <= 79 AND Lgals4 <= 4 AND Tspan1 <= 0 AND Ptgs1 <= 74 AND C1qb <= 0 AND Slc2a5 <= 0 AND C1qa > 0 AND Lpcat2 <= 7	Lung
Rule757	Sell > 2 AND Sdc1 <= 27 AND C1qa <= 6 AND Mt2 <= 2 AND Csf1r > 3 AND Fos > 670 AND Trem2 <= 46 AND Capns2 <= 79 AND Lgals4 <= 4 AND Tspan1 <= 0 AND Krt14 <= 2 AND Ptgs1 <= 74 AND Lgals4 > 0 AND Ly86 <= 351	Marrow
Rule758	Sell > 2 AND Sdc1 <= 27 AND C1qa <= 6 AND Mt2 <= 2 AND Csf1r > 3 AND Fos > 670 AND Trem2 <= 46 AND Capns2 <= 79 AND Lgals4 <= 4 AND Ptgs1 <= 74 AND Tspan1 <= 0 AND Krt14 <= 2 AND C1qa > 0 AND Gpr34 <= 0	Fat
Rule759	Sell > 2 AND Sdc1 <= 27 AND C1qa <= 6 AND Mt2 <= 2 AND Csf1r > 3 AND Fos > 670 AND Trem2 <= 46 AND Capns2 <= 79 AND Lgals4 <= 4 AND C1qb <= 48 AND Tspan1 <= 0 AND Ptgs1 <= 74 AND Krt14 <= 2 AND Krt19 <= 0 AND Krt15 <= 2 AND Lgmn > 314 AND Ctsd > 134	Fat
Rule760	Sell > 2 AND Sdc1 <= 27 AND C1qa <= 6 AND Mt2 <= 2 AND Csf1r > 3 AND Fos > 670 AND Trem2 <= 46 AND Lgals4 <= 4 AND C1qb <= 48 AND Capns2 <= 79 AND Tspan1 <= 0 AND Ptgs1 <= 74 AND Krt19 <= 0 AND Krt14 <= 2 AND Krt15 <= 2 AND P2ry13 <= 1 AND Tubb6 > 236 AND Csf1r > 411	Lung
Rule761	Sell > 2 AND Tspan8 <= 3 AND Mt2 <= 2 AND Csf1r > 3 AND C1qa <= 172 AND Fos > 670 AND Trem2 <= 46 AND Tubb6 <= 224 AND Dsp <= 1 AND Igfbp2 <= 0 AND Tspan1 <= 0 AND Capns2 <= 79 AND Cx3cr1 > 30 AND Cldn7 <= 0 AND Cd79b <= 16	Marrow
Rule762	Sell > 2 AND Tspan8 <= 3 AND Mt2 <= 2 AND Csf1r > 3 AND C1qa > 172	Kidney
Rule763	Sell > 2 AND Tspan8 <= 3 AND Mt2 <= 2 AND Csf1r > 3 AND Fos > 670 AND Trem2 <= 46 AND Capns2 <= 79 AND Tspan1 > 0 AND Selplg <= 1492	Marrow
Rule764	Sell > 2 AND Tspan8 <= 3 AND Mt2 <= 2 AND Csf1r > 3 AND Fos > 670 AND Trem2 <= 46 AND Capns2 <= 79 AND Tspan1 <= 0 AND Tubb6 <= 224 AND Sdc1 <= 62 AND Krt15 <= 2 AND Krt14 <= 2 AND Krt19 <= 0 AND C1qc <= 0 AND Fcrls <= 0 AND C1qb <= 0 AND Fxyd3 <= 0 AND Ctsd <= 648	Lung
Rule765	Sell > 2 AND Tspan8 <= 3 AND Mt2 <= 2 AND Csf1r > 3 AND Fos > 1 AND Ptprcap > 27 AND Fos <= 751 AND C1qa <= 16	Marrow
Rule766	Sell > 2 AND Tspan8 <= 3 AND Mt2 <= 2 AND Csf1r > 3 AND Ptprcap > 12 AND Krt5 <= 0 AND Pigr <= 0	Lung
Rule767	Sell > 2 AND Tspan8 <= 3 AND Sdc1 <= 39 AND Mt2 <= 2 AND Csf1r > 3 AND Cldn7 > 3	Lung
Rule768	Sell > 2 AND Tspan8 <= 3 AND Sdc1 <= 39 AND Mt2 <= 2 AND Csf1r > 3 AND Ptprcap > 149 AND Hexb <= 402	Marrow
Rule769	Sell > 2 AND Tspan8 <= 3 AND Sdc1 <= 39 AND Mt2 <= 2 AND Csf1r > 3 AND Ptprcap <= 149 AND Sdc4 > 12 AND Cx3cr1 <= 0	Spleen
Rule770	Sell > 2 AND Tspan8 <= 3 AND Mt2 <= 2 AND Csf1r > 3 AND Ptprcap <= 149 AND Tubb6 > 1 AND Limd2 <= 349 AND Pkp3 <= 27	Fat
Rule771	Sell > 2 AND Dcn > 2201 AND Tspan8 > 1	Bladder
Rule772	Sell > 2 AND Elf3 > 8 AND Slc2a5 <= 18 AND Lgals7 <= 14 AND Pigr <= 85 AND Tmem45b <= 31 AND Sdc1 <= 2 AND Dsp <= 1	Trachea
Rule773	Sell > 2 AND Krt8 <= 32 AND Mt2 <= 2 AND Mt1 <= 6 AND Fos > 13 AND Ptprcap > 38 AND Trim29 > 1	Thymus
Rule774	Sell > 2 AND Mt2 <= 2 AND Mt1 <= 6 AND Fos > 13 AND Ptprcap > 38 AND Cd53 > 0 AND Fos <= 405 AND Lair1 <= 4 AND Ptgs1 > 1 AND Dmkn <= 0 AND Spint2 <= 109 AND Cx3cr1 <= 0	Lung
Rule775	Sell > 2 AND Mt2 <= 2 AND Mt1 <= 6 AND Fos > 13 AND Ptprcap > 38 AND Cd53 > 0 AND Ptgs1 <= 0 AND Fos <= 406 AND Siglech <= 1 AND Limd2 > 573 AND Lair1 > 59	Marrow
Rule776	Sell > 2 AND Mt2 <= 2 AND Mt1 <= 6 AND Fos > 13 AND Ptprcap > 38 AND Ptgs1 <= 0 AND Cd53 > 0 AND Fos <= 406 AND Siglech <= 1 AND Limd2 > 573 AND Adap2 <= 0 AND Tnfrsf12a <= 18 AND C1qa > 13	Thymus
Rule777	Sell > 2 AND Mt2 <= 2 AND Mt1 <= 6 AND Fos > 13 AND Ptprcap > 38 AND Ptgs1 <= 0 AND Fos <= 400 AND Cd53 > 1673 AND Hexb <= 143	Spleen
Rule778	Sell > 2 AND Krt8 <= 32 AND Mt2 <= 2 AND Fos > 13 AND Mt1 <= 7 AND Ptprcap > 38 AND Ptgs1 <= 0 AND Cd53 > 0 AND Rgs10 > 114 AND Cx3cr1 > 264	Thymus
Rule779	Sell > 2 AND Krt8 <= 32 AND Mt2 <= 2 AND Fos > 13 AND Mt1 <= 7 AND Ptprcap > 38 AND Cd53 > 0 AND Ptgs1 <= 0 AND Fos <= 406 AND Lpcat2 > 3 AND Capns2 <= 5 AND Pkp3 <= 261 AND Cst3 > 37 AND Cldn7 <= 0 AND Tacstd2 <= 245	Marrow
Rule780	Sell > 2 AND Krt8 <= 32 AND Mt2 <= 2 AND Fos > 13 AND Mt1 <= 7 AND Ptprcap > 38 AND Cd53 > 0 AND Ptgs1 <= 0 AND Lpcat2 > 3 AND C1qb <= 0 AND Capns2 <= 5 AND Cx3cr1 <= 6 AND Mt2 <= 0 AND Hexb <= 39	Lung
Rule781	Sell > 2 AND Krt8 <= 32 AND Mt2 <= 2 AND Fos > 13 AND Mt1 <= 7 AND Ptprcap > 38 AND Cd53 > 0 AND Ptgs1 <= 0 AND Fos <= 400 AND Siglech <= 1 AND Gpr34 > 12 AND Lpcat2 <= 67	Spleen
Rule782	Sell > 2 AND Krt8 <= 32 AND Mt2 <= 2 AND Fos > 13 AND Mt1 <= 7 AND Ptprcap > 38 AND Cd53 > 0 AND Ptgs1 <= 0 AND Fos <= 406 AND Siglech <= 1 AND Limd2 > 557 AND Lgals4 > 5 AND Serping1 > 0	Lung
Rule783	Sell > 2 AND Krt8 <= 32 AND Mt2 <= 2 AND Fos > 13 AND Mt1 <= 7 AND Ptprcap > 38 AND Ptgs1 <= 0 AND Cd53 > 0 AND Rgs10 > 118 AND Tspan8 <= 4 AND Sdc1 > 0 AND C1qb > 0	Muscle
Rule784	Sell > 2 AND Krt8 <= 32 AND Mt2 <= 2 AND Fos > 13 AND Mt1 <= 7 AND Ptprcap > 38 AND Ptgs1 <= 0 AND Cd53 > 0 AND Rgs10 > 116 AND Tspan8 > 4	Lung
Rule785	Sell > 2 AND Krt8 <= 32 AND Mt2 <= 2 AND Fos > 13 AND Mt1 <= 7 AND Ptprcap > 38 AND Ptgs1 <= 0 AND Cd53 > 0 AND Rgs10 > 116 AND Col17a1 > 0 AND Rac2 <= 1972	Marrow
Rule786	Sell > 2 AND Krt8 <= 32 AND Mt2 <= 2 AND Fos > 13 AND Mt1 <= 7 AND Ptprcap > 38 AND Ptgs1 <= 0 AND Cd53 > 0 AND Rgs10 > 116 AND Fos <= 402 AND Siglech <= 0 AND Pld4 <= 462 AND Lair1 <= 0 AND Krt5 <= 0 AND C1qc <= 0 AND Gsn <= 38 AND Tmem119 <= 0	Spleen
Rule787	Sell > 2 AND Krt8 <= 32 AND Mt2 <= 2 AND Fos > 13 AND Mt1 <= 7 AND Ptprcap > 43 AND Rgs10 > 118 AND Itgb5 <= 10 AND Arhgdib <= 1335	Fat
Rule788	Sell > 2 AND Krt8 <= 32 AND Mt2 <= 2 AND Fos > 13 AND Mt1 <= 7 AND Ptprcap > 43 AND Ptgs1 <= 0 AND Cd53 > 0 AND Rgs10 > 119 AND Tubb6 <= 1 AND Krt15 > 0 AND Lpcat2 <= 0	Fat
Rule789	Sell > 2 AND Krt8 <= 32 AND Mt2 <= 2 AND Fos > 13 AND Mt1 <= 7 AND Ptprcap > 43 AND Ptgs1 <= 0 AND Cd53 > 0 AND Rgs10 > 120 AND Krt15 <= 0 AND Tspan8 <= 0 AND Golm1 > 6	Spleen
Rule790	Sell > 2 AND Krt8 <= 32 AND Mt2 <= 2 AND Fos > 13 AND Mt1 <= 7 AND Ptprcap > 43 AND Ptgs1 <= 0 AND Rgs10 > 120 AND Krt15 <= 0 AND Lgals4 <= 0 AND Krt8 > 0 AND Dcn <= 1	Spleen
Rule791	Sell > 2 AND Krt8 <= 32 AND Mt2 <= 2 AND Fos > 13 AND Mt1 <= 7 AND Ptprcap > 43 AND Rgs10 > 120 AND Itgb5 <= 9 AND Krt15 <= 0 AND Lgals4 <= 0 AND C1qa <= 1 AND Krt8 <= 0 AND Unc93b1 <= 2 AND Lair1 <= 0 AND Cst3 > 0	Thymus
Rule792	Sell > 2 AND Krt8 <= 32 AND Mt2 <= 2 AND Fos > 13 AND Mt1 <= 7 AND Ptprcap > 38 AND Cd53 > 0 AND Lair1 <= 58 AND Gpr34 > 5 AND Lgmn <= 2	Trachea
Rule793	Sell > 2 AND Krt8 <= 32 AND Mt2 <= 2 AND Fos > 13 AND Mt1 <= 7 AND Ptprcap > 38 AND Cd53 > 0 AND Lair1 <= 58 AND Ptgs1 <= 0 AND Cd53 > 1894 AND Spint2 > 168 AND C1qb > 0	Spleen
Rule794	Sell > 2 AND Krt8 <= 32 AND Mt2 <= 2 AND Fos > 13 AND Mt1 <= 7 AND Ptprcap > 38 AND Cd53 > 0 AND Lair1 <= 58 AND Cd53 > 1894 AND Lgals4 <= 0 AND Spint2 <= 168 AND Cd79b <= 0 AND Tspan8 <= 2	Fat
Rule795	Sell > 2 AND Krt8 <= 32 AND Mt2 <= 2 AND Fos > 13 AND Mt1 <= 7 AND Ptprcap > 38 AND Cd53 > 0 AND Lair1 <= 58 AND Ptgs1 <= 0 AND Spint2 > 293 AND Epcam > 6 AND Lgmn <= 7	Trachea
Rule796	Sell > 2 AND Krt8 <= 32 AND Mt2 <= 2 AND Fos > 13 AND Mt1 <= 7 AND Ptprcap > 38 AND Cd53 > 0 AND Ptgs1 <= 0 AND Siglech <= 2 AND Lair1 > 86 AND Grn <= 98 AND Lgmn <= 1 AND Spint2 <= 81	Fat
Rule797	Sell > 2 AND Krt8 <= 32 AND Mt2 <= 2 AND Fos > 13 AND Mt1 <= 7 AND Ptprcap > 38 AND Cd53 > 0 AND Lair1 <= 13 AND Ptgs1 <= 0 AND C1qc > 2	Marrow
Rule798	Sell > 2 AND Krt8 <= 32 AND Mt2 <= 2 AND Fos > 13 AND Mt1 <= 7 AND Ptprcap > 38 AND Cd53 > 0 AND Lair1 <= 13 AND Ptgs1 <= 0 AND Fcrls > 0 AND Cd53 <= 1791 AND Tspan1 <= 0 AND Dmkn <= 0 AND Grn <= 53 AND Pld4 <= 0 AND Cst3 <= 109 AND Tnfrsf12a <= 0 AND Gpr34 <= 0 AND Ly86 <= 209 AND P2ry12 <= 0	Fat
Rule799	Sell > 2 AND Krt8 <= 32 AND Mt2 <= 2 AND Fos > 13 AND Mt1 <= 7 AND Ptprcap > 38 AND Lair1 <= 58 AND Cd53 > 0 AND Ptgs1 <= 0 AND Lmna <= 14 AND Tnfrsf12a <= 24 AND Fcrls > 0 AND Pkp3 <= 249 AND Ptprcap > 62 AND C1qa <= 0 AND Cd79b <= 187	Marrow
Rule800	Sell > 2 AND Krt8 <= 32 AND Mt2 <= 2 AND Fos > 13 AND Mt1 <= 7 AND Ptprcap > 38 AND Lair1 <= 58 AND Cd53 > 0 AND Ptgs1 <= 0 AND Siglech > 3 AND Dcn <= 0 AND 4632428N05Rik <= 77	Lung
Rule801	Sell > 2 AND Krt8 <= 32 AND Mt2 <= 2 AND Fos > 13 AND Mt1 <= 7 AND Ptprcap > 38 AND Lair1 <= 58 AND Cd53 > 0 AND Ptgs1 <= 0 AND Lmna <= 24 AND Lpcat2 <= 0 AND Fcrls <= 0 AND Col17a1 > 0 AND Krt5 <= 0 AND Krt8 <= 0	Muscle
Rule802	Sell > 2 AND Krt8 <= 32 AND Mt2 <= 2 AND Fos > 13 AND Mt1 <= 7 AND Ptprcap > 38 AND Lair1 <= 58 AND Cd53 > 0 AND Ptgs1 <= 0 AND Lmna <= 24 AND Fcrls <= 0 AND Cx3cr1 > 7 AND Unc93b1 <= 8	Spleen
Rule803	Sell > 2 AND Krt8 <= 32 AND Mt2 <= 2 AND Fos > 13 AND Mt1 <= 6 AND Ptprcap > 38 AND Lair1 <= 58 AND Cd53 > 0 AND Ptgs1 <= 0 AND Lmna <= 24 AND Lpcat2 <= 0 AND Fcrls <= 0 AND Anxa8 > 0 AND Cst3 <= 42 AND Perp <= 0 AND Selplg <= 430	Muscle
Rule804	Sell > 2 AND Krt8 <= 32 AND Mt2 <= 2 AND Fos > 13 AND Mt1 <= 6 AND Ptprcap > 43 AND Lair1 <= 58 AND Cd53 > 0 AND Ptgs1 <= 0 AND Lmna <= 24 AND Fcrls <= 0 AND Tnfrsf12a <= 49 AND Lpcat2 <= 0 AND Adap2 > 0 AND Spint2 <= 132 AND Krt15 <= 0	Marrow
Rule805	Sell > 2 AND Krt8 <= 32 AND Mt2 <= 2 AND Fos > 13 AND Mt1 <= 6 AND Ptprcap > 38 AND Lair1 <= 58 AND Cd53 > 0 AND Ptgs1 <= 0 AND Lmna <= 24 AND Fcrls <= 0 AND Lpcat2 <= 0 AND Tnfrsf12a <= 49 AND Tmem119 <= 0 AND Igfbp2 > 0 AND Lgals7 <= 0 AND Ctss <= 108	Marrow
Rule806	Sell > 2 AND Krt8 <= 32 AND Mt2 <= 2 AND Fos > 13 AND Mt1 <= 6 AND Ptprcap > 38 AND Lair1 <= 58 AND Cd53 > 0 AND Ptgs1 <= 0 AND Lmna <= 24 AND Fcrls <= 0 AND Lpcat2 <= 0 AND Tnfrsf12a <= 49 AND Tmem119 <= 0 AND Ptprcap > 163 AND Cx3cr1 > 1 AND Ctsd <= 1205	Marrow
Rule807	Sell > 2 AND Krt8 <= 32 AND Mt2 <= 2 AND Fos > 13 AND Mt1 <= 6 AND Ptprcap > 38 AND Lair1 <= 58 AND Cd53 > 0 AND Ptgs1 <= 0 AND Lmna <= 24 AND Fcrls <= 0 AND Lpcat2 <= 0 AND Tnfrsf12a <= 49 AND Tmem119 <= 0 AND Cx3cr1 <= 0 AND Slc2a5 > 0	Marrow
Rule808	Sell > 2 AND Krt8 <= 32 AND Mt2 <= 2 AND Fos > 13 AND Mt1 <= 6 AND Ptprcap > 38 AND Lair1 <= 58 AND Cd53 > 0 AND Ptgs1 <= 0 AND Lmna <= 24 AND Fcrls <= 0 AND Lpcat2 <= 0 AND Tnfrsf12a <= 49 AND Tmem119 <= 0 AND Cx3cr1 <= 0 AND Fos <= 103 AND Tspan8 > 1	Lung
Rule809	Sell > 2 AND Krt8 <= 32 AND Mt2 <= 2 AND Fos > 13 AND Mt1 <= 6 AND Ptprcap > 38 AND Lair1 <= 58 AND Cd53 > 0 AND Ptgs1 <= 0 AND Lmna <= 24 AND Fcrls <= 0 AND Lpcat2 <= 0 AND Tnfrsf12a <= 49 AND Tmem119 <= 0 AND Cx3cr1 <= 0 AND Fos <= 103 AND Anxa8 > 0 AND Ctsd <= 233	Fat
Rule810	Sell > 2 AND Krt8 <= 32 AND Mt2 <= 2 AND Fos > 13 AND Mt1 <= 6 AND Ptprcap > 38 AND Lair1 <= 58 AND Cd53 > 0 AND Ptgs1 <= 0 AND Lmna <= 24 AND Fcrls <= 0 AND Lpcat2 <= 0 AND Tnfrsf12a <= 49 AND Tmem119 <= 0 AND Cx3cr1 <= 0 AND Fos <= 103 AND Tnfrsf12a <= 4 AND Ptprcap > 129 AND Gpx2 <= 0 AND Dmkn <= 18 AND Tnfrsf12a <= 1 AND Perp <= 0 AND Cldn3 <= 0 AND Fcgr3 <= 0 AND Olfml3 <= 0 AND Trim29 <= 0 …	Spleen
Rule811	Sell > 2 AND Krt8 <= 32 AND Mt2 <= 2 AND Fos > 13 AND Mt1 <= 6 AND Cd53 > 0 AND Lair1 <= 5 AND Fos > 766 AND Tspan1 <= 0 AND Cldn3 > 0 AND Fcgr3 <= 520	Marrow
Rule812	Sell > 2 AND Krt8 <= 32 AND Mt2 <= 2 AND Fos > 13 AND Mt1 <= 6 AND Cd53 > 0 AND Lair1 <= 5 AND Fos > 766 AND Tspan1 <= 0 AND Cldn3 <= 0 AND Dsc3 > 0 AND Lmna <= 0	Marrow
Rule813	Sell > 2 AND Krt8 <= 32 AND Mt2 <= 2 AND Fos > 13 AND Mt1 <= 6 AND Cd53 > 0 AND Lair1 <= 5 AND Fos > 766 AND Dsc3 <= 0 AND Tspan1 <= 0 AND Cldn3 <= 0 AND Epcam > 2	Fat
Rule814	Sell > 2 AND Krt8 <= 32 AND Mt2 <= 2 AND Fos > 13 AND Mt1 <= 6 AND Cd53 > 0 AND Lair1 <= 5 AND Fos > 766 AND Dsc3 <= 0 AND Tspan1 <= 0 AND Cldn3 <= 0 AND Cd79a > 1440 AND Ctsd <= 1	Marrow
Rule815	Sell > 2 AND Krt8 <= 32 AND Mt2 <= 2 AND Fos > 13 AND Mt1 <= 6 AND Cd53 > 0 AND Lair1 <= 5 AND Fos > 766 AND Dsc3 <= 0 AND Tspan1 <= 0 AND Cldn3 <= 0 AND Lmna > 4 AND Selplg > 1036	Fat
Rule816	Sell > 2 AND Krt8 <= 32 AND Mt2 <= 2 AND Fos > 13 AND Mt1 <= 6 AND Ptprcap > 38 AND Lair1 <= 58 AND Cd53 > 0 AND Ptgs1 <= 0 AND Lmna <= 18 AND Fcrls <= 0 AND Tmem45b <= 0 AND Tnfrsf12a <= 24 AND Lpcat2 <= 0 AND Krt8 > 1 AND Grn <= 50	Spleen
Rule817	Sell > 2 AND Krt8 <= 32 AND Mt2 <= 2 AND Fos > 13 AND Mt1 <= 2 AND Ptprcap > 43 AND Lair1 <= 35 AND Cd53 > 0 AND Ptgs1 <= 0 AND Fcrls > 0 AND Mt2 <= 0 AND Ctss > 31 AND Hexb <= 3	Spleen
Rule818	Sell > 2 AND Krt8 <= 32 AND Mt2 <= 2 AND Fos > 13 AND Mt1 <= 2 AND Cd53 > 0 AND Lair1 <= 5 AND Fos > 732 AND Dsc3 <= 0 AND Cldn3 <= 0 AND Lmna > 4	Lung
Rule819	Sell > 2 AND Krt8 <= 32 AND Mt2 <= 2 AND Fos > 13 AND Mt1 <= 2 AND Cd53 > 0 AND Lair1 <= 5 AND Fos > 732 AND Dsc3 <= 0 AND Cldn3 <= 0 AND Cd79a <= 1440 AND Trem2 > 0 AND Ctsd > 442	Marrow
Rule820	Sell > 2 AND Krt8 <= 32 AND Mt2 <= 2 AND Fos > 13 AND Mt1 <= 2 AND Arhgdib > 16 AND Ptprcap > 43 AND Lair1 <= 35 AND Cd53 > 0 AND Fcrls > 0 AND Ctss <= 31 AND Dcn <= 3	Marrow
Rule821	Sell > 2 AND Krt8 <= 32 AND Mt2 <= 2 AND Fos > 13 AND Mt1 <= 2 AND Arhgdib > 16 AND Ptprcap > 43 AND Lair1 <= 35 AND Cd53 > 0 AND Fcrls > 0 AND Mt2 <= 0 AND Krt14 <= 1	Fat
Rule822	Sell > 2 AND Krt8 <= 32 AND Mt2 <= 2 AND Fos > 13 AND Mt1 <= 2 AND Arhgdib > 16 AND Ptprcap > 43 AND Siglech > 10 AND 4632428N05Rik <= 2	Trachea
Rule823	Sell > 2 AND Krt8 <= 32 AND Mt2 <= 2 AND Fos > 13 AND Mt1 <= 2 AND Cd53 > 0 AND Lair1 <= 5 AND Ptprcap > 38 AND Ptgs1 <= 0 AND Perp <= 0 AND Lmna <= 13 AND Tnfrsf12a > 24 AND Ptprcap > 74 AND Krt14 <= 1 AND Grn <= 54	Fat
Rule824	Sell > 2 AND Krt8 <= 32 AND Mt2 <= 2 AND Fos > 13 AND Mt1 <= 2 AND Arhgdib > 16 AND Ptprcap > 43 AND Fcrls > 0 AND Slc2a5 <= 0 AND Cd53 <= 715	Marrow
Rule825	Sell > 2 AND Krt8 <= 32 AND Mt2 <= 2 AND Fos > 13 AND Mt1 <= 2 AND Arhgdib > 16 AND Ptprcap > 43 AND Fcrls > 0 AND Lgmn <= 1	Thymus
Rule826	Sell > 2 AND Krt8 <= 32 AND Mt2 <= 2 AND Fos > 13 AND Mt1 <= 2 AND Arhgdib > 16 AND Ptgs1 > 1 AND Pigr <= 2 AND Limd2 > 4 AND Lgmn <= 189 AND Ptprcap <= 16 AND Mt1 <= 0	Marrow
Rule827	Sell > 2 AND Krt8 <= 32 AND Sdc1 > 39 AND Fxyd3 <= 2 AND Crlf1 <= 0 AND Lmna > 20 AND Tnfrsf12a <= 4	Pancreas
Rule828	Sell > 2 AND Elf3 > 10 AND C1qa <= 7 AND Lgals7 <= 14 AND Pigr <= 85 AND Tmem45b <= 31	Lung
Rule829	Sell > 2 AND Gpx2 > 1 AND Pkp1 > 0 AND Cldn3 <= 1	Muscle
Rule830	Sell > 2 AND Gpx2 > 1 AND Golm1 <= 22 AND Serpinb5 <= 21 AND Fxyd3 <= 4 AND Cd79b <= 2 AND Cldn7 > 1	Trachea
Rule831	Sell > 2 AND Krt8 > 32 AND Lgals7 > 0 AND Mt2 <= 5	Spleen
Rule832	Sell > 2 AND Elf3 > 2 AND Lgals7 <= 14 AND Pigr <= 79 AND Hexb <= 1 AND Tmem45b <= 20	Pancreas
Rule833	Sell > 2 AND Mt2 <= 2 AND Fos > 13 AND Mt1 <= 2 AND Arhgdib > 16 AND Cd53 > 0 AND Ptprcap > 80 AND Cx3cr1 > 1 AND Krt15 <= 0	Liver
Rule834	Sell > 2 AND Mt2 <= 2 AND Fos > 13 AND Mt1 <= 2 AND Arhgdib > 16 AND Cd53 > 0 AND Ptprcap > 80 AND Lair1 <= 35 AND Ptgs1 <= 0 AND Perp <= 0 AND Lmna <= 24 AND Lpcat2 <= 0 AND Anxa8 <= 0 AND Tmem119 <= 0 AND Fcgr3 > 108 AND Cldn3 <= 0 AND Laptm5 <= 2143	Marrow
Rule835	Sell > 2 AND Mt2 <= 2 AND Fos > 13 AND Mt1 <= 2 AND Arhgdib > 16 AND Cd53 > 0 AND Ptprcap > 80 AND Lair1 <= 35 AND Ptgs1 <= 0 AND Perp <= 0 AND Lmna <= 24 AND Anxa8 <= 0 AND Fcgr3 > 61 AND Spint2 <= 73	Spleen
Rule836	Sell > 2 AND Mt2 <= 2 AND Fos > 13 AND Mt1 <= 2 AND Arhgdib > 16 AND Cd53 > 0 AND Csf1r > 3 AND Fos > 33 AND Cd79a <= 9 AND Selplg <= 119 AND Gpr34 <= 0 AND Dpt <= 0 AND Ctss > 162	Lung
Rule837	Sell > 2 AND Mt2 <= 2 AND Fos > 13 AND Mt1 <= 2 AND Arhgdib > 16 AND Cd53 > 0 AND Csf1r > 3 AND Fos > 33 AND Fxyd3 <= 0 AND Siglech <= 0 AND Cd53 > 467 AND Limd2 <= 643	Fat
Rule838	Sell > 2 AND Mt2 <= 2 AND Fos > 13 AND Mt1 <= 2 AND Arhgdib > 16 AND Cd53 > 0 AND Csf1r > 3 AND Fos > 33 AND Adap2 <= 0 AND Siglech <= 0 AND Sell > 8 AND Limd2 > 5 AND Gpr34 <= 0	Marrow
Rule839	Sell > 2 AND Mt2 <= 2 AND Fos > 13 AND Mt1 <= 2 AND Arhgdib > 16 AND Cd53 > 0 AND Lair1 > 5 AND Sell > 709 AND P2ry12 <= 0	Lung
Rule840	Sell > 2 AND Mt2 <= 2 AND Fos > 13 AND Mt1 <= 2 AND Arhgdib > 16 AND Cd53 > 0 AND Lair1 > 5 AND Spint2 > 20 AND Abhd12 <= 5 AND Lgmn <= 26	Marrow
Rule841	Sell > 2 AND Mt2 <= 2 AND Fos > 13 AND Mt1 <= 2 AND Arhgdib > 16 AND Cd53 > 0 AND Lair1 > 7 AND Spint2 > 20 AND Lgmn <= 20	Trachea
Rule842	Sell > 2 AND Mt2 <= 2 AND Fos > 13 AND Mt1 <= 2 AND Arhgdib > 16 AND Cd53 > 0 AND Ptprcap > 80 AND Ptgs1 <= 0 AND Siglech > 0 AND Gsn <= 5 AND Cst3 > 4	Marrow
Rule843	Sell > 2 AND Mt2 <= 2 AND Fos > 13 AND Mt1 <= 2 AND Arhgdib > 16 AND Cd53 > 0 AND Ptprcap > 80 AND Siglech <= 0 AND Ptgs1 <= 0 AND Perp <= 0 AND Tacstd2 <= 1 AND Lpcat2 <= 0 AND Lmna <= 14 AND Cldn3 <= 0 AND Anxa8 <= 0 AND Krt5 > 0 AND Lgals4 <= 0 AND Fos <= 287 AND Krt8 <= 0 AND Cd79a <= 886	Marrow
Rule844	Sell > 2 AND Mt2 <= 2 AND Fos > 13 AND Mt1 <= 2 AND Arhgdib > 16 AND Cd53 > 0 AND Fcgr3 > 0 AND Rgs10 > 67	Muscle
Rule845	Sell > 2 AND Mt2 <= 2 AND Fos > 13 AND Mt1 <= 2 AND Arhgdib > 16 AND Cd53 > 0 AND Fcgr3 > 0 AND Krt19 <= 113 AND Csf1r > 292 AND C1qb > 0	Liver
Rule846	Sell > 2 AND C1qb > 25 AND Cd79a <= 971 AND Lmna > 46 AND Olfml3 <= 0	Muscle
Rule847	Sell > 2 AND C1qb > 26 AND Cd79a <= 971 AND Lmna <= 46 AND Arhgdib <= 859	Liver
Rule848	Sell > 2 AND Mt2 <= 2 AND Fos > 13 AND Mt1 <= 2 AND Cd53 > 0 AND Fcgr3 > 0 AND Krt19 <= 113 AND Pigr > 0 AND Krt15 <= 0 AND Rac2 <= 826	Kidney
Rule849	Sell > 2 AND Mt2 <= 2 AND Fos > 13 AND Mt1 <= 2 AND Cd53 > 0 AND Fos > 732 AND Dsc3 <= 0 AND Cldn3 <= 0 AND Cd79a <= 1440 AND Trem2 > 0 AND Grn > 0	Fat
Rule850	Sell > 2 AND Mt2 <= 2 AND Fos > 13 AND Mt1 <= 2 AND Cd53 > 0 AND Fos > 732 AND Dsc3 <= 0 AND Cldn3 <= 0 AND Cd79a <= 1440 AND Trem2 <= 0 AND Spint2 <= 54 AND Igfbp2 <= 0 AND Golm1 > 70	Fat
Rule851	Sell > 2 AND Mt2 <= 2 AND Fos > 13 AND Mt1 <= 2 AND Cd53 > 0 AND Fcgr3 > 0 AND Pigr <= 2 AND Calml3 <= 0 AND Slc2a5 > 0 AND Serpinb5 > 0	Spleen
Rule852	Sell > 2 AND Mt2 <= 2 AND Fos > 13 AND Mt1 <= 2 AND Cd53 > 0 AND Fcgr3 > 0 AND Pigr <= 2 AND Calml3 > 0	Fat
Rule853	Sell > 2 AND Mt2 <= 2 AND Fos > 13 AND Mt1 <= 2 AND Cd53 > 0 AND Fcgr3 > 0 AND Pigr <= 2 AND Slc2a5 > 0 AND Mt1 > 0	Fat
Rule854	Sell > 2 AND Mt2 <= 2 AND Fos > 13 AND Mt1 <= 2 AND Cd53 > 0 AND Fcgr3 > 0 AND Pigr <= 2 AND Sdc1 > 0 AND Ptprcap <= 62	Marrow
Rule855	Sell > 2 AND Mt2 <= 2 AND Fos > 13 AND Mt1 <= 2 AND Cd53 > 0 AND Fcgr3 > 0 AND Pigr <= 2 AND Sdc1 <= 0 AND Dsp <= 0 AND Dpt > 1 AND Lpcat2 > 61	Spleen
Rule856	Sell > 2 AND Mt2 <= 2 AND Fos > 13 AND Mt1 <= 2 AND Cd53 > 0 AND Fcgr3 > 0 AND Pigr <= 2 AND Sdc1 <= 0 AND Dsp <= 0 AND Arhgdib <= 1 AND Tacstd2 <= 592 AND Tmem119 <= 0 AND Fcrls <= 0 AND Anxa8 <= 0	Lung
Rule857	Sell > 2 AND Mt2 <= 2 AND Fos > 13 AND Mt1 <= 2 AND Ptprcap > 36 AND Ptgs1 > 1 AND Spint2 <= 3 AND Cx3cr1 <= 0	Kidney
Rule858	Sell > 2 AND Mt2 <= 2 AND Fos > 13 AND Mt1 <= 2 AND Cd53 > 0 AND Fcgr3 > 0 AND Pigr <= 2 AND Sdc1 <= 0 AND Dsp <= 0 AND Rgs10 > 4 AND Mt2 <= 0 AND Selplg > 561	Lung
Rule859	Sell > 2 AND Mt2 <= 2 AND Fos > 13 AND Mt1 <= 2 AND Cd53 > 0 AND Fcgr3 > 0 AND Pigr <= 2 AND Sdc1 <= 0 AND Dsp <= 0 AND Gpr34 <= 157 AND Lair1 > 14	Fat
Rule860	Sell > 2 AND Mt2 <= 2 AND Fos > 13 AND Mt1 <= 2 AND Cd53 > 0 AND Fcgr3 > 0 AND Pigr <= 2 AND Sdc1 <= 0 AND Dsp <= 0 AND Gpr34 <= 157 AND Lmna <= 9 AND Tnfrsf12a > 0 AND Coro1a <= 1361	Fat
Rule861	Sell > 2 AND Mt2 <= 2 AND Fos > 13 AND Mt1 <= 2 AND Cd53 > 0 AND Fcgr3 > 0 AND Pigr <= 2 AND Sdc1 <= 0 AND Dsp <= 0 AND Gpr34 <= 157 AND Lmna <= 9 AND Igfbp2 > 0 AND P2ry13 <= 11	Marrow
Rule862	Sell > 2 AND Mt2 <= 2 AND Fos > 13 AND Mt1 <= 2 AND Cd53 > 0 AND Fcgr3 > 0 AND Pigr <= 2 AND Sdc1 <= 0 AND Igfbp2 <= 0 AND Dsp <= 0 AND Gpr34 <= 157 AND Tnfrsf12a <= 0 AND Lmna <= 37 AND P2ry12 > 1 AND Selplg > 76	Fat
Rule863	Sell > 2 AND Mt2 <= 2 AND Fos > 13 AND Mt1 <= 2 AND Cd53 > 0 AND Fcgr3 > 0 AND Pigr <= 2 AND Sdc1 <= 0 AND Igfbp2 <= 0 AND Dsp <= 0 AND Gpr34 <= 157 AND Tnfrsf12a <= 0 AND Lmna <= 37 AND Anxa8 > 0 AND 4632428N05Rik <= 2	Fat
Rule864	Sell > 2 AND Mt2 <= 2 AND Fos > 13 AND Mt1 <= 2 AND Cd53 > 0 AND Fcgr3 > 0 AND Pigr <= 2 AND Sdc1 <= 0 AND Igfbp2 <= 0 AND Dsp <= 0 AND Gpr34 <= 157 AND Tnfrsf12a <= 0 AND Lmna <= 37 AND Itgb5 > 0 AND Dmkn <= 0 AND Lgmn <= 0 AND Fcrls <= 0	Spleen
Rule865	Sell > 2 AND Mt2 <= 2 AND Fcgr3 > 1 AND Gpr34 > 116	Lung
Rule866	Sell > 2 AND Mt2 <= 2 AND Fos > 13 AND Mt1 <= 2 AND Fcgr3 > 0 AND Krt19 <= 113 AND Sdc1 <= 0 AND Lmna <= 107 AND Tnfrsf12a > 2	Lung
Rule867	Sell > 2 AND Mt2 <= 2 AND Fos > 13 AND Mt1 <= 2 AND Fcgr3 > 0 AND Krt19 <= 113 AND Sdc1 > 0	Fat
Rule868	Sell > 2 AND Mt2 <= 2 AND Fos > 13 AND Mt1 <= 2 AND Fcgr3 > 0 AND Krt19 <= 113 AND Lmna <= 107 AND Igfbp2 > 0 AND Ctsd <= 138	Trachea
Rule869	Sell > 2 AND Mt2 <= 2 AND Fos > 13 AND Mt1 <= 2 AND Fcgr3 > 0 AND Igfbp2 <= 2 AND Lmna <= 107 AND Ptgs1 <= 1 AND Anxa8 > 0 AND Epcam <= 0	Marrow
Rule870	Sell > 2 AND Mt2 <= 2 AND Fos > 13 AND Mt1 <= 2 AND Fcgr3 > 0 AND Igfbp2 <= 2 AND Anxa8 <= 0 AND Lmna <= 107 AND Ptgs1 <= 1 AND Arhgdib > 67 AND Cd79b <= 617 AND Ptprcap <= 53 AND Lmna <= 9 AND Selplg <= 204 AND Abhd12 <= 0	Marrow
Rule871	Ptprcap > 5 AND Lpcat2 > 3 AND Olfml3 > 489 AND Gsn <= 844	Brain Microglia
Rule872	Ptprcap > 3 AND Cldn3 > 2 AND P2ry13 > 0	Kidney
Rule873	Ptprcap > 3 AND Cldn3 > 2 AND Lgals4 > 24 AND Gpx2 > 1	Colon
Rule874	Ptprcap > 3 AND Cldn3 > 2 AND P2ry12 > 0 AND Krt5 <= 0	Mammary
Rule875	Ptprcap > 3 AND Lmna <= 4 AND Mt2 <= 2 AND Mt1 <= 3 AND Cd79a > 5 AND Spint2 > 247 AND P2ry13 <= 0	Spleen
Rule876	Ptprcap > 3 AND Lmna <= 4 AND Mt2 <= 2 AND Mt1 <= 3 AND Cd79a > 13 AND P2ry13 <= 0 AND Cd79b > 649 AND Ptgs1 <= 0 AND C1qa <= 0 AND C1qb <= 1 AND Coro1a > 3582 AND Cd79a > 1539 AND Mt1 <= 0 AND Fos <= 326	Marrow
Rule877	Ptprcap > 3 AND Lmna <= 4 AND Mt2 <= 2 AND Mt1 <= 3 AND Cd79a > 13 AND P2ry13 <= 0 AND Cd79b > 649 AND Coro1a > 3735 AND Pld4 <= 74	Fat
Rule878	Ptprcap > 3 AND Lmna <= 4 AND Mt2 <= 2 AND Mt1 <= 3 AND Cd79a > 13 AND P2ry13 <= 0 AND Cd79b > 649 AND Ptgs1 <= 0 AND C1qa <= 0 AND C1qb <= 1 AND Fcrls <= 0 AND Elf3 <= 0 AND Siglech <= 0 AND Krt15 <= 0 AND Gpx2 <= 0 AND Ctss > 977 AND Spint2 <= 0	Marrow
Rule879	Ptprcap > 3 AND Lmna <= 4 AND Mt2 <= 2 AND Mt1 <= 3 AND Cd79a > 13 AND P2ry13 <= 0 AND Cd79b > 649 AND Ptgs1 <= 0 AND C1qa <= 0 AND C1qb <= 1 AND Elf3 <= 0 AND Fcrls <= 0 AND Siglech <= 0 AND Krt15 <= 0 AND Gpx2 <= 0 AND P2ry12 <= 0 AND Gpr34 <= 0 AND Selplg <= 604 AND Ctss <= 871 AND Tmem119 <= 0 AND C1qb <= 0 AND Ctsd <= 59 AND Cldn7 <= 0 AND Fos <= 377 AND Cx3cr1 <= 0 AND Aqp3 <= 0 AND Lpcat2 …	Spleen
Rule880	Tubb6 > 7 AND Serpinb5 > 4 AND Cdx1 <= 292 AND Gpx2 <= 3 AND Capns2 <= 0 AND Selplg <= 107 AND Dpt <= 1137 AND Dsc3 <= 530 AND Tmem45b <= 4 AND Lmna > 59 AND Fxyd3 > 0 AND Slc2a5 <= 32 AND Fos <= 7229	Mammary
Rule881	Tspan8 > 1 AND Dcn > 2583 AND Fxyd3 <= 29 AND Lgals7 <= 38 AND Dpt <= 402 AND Fos > 276 AND Cst3 <= 8129 AND Serping1 > 295 AND Adap2 <= 50 AND Lgals4 <= 31	Bladder
Rule882	Ptprcap > 3 AND Lmna <= 4 AND Mt2 <= 2 AND Mt1 <= 3 AND Cd79a > 13 AND P2ry13 <= 0 AND Cd79b > 649 AND Ptgs1 <= 0 AND C1qa <= 0 AND C1qb <= 1 AND Elf3 <= 0 AND Fcrls <= 0 AND Siglech <= 0 AND Krt15 <= 0 AND Gpx2 <= 0 AND P2ry12 <= 0 AND Gpr34 <= 0 AND Selplg <= 604 AND Ctss > 871 AND Ptprcap <= 473	Lung
Rule883	Ptprcap > 3 AND Lmna <= 4 AND Mt2 <= 2 AND Mt1 <= 3 AND Cd79a > 13 AND P2ry13 <= 0 AND Cd79b > 649 AND Ptgs1 <= 0 AND C1qa <= 0 AND C1qb <= 1 AND Elf3 <= 0 AND Fcrls <= 0 AND Siglech <= 0 AND Selplg > 604 AND Lgmn <= 46	Fat
Rule884	Ptprcap > 3 AND Lmna <= 4 AND Mt2 <= 2 AND Mt1 <= 3 AND Cd79a > 13 AND P2ry13 <= 0 AND Cd79b > 649 AND Ptgs1 <= 0 AND C1qa <= 0 AND C1qb <= 1 AND Elf3 <= 0 AND Siglech <= 0 AND Fcrls > 0 AND Selplg > 0	Marrow
Rule885	Ptprcap > 3 AND Lmna <= 4 AND Mt2 <= 2 AND Mt1 <= 3 AND Cd79a > 13 AND P2ry13 <= 0 AND Cd79b > 649 AND Ptgs1 > 0	Fat
Rule886	Ptprcap > 3 AND Lmna <= 4 AND Mt2 <= 2 AND Mt1 <= 3 AND Cd79a > 13 AND P2ry13 <= 0 AND Cd79b > 649 AND Fcgr3 > 0 AND Ptprcap <= 552	Spleen
Rule887	Ptprcap > 3 AND Lmna <= 4 AND Mt2 <= 2 AND Mt1 <= 3 AND Cd79a > 13 AND P2ry13 <= 0 AND Cd79b > 649 AND C1qa <= 0 AND C1qb <= 1 AND Fcrls > 0 AND Hexb <= 0	Muscle
Rule888	Ptprcap > 3 AND Lmna <= 4 AND Mt2 <= 2 AND Mt1 <= 3 AND Cd79a > 13 AND P2ry13 <= 0 AND Cd79b > 649 AND C1qa <= 0 AND Siglech <= 0 AND P2ry12 <= 0 AND C1qb <= 1 AND Cx3cr1 <= 0 AND Krt15 <= 0 AND Gpr34 <= 0 AND Perp > 0	Marrow
Rule889	Ptprcap > 3 AND Lmna <= 4 AND Mt2 <= 2 AND Mt1 <= 3 AND Cd79a > 13 AND P2ry13 <= 0 AND Cd79b > 649 AND C1qa <= 0 AND Siglech <= 0 AND P2ry12 <= 0 AND C1qb <= 1 AND Cx3cr1 <= 0 AND Krt15 <= 0 AND Gpr34 <= 0 AND Tmem119 <= 0 AND C1qb > 0 AND Dcn <= 2 AND Cd53 <= 565	Marrow
Rule890	Ptprcap > 3 AND Lmna <= 4 AND Mt2 <= 2 AND Mt1 <= 3 AND Cd79a > 13 AND P2ry13 <= 0 AND Cd79b > 649 AND C1qa <= 0 AND C1qb <= 0 AND Siglech <= 0 AND Cx3cr1 <= 0 AND Gpx2 <= 0 AND P2ry12 > 0 AND Abhd12 <= 97 AND Cd79b > 1088	Marrow
Rule891	Ptprcap > 3 AND Lmna <= 4 AND Mt2 <= 2 AND Mt1 <= 3 AND Cd79a > 13 AND P2ry13 <= 0 AND Cd79b > 649 AND C1qa <= 0 AND P2ry12 <= 0 AND Siglech <= 0 AND C1qb <= 0 AND Krt15 <= 0 AND Gpr34 <= 0 AND Ctsd <= 40 AND Gpx2 <= 0 AND Selplg <= 604 AND Pigr <= 0 AND Lpcat2 <= 0 AND 4632428N05Rik <= 16 AND Itgb5 <= 0 AND Cldn7 <= 0 AND Sell <= 613 AND Cx3cr1 <= 0 AND Aqp3 <= 0 AND Tubb6 <= 1 AND Olfml3 <= 0 A…	Spleen
Rule892	Ptprcap > 3 AND Lmna <= 4 AND Mt2 <= 2 AND Mt1 <= 3 AND Cd79a > 13 AND P2ry13 <= 0 AND Cd79b > 649 AND C1qa <= 0 AND P2ry12 <= 0 AND Siglech <= 0 AND C1qb <= 0 AND Krt15 <= 0 AND Gpr34 <= 0 AND Ctsd <= 40 AND Gpx2 <= 0 AND Pigr <= 0 AND 4632428N05Rik <= 16 AND Lpcat2 <= 0 AND Itgb5 <= 0 AND Tubb6 <= 1 AND Olfml3 <= 0 AND Mt2 <= 0 AND Cldn7 <= 0 AND Fos <= 174 AND Ctsd <= 13 AND Dcn <= 0 AND Ptprc…	Marrow
Rule893	Sell > 2 AND Mt2 <= 2 AND Fos > 13 AND Mt1 <= 2 AND Cd53 > 0 AND Siglech > 3 AND Pigr <= 0	Marrow
Rule894	Sell > 2 AND Mt2 <= 2 AND Fos > 13 AND Mt1 <= 2 AND Cd53 > 0 AND Ptprcap > 91 AND Ptgs1 > 2 AND Lmna <= 35	Fat
Rule895	Sell > 2 AND Mt2 <= 2 AND Fos > 13 AND Mt1 <= 2 AND Cd53 > 0 AND Ptprcap > 91 AND Igfbp2 > 0 AND Hexb <= 2	Fat
Rule896	Sell > 2 AND Mt2 <= 2 AND Fos > 13 AND Mt1 <= 2 AND Cd53 > 0 AND Ptprcap > 91 AND Serping1 > 3 AND 4632428N05Rik <= 9	Marrow
Rule897	Ptprcap > 3 AND Lmna <= 4 AND Mt2 <= 2 AND Mt1 <= 3 AND Cd79a > 13 AND P2ry13 <= 0 AND Cd79b > 649 AND Fcgr3 <= 0 AND Mt2 <= 1 AND Elf3 <= 0 AND Sdc4 <= 1684 AND Siglech <= 0 AND C1qb <= 0 AND Gpx2 <= 0 AND P2ry12 > 0 AND Olfml3 <= 0	Spleen
Rule898	Ptprcap > 3 AND Lmna <= 4 AND Mt2 <= 2 AND Mt1 <= 3 AND Cd79a > 13 AND P2ry13 <= 0 AND Cd79b > 649 AND Fcgr3 <= 0 AND Siglech <= 0 AND Sdc4 <= 1684 AND Elf3 > 0	Fat
Rule899	Ptprcap > 3 AND Lmna <= 4 AND Mt2 <= 2 AND Mt1 <= 3 AND Cd79a > 13 AND P2ry13 <= 0 AND Cd79b > 649 AND Fcgr3 <= 0 AND Mt2 <= 1 AND Sdc4 <= 1684 AND Siglech <= 0 AND C1qb <= 0 AND P2ry12 > 0 AND Ctsd <= 0	Muscle
Rule900	Ptprcap > 3 AND Lmna <= 4 AND Mt2 <= 2 AND Mt1 <= 3 AND Cd79a > 13 AND P2ry13 <= 0 AND Cd79b > 649 AND Fcgr3 <= 0 AND Mt2 <= 1 AND Sdc4 <= 1684 AND Siglech <= 0 AND C1qb <= 0 AND Epcam <= 2 AND Gpx2 <= 0 AND Gpr34 > 0 AND Lgmn <= 17	Marrow
Rule901	Ptprcap > 3 AND Lmna <= 4 AND Mt2 <= 2 AND Mt1 <= 3 AND Cd79a > 13 AND P2ry13 <= 0 AND Cd79b > 649 AND Fcgr3 <= 0 AND Mt2 <= 1 AND C1qa > 0	Spleen
Rule902	Ptprcap > 3 AND Lmna <= 4 AND Cldn7 > 2 AND P2ry12 <= 0 AND Dsp <= 3 AND Laptm5 > 117 AND Cldn3 <= 6	Marrow
Rule903	Sell > 2 AND Mt2 <= 2 AND Fos > 13 AND Mt1 <= 2 AND Cd53 > 0 AND Ptprcap > 91 AND Tacstd2 > 1 AND Krt5 <= 0	Marrow
Rule904	Ptprcap > 3 AND Lmna <= 4 AND Cldn7 > 2 AND P2ry12 <= 0 AND Dsp <= 3 AND Pkp3 > 2	Lung
Rule905	Ptprcap > 3 AND Lmna <= 4 AND Mt2 <= 2 AND Mt1 <= 3 AND Cd79a > 13 AND P2ry13 <= 0 AND Cd79b > 649 AND Fcgr3 <= 0 AND Mt2 <= 1 AND C1qb > 1 AND Ptprcap <= 184	Kidney
Rule906	Ptprcap > 3 AND Lmna <= 4 AND Mt2 <= 2 AND Mt1 <= 3 AND Cd79a > 13 AND P2ry13 <= 0 AND Cd79b > 649 AND Fcgr3 <= 0 AND Mt2 <= 1 AND Itgb5 > 0 AND Cd79a > 1287	Spleen
Rule907	Ptprcap > 3 AND Lmna <= 4 AND Mt2 <= 2 AND Mt1 <= 3 AND Cd79a > 13 AND P2ry13 <= 0 AND Cd79b > 649 AND Fcgr3 <= 0 AND Mt2 <= 1 AND Itgb5 > 0 AND Ptprcap <= 630	Fat
Rule908	Ptprcap > 3 AND Lmna <= 4 AND Mt2 <= 2 AND Mt1 <= 3 AND Cd79a > 13 AND P2ry13 <= 0 AND Cd79b > 649 AND Fcgr3 <= 0 AND Mt2 <= 1 AND Itgb5 <= 0 AND Gpx2 <= 0 AND Siglech <= 0 AND Krt15 <= 0 AND C1qb <= 0 AND Gpr34 <= 0 AND Golm1 > 0 AND Grn <= 0 AND Cst3 > 29	Marrow
Rule909	Ptprcap > 3 AND Lmna <= 4 AND Mt2 <= 2 AND Mt1 <= 3 AND Cd79a > 13 AND P2ry13 <= 0 AND Cd79b > 649 AND Fcgr3 <= 0 AND Mt2 <= 1 AND Itgb5 <= 0 AND Gpx2 <= 0 AND Siglech <= 0 AND Laptm5 > 351 AND Gpr34 <= 0 AND P2ry12 <= 0 AND Cldn3 <= 0 AND Tmem119 <= 0 AND Dpt <= 0 AND C1qb <= 0 AND Cx3cr1 <= 0 AND Rgs10 <= 15 AND Sdc4 <= 883 AND Lpcat2 <= 1 AND Tspan1 <= 0 AND Krt15 > 0 AND Dcn <= 0	Spleen
Rule910	Ptprcap > 3 AND Lmna <= 4 AND Mt2 <= 2 AND Mt1 <= 3 AND Cd79a > 13 AND P2ry13 <= 0 AND Cd79b > 649 AND Fcgr3 <= 0 AND Mt2 <= 1 AND Siglech <= 0 AND Krt15 <= 0 AND Gpx2 <= 0 AND C1qb <= 0 AND Gpr34 <= 0 AND Golm1 <= 13 AND Dpt > 0 AND Olfml3 <= 0 AND Arhgdib <= 1934	Marrow
Rule911	Ptprcap > 3 AND Lmna <= 4 AND Mt2 <= 2 AND Mt1 <= 3 AND Cd79a > 13 AND P2ry13 <= 0 AND Cd79b > 649 AND Fcgr3 <= 0 AND Mt2 <= 1 AND Siglech <= 0 AND Krt15 <= 0 AND Gpx2 > 0	Fat
Rule912	Ptprcap > 3 AND Lmna <= 4 AND Mt2 <= 2 AND Mt1 <= 3 AND Cd79a > 13 AND P2ry13 <= 0 AND Cd79b > 649 AND Fcgr3 <= 0 AND Mt2 <= 1 AND Siglech <= 0 AND Krt15 <= 0 AND Dpt <= 0 AND Golm1 > 13 AND Hexb <= 90	Marrow
Rule913	Ptprcap > 3 AND Lmna <= 4 AND Mt2 <= 2 AND Mt1 <= 3 AND Cd79a > 13 AND P2ry13 <= 0 AND Cd79b > 649 AND Fcgr3 <= 0 AND Mt2 <= 1 AND Golm1 > 7 AND Ctsd <= 52	Lung
Rule914	Ptprcap > 3 AND Lmna <= 4 AND Mt2 <= 2 AND Mt1 <= 3 AND Cd79a > 13 AND P2ry13 <= 0 AND Cd79b > 649 AND Fcgr3 <= 0 AND Golm1 <= 13 AND Siglech <= 0 AND Krt15 <= 0 AND Dpt <= 0 AND Tmem119 <= 0 AND P2ry12 <= 0 AND Gpr34 <= 0 AND C1qb <= 0 AND Laptm5 > 156 AND Dcn <= 3 AND Cx3cr1 <= 0 AND Rgs10 <= 11 AND Tspan1 <= 0 AND Cldn7 <= 0 AND 4632428N05Rik <= 0 AND Lpcat2 <= 0 AND Tubb6 <= 1 AND Olfml3 <= 0…	Spleen
Rule915	Ptprcap > 3 AND Lmna <= 4 AND Mt2 <= 2 AND Mt1 <= 3 AND Cd79a > 13 AND P2ry13 <= 0 AND Cd79b > 649 AND Fcgr3 <= 0 AND Golm1 <= 13 AND Mt2 > 0 AND Grn <= 0	Marrow
Rule916	Ptprcap > 3 AND Lmna <= 4 AND Mt2 <= 2 AND Mt1 <= 3 AND Cd79a > 13 AND P2ry13 <= 0 AND Cd79b > 649 AND Fcgr3 <= 0 AND Mt2 <= 0 AND Golm1 <= 13 AND Laptm5 > 364 AND Siglech <= 0 AND Gpr34 <= 0 AND P2ry12 <= 0 AND Krt19 <= 0 AND Lpcat2 <= 1 AND Tmem119 <= 0 AND Dpt <= 0 AND C1qb <= 0 AND Krt15 <= 0 AND Tubb6 <= 1 AND Krt8 > 0 AND Ctss > 65	Spleen
Rule917	Ptprcap > 3 AND Lmna <= 4 AND Mt2 <= 2 AND Mt1 <= 3 AND Cd79a > 13 AND Cd79b > 911 AND Spint2 <= 241 AND Golm1 <= 13 AND Laptm5 > 362 AND Siglech <= 0 AND Krt15 <= 1 AND Krt19 <= 0 AND Lpcat2 <= 1 AND Serping1 > 1	Spleen
Rule918	Ptprcap > 5 AND Lpcat2 > 3 AND Pld4 > 881 AND Serping1 <= 2 AND Olfml3 <= 0	Lung
Rule919	Ptprcap > 5 AND Lpcat2 > 8 AND Rgs10 > 245 AND Trem2 <= 26 AND C1qc <= 0	Thymus
Rule920	Ptprcap > 5 AND Lpcat2 > 11 AND Dpt > 0 AND Cd79b <= 94 AND Capns2 <= 1 AND Lpcat2 <= 23 AND Lgmn <= 0	Muscle
Rule921	Ptprcap > 5 AND Lpcat2 > 11 AND Ly86 <= 366 AND Krt19 <= 4 AND Sell > 2 AND C1qc <= 16 AND Krt5 <= 0 AND Fos <= 214 AND Mt1 <= 14	Spleen
Rule922	Ptprcap > 5 AND Lpcat2 > 11 AND Krt19 > 4	Lung
Rule923	Ptprcap > 5 AND Lpcat2 > 11 AND Ly86 <= 366 AND Cx3cr1 > 8 AND Tubb6 <= 2	Spleen
Rule924	Ptprcap > 5 AND Lpcat2 > 11 AND Ly86 <= 366 AND Cd79b <= 12 AND Ptprcap <= 431 AND Arhgdib <= 1427 AND Tspan1 <= 0 AND Cd53 <= 1133 AND Cd79a <= 0 AND Anxa8 <= 0 AND Lmna > 4 AND Dpt <= 0 AND Krt14 <= 1 AND Serping1 <= 16 AND Cst3 > 18	Trachea
Rule925	Ptprcap > 5 AND Dpt > 11 AND Dcn <= 64 AND Tnfrsf12a <= 387 AND Crlf1 <= 4 AND Serping1 > 13	Lung
Rule926	Ptprcap > 5 AND Serping1 > 11 AND Crlf1 > 25 AND Adap2 <= 19 AND Selplg > 31	Trachea
Rule927	Ptprcap > 5 AND Serping1 > 11 AND Crlf1 > 25 AND Lgals4 <= 5	Muscle
Rule928	Ptprcap > 5 AND Serping1 > 11 AND Perp <= 497 AND Mt2 > 297 AND Cldn3 <= 39 AND Coro1a > 5 AND Golm1 <= 33	Trachea
Rule929	Ptprcap > 5 AND Serping1 > 11 AND Perp <= 497 AND Dcn <= 0 AND Tacstd2 <= 27 AND Fcgr3 <= 0 AND Mt2 <= 232	Pancreas
Rule930	Ptprcap > 5 AND Serping1 > 11 AND Crlf1 <= 18 AND Cldn3 > 6 AND Dcn <= 1	Liver
Rule931	Ptprcap > 5 AND Itgb5 <= 8 AND Lpcat2 > 8 AND Fcgr3 > 142 AND Krt5 <= 0	Lung
Rule932	Ptprcap > 5 AND Serping1 > 11 AND Crlf1 <= 18 AND Cldn3 <= 6 AND Spint2 > 173 AND Pkp3 <= 127 AND Krt14 <= 0	Marrow
Rule933	Ptprcap > 5 AND Serping1 > 11 AND Crlf1 <= 18 AND Krt8 <= 5 AND Cd79a <= 2 AND C1qb <= 222 AND Spint2 <= 159 AND Trem2 <= 0 AND Fcgr3 <= 0 AND Limd2 <= 394	Fat
Rule934	Ptprcap > 5 AND Itgb5 <= 8 AND Lpcat2 > 8 AND Crlf1 <= 13 AND C1qc > 63 AND Ctsd <= 728	Heart
Rule935	Ptprcap > 5 AND Itgb5 <= 8 AND Lpcat2 > 8 AND Crlf1 <= 13 AND C1qc <= 142 AND Igfbp2 <= 0 AND Cd79b > 39 AND Aqp3 <= 0 AND Cst3 > 28	Marrow
Rule936	Ptprcap > 5 AND Lpcat2 > 12 AND P2ry12 <= 147 AND Crlf1 <= 13 AND Dmkn <= 11 AND Tspan8 <= 0 AND Trim29 <= 0 AND C1qa <= 93 AND Grn <= 1751 AND Tacstd2 <= 3 AND Ptgs1 <= 16 AND Lair1 <= 2 AND Rac2 > 284 AND Gpr34 <= 322 AND Rgs10 <= 54 AND Dmkn <= 0 AND Gsn <= 50 AND Limd2 <= 850	Fat
Rule937	Ptprcap > 5 AND Itgb5 <= 8 AND Tubb6 <= 5 AND Tacstd2 > 5 AND Ly86 > 9 AND Krt14 <= 0	Liver
Rule938	Ptprcap > 5 AND Itgb5 <= 4 AND Fos <= 35 AND Cd79a > 17 AND Abhd12 > 550 AND Hexb <= 1	Thymus
Rule939	Ptprcap > 5 AND Itgb5 <= 4 AND Fos <= 35 AND Cd79a > 17 AND Slc2a5 > 0 AND Lgmn <= 4	Spleen
Rule940	Ptprcap > 5 AND Itgb5 <= 4 AND Fos <= 35 AND Cd79a > 17 AND Ptgs1 <= 0 AND Adap2 <= 75 AND Mt2 > 5 AND Coro1a <= 388	Muscle
Rule941	Ptprcap > 5 AND Itgb5 <= 4 AND Fos <= 35 AND Cd79a > 17 AND Mt2 > 5 AND Sdc4 > 1	Marrow
Rule942	Ptprcap > 5 AND Itgb5 <= 4 AND Fos <= 35 AND Cd79a > 17 AND Mt2 > 8	Liver
Rule943	Ptprcap > 5 AND Itgb5 <= 4 AND Fos <= 35 AND Cd79a > 17 AND Lpcat2 > 1 AND Epcam <= 0	Fat
Rule944	Ptprcap > 5 AND Itgb5 <= 4 AND Fos <= 35 AND Cd79a > 17 AND Ptgs1 <= 0 AND Coro1a > 312 AND Lpcat2 <= 0 AND Igfbp2 <= 0 AND Fcrls <= 2 AND Dpt <= 3 AND C1qa <= 1 AND Cdx1 <= 0 AND Lmna > 20 AND Dcn <= 0 AND Grn <= 31	Muscle
Rule945	Ptprcap > 5 AND Itgb5 <= 4 AND Fos <= 35 AND Cd79a > 17 AND Ptgs1 <= 0 AND Coro1a > 312 AND Lpcat2 <= 0 AND Fcrls <= 2 AND Igfbp2 <= 0 AND Dpt <= 3 AND C1qa <= 1 AND Cdx1 <= 0 AND Tspan1 <= 0 AND Fcgr3 > 0 AND Hexb > 1	Spleen
Rule946	Ptprcap > 5 AND Itgb5 <= 4 AND Fos <= 35 AND Cd79a > 17 AND Ptgs1 <= 0 AND Coro1a > 312 AND Lpcat2 <= 0 AND Fcrls <= 2 AND Igfbp2 <= 0 AND Fcgr3 <= 0 AND Dpt <= 3 AND Cdx1 <= 0 AND C1qa <= 0 AND Tspan1 <= 0 AND Cd79a <= 2816 AND Siglech > 0 AND Hexb <= 1	Marrow
Rule947	Ptprcap > 5 AND Itgb5 <= 4 AND Fos <= 35 AND Cd79a > 17 AND Ptgs1 <= 0 AND Coro1a > 418 AND C1qa <= 0 AND Dpt <= 3 AND Cdx1 <= 0 AND C1qc <= 1 AND Siglech <= 0 AND Cd79a > 2833 AND Sell <= 7 AND Gsn <= 100	Marrow
Rule948	Ptprcap > 5 AND Itgb5 <= 4 AND Fos <= 35 AND Cd79a > 17 AND Ptgs1 <= 0 AND Pkp3 > 191 AND Sell <= 112 AND Sdc4 <= 1796	Spleen
Rule949	Ptprcap > 5 AND Itgb5 <= 4 AND Fos <= 35 AND Cd79a > 17 AND Pkp3 > 216 AND Krt15 <= 0	Thymus
Rule950	Ptprcap > 5 AND Itgb5 <= 4 AND Fos <= 35 AND Cd79a > 17 AND Ptgs1 <= 0 AND Coro1a > 312 AND Lpcat2 <= 0 AND Fcrls <= 2 AND Siglech <= 0 AND Dpt <= 3 AND Pkp3 <= 183 AND C1qa <= 0 AND Tspan1 <= 0 AND Lgmn > 222 AND Rac2 <= 1275	Liver
Rule951	Ptprcap > 5 AND Itgb5 <= 4 AND Fos <= 35 AND Cd79a > 17 AND Ptgs1 <= 0 AND Adap2 > 19 AND Ptprcap <= 106	Thymus
Rule952	Ptprcap > 5 AND Itgb5 <= 4 AND Fos <= 35 AND Cd79a > 17 AND Ptgs1 <= 0 AND P2ry13 <= 0 AND Coro1a > 413 AND Pkp3 <= 209 AND Dpt <= 3 AND Siglech <= 0 AND C1qb <= 1 AND Tspan1 <= 0 AND Serping1 <= 0 AND Lgmn > 147 AND Rac2 > 195	Fat
Rule953	Ptprcap > 5 AND Itgb5 <= 4 AND Fos <= 35 AND Cd79a > 17 AND Ptgs1 <= 0 AND P2ry13 <= 0 AND Coro1a > 418 AND Dpt <= 3 AND Pkp3 <= 209 AND Siglech <= 0 AND C1qb <= 1 AND Krt15 <= 1 AND Tspan1 <= 0 AND Serping1 <= 0 AND Cd79a <= 2824 AND Sdc1 <= 2 AND Elf3 <= 0 AND Epcam > 0 AND Rac2 <= 1396	Spleen
Rule954	Ptprcap > 5 AND Itgb5 <= 4 AND Fos <= 35 AND Cd79a > 17 AND Ptgs1 <= 0 AND P2ry13 <= 0 AND Coro1a > 418 AND Dpt <= 3 AND Pkp3 <= 209 AND Siglech <= 0 AND C1qb <= 1 AND Krt15 <= 1 AND Epcam <= 0 AND Tspan1 <= 0 AND Serping1 <= 0 AND Cd79a <= 2824 AND Elf3 <= 0 AND Sdc1 <= 2 AND Cst3 <= 34 AND Limd2 <= 861 AND C1qb <= 0 AND Cd79b <= 658 AND Ctss <= 466	Spleen
Rule955	Ptprcap > 5 AND Itgb5 <= 4 AND Fos <= 35 AND Cd79a > 17 AND Slc2a5 <= 0 AND Lair1 > 0 AND Lgmn <= 3	Marrow
Rule956	Ptprcap > 5 AND Itgb5 <= 4 AND Fos <= 35 AND Cd79a > 17 AND Slc2a5 <= 0 AND P2ry13 <= 0 AND Cst3 <= 42 AND Lpcat2 <= 0 AND Ctsd > 65 AND Krt8 <= 0	Spleen
Rule957	Ptprcap > 5 AND Itgb5 <= 4 AND Fos <= 35 AND Cd79a > 17 AND Slc2a5 <= 0 AND Coro1a <= 312 AND Mt1 <= 58 AND Sdc1 > 0 AND Hexb <= 1	Fat
Rule958	Ptprcap > 5 AND Itgb5 <= 4 AND Fos <= 35 AND Cd79a > 17 AND Slc2a5 <= 0 AND Coro1a <= 312 AND Sdc1 <= 0 AND Selplg > 64 AND Krt15 <= 0 AND C1qc <= 0 AND Lgmn <= 8	Marrow
Rule959	Ptprcap > 5 AND Itgb5 <= 4 AND Fos <= 35 AND Cd79a > 17 AND Slc2a5 <= 0 AND Coro1a <= 312 AND Sdc1 <= 0 AND Mt1 <= 58 AND Fbp2 <= 0 AND P2ry13 <= 0 AND Sdc4 > 0 AND Cx3cr1 <= 0 AND Cst3 <= 76 AND Lpcat2 <= 0 AND 4632428N05Rik <= 1 AND Tspan8 <= 0 AND Unc93b1 <= 138 AND Krt5 <= 0 AND Gsn <= 23 AND Krt15 <= 1 AND Krt15 <= 0 AND Limd2 <= 455 AND Sell <= 63 AND Ly86 <= 18	Muscle
Rule960	Ptprcap > 5 AND Itgb5 <= 4 AND Fos <= 26 AND Cd79a > 17 AND Slc2a5 <= 0 AND Pkp3 <= 216 AND Lmna <= 18 AND Lgmn > 23 AND Itgb5 <= 0 AND Siglech <= 0 AND Unc93b1 > 2 AND Krt5 <= 0 AND Lgals4 <= 0 AND Cd79b <= 999 AND Gsn <= 8 AND Cd53 > 59	Muscle
Rule961	Ptprcap > 5 AND Itgb5 <= 4 AND Gpr34 > 40 AND C1qc > 0 AND Gsn > 2	Liver
Rule962	Ptprcap > 5 AND Itgb5 <= 4 AND Gpr34 > 40 AND Gpr34 > 222 AND Sell <= 57	Heart
Rule963	Ptprcap > 5 AND Itgb5 <= 4 AND Fos <= 24 AND Perp > 7 AND Cst3 <= 21	Trachea
Rule964	Ptprcap > 5 AND Itgb5 <= 4 AND Fos <= 21 AND Cd79a > 17 AND Slc2a5 <= 0 AND Ptgs1 <= 0 AND Lmna > 22	Muscle
Rule965	Ptprcap > 5 AND Itgb5 <= 4 AND Fos <= 21 AND Cd79a > 17 AND Slc2a5 <= 0 AND Ptgs1 <= 0 AND Pkp3 <= 183 AND Lpcat2 <= 0 AND P2ry13 <= 0 AND Dpt <= 3 AND Igfbp2 <= 0 AND Serping1 <= 0 AND Fbp2 <= 0 AND Gpx2 <= 0 AND Tspan1 <= 0 AND Mt1 <= 193 AND Csf1r <= 1 AND Crlf1 <= 0 AND Mt2 > 0 AND Ctsd <= 4	Fat
Rule966	Ptprcap > 5 AND Itgb5 <= 4 AND Fos <= 21 AND Cd79a > 17 AND Slc2a5 <= 0 AND Ptgs1 <= 0 AND Pkp3 <= 183 AND Lpcat2 <= 0 AND Mt2 > 0 AND Krt8 <= 0	Muscle
Rule967	Ptprcap > 5 AND Itgb5 <= 4 AND Fos <= 21 AND Cd79a > 17 AND Slc2a5 <= 0 AND Ptgs1 <= 0 AND Pkp3 <= 183 AND Lpcat2 <= 0 AND P2ry13 <= 0 AND Dpt <= 3 AND Igfbp2 <= 0 AND C1qa > 0	Spleen
Rule968	Ptprcap > 5 AND Itgb5 <= 4 AND Fos <= 21 AND Cd79a > 17 AND Slc2a5 <= 0 AND Ptgs1 <= 0 AND Pkp3 <= 183 AND C1qa > 0 AND Selplg <= 53	Fat
Rule969	Ptprcap > 5 AND Itgb5 <= 4 AND Fos <= 21 AND Cd79a > 17 AND Slc2a5 <= 0 AND Dpt <= 3 AND Ptgs1 <= 0 AND Pkp3 <= 183 AND C1qa <= 0 AND Lpcat2 <= 0 AND C1qb > 1 AND Krt15 <= 0	Fat
Rule970	Ptprcap > 5 AND Itgb5 <= 4 AND Fos <= 21 AND Cd79a > 17 AND Slc2a5 <= 0 AND Dpt <= 3 AND Ptgs1 <= 0 AND Pkp3 <= 183 AND C1qa <= 0 AND Lpcat2 <= 0 AND C1qb <= 1 AND P2ry13 <= 0 AND Serping1 <= 0 AND Fbp2 <= 0 AND Gpx2 <= 0 AND Tspan1 <= 0 AND Crlf1 <= 0 AND Tnfrsf12a <= 0 AND Csf1r <= 1 AND Krt14 > 0 AND Gsn <= 1	Marrow
Rule971	Ptprcap > 5 AND Itgb5 <= 4 AND Fos <= 21 AND Cd79a > 17 AND Slc2a5 <= 0 AND Dpt <= 3 AND Ptgs1 <= 0 AND Lpcat2 <= 0 AND C1qa <= 0 AND C1qb <= 1 AND Pkp3 <= 183 AND Dsp <= 0 AND P2ry13 > 0 AND Csf1r <= 0 AND Selplg <= 5	Fat
Rule972	Ptprcap > 5 AND Itgb5 <= 4 AND Fos <= 21 AND Cd79a > 17 AND Slc2a5 <= 0 AND Dpt <= 3 AND Ptgs1 <= 0 AND Lpcat2 <= 0 AND C1qa <= 0 AND Pkp3 <= 183 AND C1qb <= 1 AND P2ry13 > 0 AND C1qc <= 0	Colon
Rule973	Ptprcap > 5 AND Itgb5 <= 4 AND Fos <= 21 AND Cd79a > 34 AND Slc2a5 <= 0 AND Ptgs1 <= 0 AND Lpcat2 <= 0 AND C1qa <= 0 AND Pkp3 <= 183 AND C1qb <= 1 AND Gpx2 <= 0 AND Tspan1 <= 0 AND Epcam > 0 AND Krt5 <= 0	Fat
Rule974	Ptprcap > 5 AND Itgb5 <= 4 AND Fos <= 21 AND Cd79a > 34 AND Slc2a5 <= 0 AND Ptgs1 <= 0 AND Lpcat2 <= 0 AND C1qa <= 0 AND Pkp3 <= 183 AND C1qb <= 1 AND Gpx2 <= 0 AND Tspan1 <= 0 AND Krt15 > 1 AND Spint2 <= 7	Spleen
Rule975	Ptprcap > 5 AND Itgb5 <= 4 AND Fos <= 21 AND Cd79a > 34 AND Slc2a5 <= 0 AND Ptgs1 <= 0 AND Lpcat2 <= 0 AND C1qa <= 0 AND Pkp3 <= 183 AND C1qb <= 1 AND Krt15 <= 1 AND Gpx2 <= 0 AND Tspan1 <= 0 AND P2ry13 <= 0 AND Csf1r <= 1 AND Serping1 <= 0 AND Tnfrsf12a <= 0 AND Fcgr3 <= 0 AND Tmem119 > 0	Spleen
Rule976	Ptprcap > 5 AND Itgb5 <= 4 AND Fos <= 21 AND Cd79a > 34 AND Slc2a5 <= 0 AND Ptgs1 <= 0 AND Lpcat2 <= 0 AND C1qa <= 0 AND C1qb <= 1 AND Pkp3 <= 183 AND Krt15 <= 1 AND Dcn > 3 AND Lgmn <= 0	Muscle
Rule977	Ptprcap > 5 AND Itgb5 <= 4 AND Fos <= 21 AND Cd79a > 34 AND Slc2a5 <= 0 AND Ptgs1 <= 0 AND Lpcat2 <= 0 AND Pkp3 <= 183 AND C1qa <= 0 AND C1qb <= 1 AND Krt15 <= 1 AND Dcn <= 3 AND Epcam > 0	Fat
Rule978	Ptprcap > 5 AND Itgb5 <= 4 AND Fos <= 21 AND Cd79a > 34 AND Slc2a5 <= 0 AND Epcam <= 0 AND Ptgs1 <= 0 AND Ly86 > 533 AND Rac2 <= 1649	Muscle
Rule979	Ptprcap > 5 AND Itgb5 <= 4 AND Fos <= 21 AND Cd79a > 34 AND Slc2a5 <= 0 AND Ptgs1 <= 0 AND Epcam <= 0 AND Pkp3 <= 209 AND C1qa <= 0 AND Tspan1 <= 0 AND P2ry13 <= 0 AND Tmem119 <= 0 AND Serping1 <= 0 AND Tnfrsf12a <= 0 AND Fcgr3 <= 0 AND Krt14 <= 0 AND Gpr34 <= 0 AND Rgs10 > 0	Marrow
Rule980	Ptprcap > 5 AND Itgb5 <= 4 AND Fos <= 21 AND Cd79a > 34 AND Slc2a5 <= 0 AND Ptgs1 <= 0 AND Epcam <= 0 AND Pkp3 <= 209 AND C1qa <= 0 AND Tspan1 <= 0 AND Krt5 > 0 AND Ctsd <= 1	Fat
Rule981	Ptprcap > 5 AND Itgb5 <= 4 AND Fos <= 21 AND Cd79a > 34 AND Slc2a5 <= 0 AND Ptgs1 <= 0 AND Epcam <= 0 AND Pkp3 <= 209 AND C1qa <= 0 AND Krt5 <= 0 AND Unc93b1 <= 1134 AND Krt15 > 0 AND Arhgdib > 244	Spleen
Rule982	Ptprcap > 5 AND Itgb5 <= 4 AND Fos <= 21 AND Cd79a > 34 AND Slc2a5 <= 0 AND Epcam <= 0 AND Ptgs1 <= 0 AND Pkp3 <= 209 AND C1qa <= 0 AND Krt15 <= 0 AND Tmem119 > 0 AND Lgmn <= 8	Fat
Rule983	Ptprcap > 5 AND Itgb5 <= 4 AND Fos <= 21 AND Cd79a > 34 AND Slc2a5 <= 0 AND Epcam <= 0 AND Ptgs1 <= 0 AND Pkp3 <= 209 AND C1qa <= 0 AND Krt15 <= 0 AND Sell <= 662 AND Tnfrsf12a <= 0 AND Limd2 <= 1045 AND Krt14 <= 0 AND Gpr34 <= 0 AND C1qb > 0 AND Pld4 <= 90 AND Gsn <= 15	Spleen
Rule984	Ptprcap > 5 AND Itgb5 <= 4 AND Fos <= 21 AND Cd79a > 34 AND Slc2a5 <= 0 AND Epcam <= 0 AND Ptgs1 <= 0 AND Pkp3 <= 209 AND C1qa <= 0 AND Krt5 <= 0 AND Krt15 <= 0 AND Fcrls <= 0 AND Sell <= 616 AND Mt1 > 7 AND C1qb <= 0	Fat
Rule985	Ptprcap > 5 AND Fos <= 24 AND Tubb6 > 45 AND Dsp <= 16 AND Epcam <= 0 AND Fcrls <= 0 AND Ctss <= 0	Kidney
Rule986	Ptprcap > 5 AND Fos <= 24 AND Lpcat2 <= 3 AND Cd79a > 2 AND Serping1 > 2	Heart
Rule987	Ptprcap > 5 AND Fos <= 24 AND Lpcat2 <= 3 AND Cd79a > 34 AND Slc2a5 <= 0 AND Ptgs1 <= 0 AND C1qa <= 0 AND Pkp3 > 138 AND Krt15 <= 0	Marrow
Rule988	Ptprcap > 5 AND Fos <= 24 AND Lpcat2 <= 3 AND Cd79a > 34 AND Slc2a5 <= 0 AND Ptgs1 <= 0 AND Pkp3 <= 180 AND C1qa <= 0 AND Krt15 <= 1 AND Fcrls <= 0 AND Mt1 <= 7 AND Krt5 <= 0 AND Perp <= 0 AND Tnfrsf12a <= 0 AND Tmem119 <= 0 AND Krt14 > 0	Spleen
Rule989	Ptprcap > 5 AND Fos <= 24 AND Lpcat2 <= 3 AND Cd79a > 34 AND Slc2a5 <= 0 AND Ptgs1 <= 0 AND Pkp3 <= 180 AND C1qa <= 0 AND Krt15 <= 1 AND Fcrls <= 0 AND Mt1 <= 7 AND Dpt <= 1 AND Rgs10 <= 0 AND Krt5 <= 0 AND Tnfrsf12a <= 0 AND Serping1 > 0 AND Laptm5 <= 99	Marrow
Rule990	Ptprcap > 5 AND Fos <= 24 AND Lpcat2 <= 3 AND Cd79a > 34 AND Slc2a5 <= 0 AND Ptgs1 <= 0 AND Pkp3 <= 180 AND C1qa <= 0 AND Krt15 <= 1 AND Serping1 > 0 AND Fos > 2	Muscle
Rule991	Ptprcap > 5 AND Fos <= 24 AND Lpcat2 <= 3 AND Cd79a > 34 AND Slc2a5 <= 0 AND Ptgs1 <= 0 AND Pkp3 <= 180 AND Krt15 <= 1 AND C1qa <= 0 AND Fcrls > 0	Marrow
Rule992	Ptprcap > 5 AND Fos <= 24 AND Lpcat2 <= 3 AND Cd79a > 34 AND Fcrls <= 0 AND Ptgs1 <= 0 AND Pkp3 <= 180 AND Krt15 <= 1 AND C1qa <= 0 AND Mt1 <= 7 AND Krt5 <= 0 AND Itgb5 > 0 AND Rac2 <= 331	Muscle
Rule993	Ptprcap > 5 AND Fos <= 24 AND Lpcat2 <= 3 AND Cd79a > 34 AND Fcrls <= 0 AND Ptgs1 <= 0 AND Mt1 <= 7 AND Pkp3 <= 180 AND C1qa <= 0 AND Krt15 <= 1 AND Krt5 <= 0 AND Serping1 <= 0 AND Gpr34 <= 0 AND C1qb <= 0 AND Fcgr3 <= 0 AND Krt15 <= 0 AND Siglech <= 0 AND Fos <= 18 AND Sdc1 <= 1 AND Pigr <= 0 AND Lgmn <= 49 AND Golm1 <= 2 AND 4632428N05Rik <= 0 AND Gsn <= 0 AND Grn <= 0 AND Ly86 <= 250	Marrow
Rule994	Ptprcap > 5 AND Fos <= 24 AND Lpcat2 <= 3 AND Cd79a > 34 AND Fcrls <= 0 AND Ptgs1 <= 0 AND Mt1 <= 7 AND Pkp3 <= 180 AND C1qa <= 0 AND Krt15 <= 1 AND Krt5 <= 0 AND Gpr34 <= 0 AND Serping1 <= 0 AND C1qb <= 0 AND Fcgr3 <= 0 AND Krt15 <= 0 AND Coro1a > 954 AND Pigr <= 0 AND Dcn <= 0 AND Ctss > 40	Marrow
Rule995	Ptprcap > 5 AND Fos <= 24 AND Lpcat2 <= 3 AND Tnfrsf12a > 38 AND Cst3 > 81	Marrow
Rule996	Ptprcap > 5 AND Fos <= 24 AND Lpcat2 <= 3 AND Cd79a > 34 AND Fcrls <= 0 AND Ptgs1 <= 0 AND Pkp3 <= 180 AND C1qa <= 0 AND Mt1 <= 7 AND Krt5 > 0	Marrow
Rule997	Ptprcap > 5 AND Fos <= 24 AND Lpcat2 <= 3 AND Cd79a > 34 AND Fcrls <= 0 AND Ptgs1 <= 0 AND Mt1 <= 7 AND Pkp3 <= 180 AND C1qa <= 0 AND Serping1 > 0 AND Ctsd <= 1	Fat
Rule998	Ptprcap > 5 AND Fos <= 24 AND Lpcat2 <= 3 AND Cd79a > 34 AND Fcrls <= 0 AND Ptgs1 <= 0 AND Serping1 <= 0 AND Mt1 <= 7 AND Pkp3 <= 180 AND C1qa <= 0 AND Gpr34 <= 0 AND Fcgr3 <= 0 AND C1qb <= 0 AND Krt15 <= 0 AND Laptm5 <= 1912 AND 4632428N05Rik > 3 AND Selplg <= 10	Spleen
Rule999	Ptprcap > 5 AND Fos <= 24 AND Lpcat2 <= 3 AND Cd79a > 34 AND Fcrls <= 0 AND Ptgs1 <= 0 AND Serping1 <= 0 AND Mt1 <= 7 AND Pkp3 <= 180 AND C1qa <= 0 AND 4632428N05Rik <= 0 AND Gpr34 <= 0 AND C1qb <= 0 AND Krt15 <= 0 AND Laptm5 <= 1912 AND Olfml3 <= 0 AND Abhd12 > 2 AND Abhd12 > 24	Spleen
Rule1000	Ptprcap > 5 AND Fos <= 24 AND Lpcat2 <= 3 AND Cd79a > 34 AND Fcrls <= 0 AND Ptgs1 <= 0 AND Serping1 <= 0 AND Mt1 <= 7 AND Pkp3 <= 180 AND C1qa <= 0 AND 4632428N05Rik <= 0 AND Abhd12 <= 2 AND C1qb <= 0 AND Fcgr3 <= 0 AND Laptm5 <= 1912 AND Krt15 <= 0 AND Ctss > 223 AND Spint2 <= 21	Fat
Rule1001	Ptprcap > 5 AND Fos <= 24 AND Lpcat2 <= 3 AND Cd79a > 17 AND Dpt <= 1 AND Fcrls <= 0 AND Ptgs1 <= 0 AND Serping1 <= 0 AND Mt1 <= 7 AND Pkp3 <= 185 AND C1qa <= 0 AND Tmem119 <= 0 AND Fos <= 22 AND Krt15 <= 0 AND Sdc1 <= 2 AND Arhgdib <= 1773 AND 4632428N05Rik > 3 AND Dcn > 0	Marrow
Rule1002	Ptprcap > 5 AND Fos <= 24 AND Lpcat2 <= 3 AND Cd79a > 34 AND Fcrls <= 0 AND Ptgs1 <= 0 AND Serping1 <= 0 AND Mt1 <= 7 AND Pkp3 <= 180 AND C1qa <= 0 AND Gpr34 <= 0 AND 4632428N05Rik <= 0 AND Abhd12 <= 2 AND C1qb <= 0 AND Krt15 <= 0 AND Laptm5 <= 1912 AND Olfml3 <= 0 AND Fos <= 8 AND Csf1r <= 0 AND Sell <= 205	Spleen
Rule1003	Ptprcap > 5 AND Fos <= 24 AND Pld4 <= 9 AND Laptm5 > 52 AND Lpcat2 <= 3 AND Serpinb5 <= 0 AND Grn > 22 AND Pld4 <= 2 AND Arhgdib <= 185 AND Lgals4 <= 0 AND Krt5 > 0	Liver
Rule1004	Ptprcap > 5 AND Fos <= 24 AND Pld4 <= 9 AND Laptm5 > 52 AND Lpcat2 <= 3 AND Serpinb5 <= 0 AND Grn > 22 AND Pld4 <= 4 AND Lgals4 > 0 AND Dcn <= 1	Marrow
Rule1005	Ptprcap > 5 AND Fos <= 24 AND Pld4 <= 9 AND Laptm5 > 52 AND Lpcat2 <= 3 AND Serpinb5 <= 0 AND Grn > 22 AND Lgals4 <= 0 AND Pld4 <= 4 AND Anxa8 <= 0 AND Arhgdib > 176 AND Fcrls <= 0 AND Rgs10 > 6 AND Abhd12 <= 25	Thymus
Rule1006	Ptprcap > 5 AND Fos <= 24 AND Pld4 <= 9 AND Grn <= 22 AND Tnfrsf12a > 16 AND Hexb <= 9 AND Cst3 > 2	Muscle
Rule1007	Ptprcap > 5 AND Fos <= 24 AND Pld4 <= 9 AND Grn <= 22 AND Laptm5 > 30 AND Krt15 > 1 AND Gpx2 <= 0 AND Dsc3 <= 0 AND Perp <= 1 AND 4632428N05Rik <= 180 AND Mt1 <= 11 AND Coro1a > 0	Thymus
Rule1008	Ptprcap > 5 AND Fos <= 24 AND Pld4 <= 9 AND Grn <= 22 AND Cd79a <= 42 AND Laptm5 > 20 AND Krt15 <= 1 AND Dmkn > 0 AND Gsn <= 2	Spleen
Rule1009	Ptprcap > 5 AND Fos <= 24 AND Pld4 <= 9 AND Grn <= 22 AND Cd79a <= 42 AND C1qc > 0 AND Dsc3 <= 0 AND Krt8 <= 0 AND Epcam <= 32 AND Lgals4 <= 0 AND Arhgdib <= 6	Liver
Rule1010	Ptprcap > 5 AND Fos <= 24 AND Lpcat2 <= 3 AND Cd79a <= 34 AND Grn <= 22 AND Cldn3 <= 0 AND Krt15 <= 1 AND Dmkn > 0 AND Hexb <= 13	Fat
Rule1011	Ptprcap > 5 AND Fos <= 24 AND Lpcat2 <= 3 AND Cd79a <= 34 AND Grn <= 22 AND Cldn3 <= 0 AND Krt15 <= 1 AND Lmna <= 6 AND Laptm5 > 8 AND Serpinb5 > 0 AND Krt8 <= 0 AND Hexb > 0	Thymus
Rule1012	Ptprcap > 5 AND Fos <= 24 AND Lpcat2 <= 3 AND Cd79a <= 34 AND Grn <= 22 AND Cldn3 <= 0 AND Krt15 <= 1 AND Serpinb5 > 0 AND Igfbp2 <= 0 AND Hexb <= 0	Spleen
Rule1013	Ptprcap > 5 AND Fos <= 24 AND Lpcat2 <= 3 AND Cd79a <= 34 AND Serpinb5 <= 0 AND Grn > 22 AND Lgals4 <= 0 AND Pld4 <= 4 AND Ctsd > 1477 AND Limd2 > 53	Thymus
Rule1014	Ptprcap > 5 AND Fos <= 24 AND Pld4 <= 9 AND Serpinb5 <= 0 AND Grn <= 22 AND Cd79a <= 42 AND Krt15 <= 1 AND Cldn3 <= 0 AND Lmna <= 6 AND Unc93b1 <= 9 AND Laptm5 > 7 AND Laptm5 <= 31 AND Krt5 <= 0 AND Sdc4 <= 2 AND Golm1 <= 1	Thymus
Rule1015	Ptprcap > 5 AND Fos <= 24 AND Lpcat2 <= 3 AND Grn > 22 AND Lgals4 <= 0 AND Anxa8 <= 0 AND Siglech <= 3 AND Selplg <= 691 AND Lgmn <= 1 AND Mt2 <= 32 AND Arhgdib > 191 AND Rac2 <= 1776	Marrow
Rule1016	Ptprcap > 5 AND Fos <= 24 AND Pld4 <= 9 AND Serpinb5 <= 0 AND Krt15 > 1 AND Gpx2 <= 0 AND Adap2 <= 4 AND Pld4 <= 0 AND Dsc3 <= 0 AND Krt14 <= 0 AND Spint2 > 12	Liver
Rule1017	Ptprcap > 5 AND Fos <= 24 AND Lpcat2 <= 3 AND Serpinb5 <= 0 AND Cd79a <= 34 AND Cldn3 <= 0 AND Laptm5 > 48 AND Laptm5 <= 4254 AND Fcgr3 > 47 AND Fos <= 1	Heart
Rule1018	Ptprcap > 5 AND Fos <= 24 AND Serpinb5 <= 0 AND Pld4 <= 9 AND Lpcat2 <= 3 AND Laptm5 > 48 AND Unc93b1 <= 19 AND Sdc1 > 1 AND Lgmn <= 0	Marrow
Rule1019	Ptprcap > 5 AND Fos <= 24 AND Serpinb5 <= 0 AND Pld4 <= 9 AND Lpcat2 <= 3 AND Laptm5 > 48 AND Unc93b1 <= 19 AND Cldn3 <= 0 AND Lmna <= 6 AND Dmkn > 0 AND Krt5 <= 0	Marrow
Rule1020	Ptprcap > 5 AND Fos <= 24 AND Pld4 <= 9 AND Serpinb5 <= 0 AND Lpcat2 <= 3 AND Laptm5 > 48 AND Unc93b1 <= 19 AND Cldn3 <= 0 AND Lmna <= 6 AND Sdc1 > 0 AND C1qb > 0	Muscle
Rule1021	Ptprcap > 5 AND Fos <= 24 AND Serpinb5 <= 0 AND Pld4 <= 4 AND Lpcat2 <= 3 AND Laptm5 > 48 AND Unc93b1 <= 19 AND Cldn3 <= 0 AND Lmna <= 6 AND Ptprcap > 54 AND Grn > 169 AND Lgals4 <= 0	Fat
Rule1022	Ptprcap > 5 AND Fos <= 24 AND Serpinb5 <= 0 AND Pld4 <= 4 AND Lpcat2 <= 3 AND Laptm5 > 48 AND Unc93b1 <= 19 AND Cldn3 <= 0 AND Lmna <= 6 AND Ptprcap > 54 AND Itgb5 > 3	Spleen
Rule1023	Ptprcap > 5 AND Fos <= 24 AND Serpinb5 <= 0 AND Lpcat2 <= 3 AND Cd79a <= 34 AND Cldn3 <= 0 AND Laptm5 > 48 AND Unc93b1 <= 19 AND Lmna <= 6 AND Lgals7 > 5 AND Ctsd <= 5	Spleen
Rule1024	Ptprcap > 5 AND Fos <= 24 AND Serpinb5 <= 0 AND Lpcat2 <= 3 AND Cd79a <= 34 AND Cldn3 <= 0 AND Laptm5 > 48 AND Lgals7 > 2 AND Ctss <= 0	Fat
Rule1025	Ptprcap > 5 AND Fos <= 24 AND Serpinb5 <= 0 AND Pld4 <= 4 AND Lpcat2 <= 3 AND Laptm5 > 48 AND Unc93b1 <= 19 AND Cldn3 <= 0 AND Lgals7 <= 0 AND Lmna <= 6 AND Ptprcap > 54 AND Grn > 3 AND Lgals4 <= 0 AND Rac2 <= 3061 AND Ptprcap <= 537	Spleen
Rule1026	Ptprcap > 5 AND Fos <= 24 AND Serpinb5 <= 0 AND Pld4 <= 9 AND Lpcat2 <= 3 AND Laptm5 > 48 AND Unc93b1 <= 19 AND Cldn3 <= 0 AND Lmna <= 6 AND Grn > 4 AND Lgals4 <= 0 AND Fcrls <= 0	Thymus
Rule1027	Ptprcap > 5 AND Fos <= 24 AND Serpinb5 <= 0 AND Pld4 <= 9 AND Laptm5 > 48 AND Aqp3 > 320 AND Lpcat2 > 3	Trachea
Rule1028	Ptprcap > 5 AND Fos <= 24 AND Serpinb5 <= 0 AND Pld4 <= 9 AND Laptm5 > 48 AND Unc93b1 <= 15 AND Cldn3 <= 0 AND Lmna <= 6 AND Grn > 4 AND Lgals4 <= 0 AND Ly86 <= 0	Liver
Rule1029	Ptprcap > 5 AND Fos <= 24 AND Pld4 <= 9 AND Serpinb5 <= 0 AND Laptm5 > 48 AND Unc93b1 <= 15 AND Cldn3 <= 0 AND Lmna <= 6 AND Lgals7 <= 0 AND Ptprcap > 54 AND Rac2 <= 1077 AND Grn <= 135 AND Golm1 <= 15 AND Trim29 <= 0 AND Tnfrsf12a <= 3 AND Cst3 <= 337 AND Aqp3 <= 0 AND C1qb > 0 AND Hexb <= 26 AND Mt2 <= 0	Thymus
Rule1030	Ptprcap > 5 AND Fos <= 24 AND Pld4 <= 9 AND Serpinb5 <= 0 AND Laptm5 > 48 AND Limd2 > 87 AND Siglech > 1 AND Fcrls > 0	Liver
Rule1031	Ptprcap > 5 AND Fos <= 24 AND Pld4 <= 9 AND Serpinb5 <= 0 AND Laptm5 > 48 AND Limd2 > 87 AND Unc93b1 <= 12 AND Cldn3 > 0 AND Cst3 > 16 AND Sdc4 <= 0	Marrow
Rule1032	Ptprcap > 5 AND Fos <= 24 AND Pld4 <= 9 AND Serpinb5 <= 0 AND Laptm5 > 48 AND Limd2 > 87 AND Lpcat2 <= 125 AND Unc93b1 <= 12 AND Fcgr3 > 0 AND Krt19 <= 0 AND Lgmn > 0	Thymus
Rule1033	Ptprcap > 5 AND Fos <= 24 AND Pld4 <= 9 AND Serpinb5 <= 0 AND Laptm5 > 48 AND Fcgr3 <= 0 AND Limd2 > 87 AND Dsc3 > 0 AND Ctsd <= 387	Marrow
Rule1034	Ptprcap > 5 AND Fos <= 24 AND Pld4 <= 9 AND Serpinb5 <= 0 AND Laptm5 > 48 AND Fcgr3 <= 0 AND Limd2 > 87 AND Unc93b1 <= 12 AND Mt1 > 37 AND Mt2 <= 0 AND Ctsd <= 900	Spleen
Rule1035	Ptprcap > 5 AND Fos <= 24 AND Pld4 <= 9 AND Serpinb5 <= 0 AND Rac2 > 53 AND Fcgr3 <= 0 AND Lmna <= 6 AND Lgals7 <= 0 AND Tnfrsf12a > 58 AND Hexb <= 6	Fat
Rule1036	Ptprcap > 5 AND Fos <= 24 AND Pld4 <= 9 AND Serpinb5 <= 0 AND Rac2 > 53 AND Fcgr3 <= 0 AND Lmna <= 6 AND Lgals7 <= 0 AND Ptprcap > 53 AND Cldn3 <= 0 AND Ly86 <= 80 AND Mt1 <= 4 AND Unc93b1 <= 302 AND Lgals4 > 0 AND Sell <= 256 AND Csf1r <= 0 AND Gsn <= 4 AND Spint2 <= 118	Spleen
Rule1037	Ptprcap > 5 AND Fos <= 24 AND Pld4 <= 9 AND Serpinb5 <= 0 AND Lgals4 <= 0 AND Cd79a <= 63 AND Cst3 > 297 AND Capns2 <= 0 AND Igfbp2 <= 0 AND Lmna <= 267 AND Krt14 > 0 AND Abhd12 <= 57	Thymus
Rule1038	Ptprcap > 5 AND Fos <= 24 AND Pld4 <= 9 AND Serpinb5 <= 0 AND Lgals4 <= 0 AND Cd79a <= 63 AND Cst3 > 297 AND Krt14 <= 0 AND Lpcat2 <= 361 AND Cx3cr1 <= 1 AND C1qc <= 0 AND Abhd12 <= 335 AND Itgb5 <= 0	Marrow
Rule1039	Ptprcap > 5 AND Fos <= 24 AND Pld4 <= 9 AND Serpinb5 <= 0 AND Lgals4 <= 0 AND Cd79a <= 63 AND Laptm5 > 48 AND Fcgr3 <= 0 AND Lmna <= 6 AND Lgals7 <= 0 AND Sell > 4 AND Tmem119 <= 2 AND Tspan1 > 0 AND Hexb <= 2	Spleen
Rule1040	Ptprcap > 5 AND Fos <= 24 AND Pld4 <= 9 AND Serpinb5 <= 0 AND Lgals4 <= 0 AND Cd79a <= 63 AND Laptm5 > 48 AND Fcgr3 <= 0 AND Lmna <= 6 AND Lgals7 <= 0 AND Sell > 4 AND Tspan1 <= 0 AND Tmem119 <= 2 AND Krt5 > 0 AND Krt8 > 0	Spleen
Rule1041	Ptprcap > 5 AND Fos <= 24 AND Pld4 <= 9 AND Serpinb5 <= 0 AND Lgals4 <= 0 AND Cd79a <= 63 AND Laptm5 > 48 AND Fcgr3 <= 0 AND Lmna <= 6 AND Lgals7 <= 0 AND Mt2 > 2 AND Gpr34 <= 1	Thymus
Rule1042	Ptprcap > 5 AND Fos <= 24 AND Pld4 <= 9 AND Serpinb5 <= 0 AND Lgals4 <= 0 AND Cd79a <= 63 AND Mt1 <= 4 AND Lmna <= 6 AND Ptprcap > 55 AND Cldn3 <= 0 AND Mt1 > 1 AND Pigr <= 0 AND Pkp3 <= 314	Thymus
Rule1043	Ptprcap > 5 AND Fos <= 21 AND Pld4 <= 9 AND Serpinb5 <= 0 AND Lgals4 <= 0 AND Cd79a <= 63 AND Mt1 <= 1 AND Lmna <= 6 AND Ptprcap > 55 AND Hexb <= 964 AND Cldn3 <= 0 AND Spint2 > 212 AND Tspan1 <= 0 AND Tacstd2 <= 0 AND Rac2 <= 1824	Thymus
Rule1044	Ptprcap > 5 AND Fos <= 21 AND Pld4 <= 9 AND Serpinb5 <= 0 AND Lgals4 <= 0 AND Cd79a <= 63 AND Laptm5 > 48 AND Lmna <= 6 AND Lgals7 <= 0 AND Krt5 <= 0 AND Cldn3 <= 0 AND Lair1 > 3 AND Lpcat2 <= 0 AND Mt1 <= 0	Spleen
Rule1045	Ptprcap > 5 AND Fos <= 21 AND Pld4 <= 9 AND Serpinb5 <= 0 AND Lgals4 <= 0 AND Cd79a <= 63 AND Lair1 > 0 AND Ctsd <= 35	Thymus
Rule1046	Ptprcap > 5 AND Fos <= 21 AND Pld4 <= 9 AND Serpinb5 <= 0 AND Lair1 > 0 AND Spint2 <= 5 AND Fos > 0	Fat
Rule1047	Ptprcap > 5 AND Fos <= 21 AND Lair1 > 1 AND 4632428N05Rik <= 375 AND Sdc4 <= 3 AND Ctsd > 20	Marrow
Rule1048	Ptprcap > 5 AND Fos <= 21 AND Pld4 <= 9 AND Serpinb5 <= 0 AND Lgals4 <= 0 AND Laptm5 > 48 AND Mt1 <= 3 AND Limd2 > 87 AND Mt1 > 1 AND Ctsd <= 304	Marrow
Rule1049	Ptprcap > 5 AND Fos <= 21 AND Pld4 <= 9 AND Serpinb5 <= 0 AND Lgals4 <= 0 AND Laptm5 > 48 AND Limd2 > 87 AND Fcgr3 <= 0 AND Lair1 <= 0 AND Mt1 <= 1 AND Lmna <= 15 AND Coro1a <= 5269 AND Laptm5 <= 5373 AND Tnfrsf12a > 1 AND Csf1r <= 0	Thymus
Rule1050	Ptprcap > 5 AND Fos <= 21 AND Pld4 <= 9 AND Serpinb5 <= 0 AND Lgals4 <= 0 AND Laptm5 > 48 AND Limd2 > 87 AND Fcgr3 <= 0 AND Lair1 <= 0 AND Mt1 <= 1 AND C1qc > 0 AND Ly86 <= 0 AND Sell <= 14 AND 4632428N05Rik <= 142	Thymus
Rule1051	Ptprcap > 5 AND Itgb5 <= 3 AND Fos <= 21 AND Pld4 <= 4 AND Serpinb5 <= 0 AND Lgals7 > 0 AND C1qb <= 0	Spleen
Rule1052	Ptprcap > 5 AND Itgb5 <= 3 AND Fos <= 21 AND Pld4 <= 4 AND Serpinb5 <= 0 AND Lgals4 > 0 AND C1qb <= 0 AND Ctss <= 104 AND 4632428N05Rik <= 0	Thymus
Rule1053	Ptprcap > 5 AND Itgb5 <= 3 AND Fos <= 21 AND Lgals4 > 0 AND Abhd12 <= 1 AND C1qb <= 0 AND Ptprcap <= 716	Lung
Rule1054	Ptprcap > 5 AND Itgb5 <= 3 AND Fos <= 21 AND Pld4 <= 4 AND Serpinb5 <= 0 AND Laptm5 > 48 AND C1qc <= 0 AND Fcgr3 > 0 AND Cd53 <= 975	Marrow
Rule1055	Ptprcap > 5 AND Fos <= 21 AND Pld4 <= 9 AND Serpinb5 <= 0 AND Laptm5 > 48 AND C1qc <= 0 AND Cldn3 <= 0 AND Lair1 <= 0 AND Lmna <= 6 AND Lgals4 > 0 AND Dcn <= 1	Fat
Rule1056	Ptprcap > 5 AND Fos <= 21 AND Pld4 <= 9 AND Serpinb5 <= 0 AND Laptm5 > 48 AND C1qc <= 0 AND Cldn3 <= 0 AND Lmna <= 6 AND Lair1 <= 0 AND Krt5 > 0 AND Epcam <= 0 AND Ctsd <= 412	Thymus
Rule1057	Ptprcap > 5 AND Itgb5 <= 3 AND Fos <= 21 AND Pld4 <= 4 AND Serpinb5 <= 0 AND Rac2 > 60 AND Lmna <= 6 AND Krt5 <= 0 AND Unc93b1 > 936 AND Krt15 <= 0	Marrow
Rule1058	Ptprcap > 5 AND Itgb5 <= 3 AND Fos <= 21 AND Pld4 <= 4 AND Serpinb5 <= 0 AND Rac2 > 60 AND Lmna <= 6 AND Krt5 <= 0 AND Ly86 <= 436 AND Lair1 <= 0 AND Tnfrsf12a > 25	Lung
Rule1059	Ptprcap > 5 AND Fos <= 21 AND Pld4 <= 4 AND Serpinb5 <= 0 AND Rac2 > 60 AND Cldn3 <= 0 AND Lmna <= 6 AND Ly86 <= 436 AND Lair1 > 0	Liver
Rule1060	Ptprcap > 5 AND Fos <= 21 AND Pld4 <= 9 AND Serpinb5 <= 0 AND Rac2 > 60 AND Cldn3 <= 0 AND Lmna <= 6 AND Ly86 > 436	Lung
Rule1061	Ptprcap > 5 AND Fos <= 21 AND Pld4 <= 9 AND Serpinb5 <= 0 AND Rac2 > 60 AND Cldn3 <= 0 AND Lmna <= 6 AND Krt5 <= 0 AND Serping1 <= 1 AND Ptprcap > 54 AND Coro1a <= 2 AND Hexb <= 0	Lung
Rule1062	Ptprcap > 5 AND Fos <= 21 AND Pld4 <= 9 AND Serpinb5 <= 0 AND Rac2 > 60 AND Cldn3 <= 0 AND Lmna <= 6 AND Krt5 <= 0 AND Serping1 <= 1 AND Ptprcap > 54 AND Coro1a <= 9638 AND C1qc <= 0 AND Ptgs1 > 0 AND Fos <= 0	Spleen
Rule1063	Ptprcap > 5 AND Fos <= 21 AND Pld4 <= 9 AND Serpinb5 <= 0 AND Rac2 > 60 AND Cldn3 <= 0 AND Lmna <= 6 AND Krt5 <= 0 AND Serping1 <= 1 AND Ptprcap > 54 AND Coro1a <= 9638 AND Ptgs1 <= 0 AND Trem2 > 0 AND Pkp3 <= 92	Thymus
Rule1064	Ptprcap > 5 AND Fos <= 21 AND Pld4 <= 9 AND Serpinb5 <= 0 AND Rac2 > 60 AND Cldn3 <= 0 AND Lmna <= 6 AND Krt5 <= 0 AND Serping1 <= 1 AND Ptprcap > 54 AND Trem2 <= 0 AND Coro1a > 9638	Heart
Rule1065	Ptprcap > 5 AND Fos <= 21 AND Pld4 <= 9 AND Serpinb5 <= 0 AND Rac2 > 60 AND Cldn3 <= 0 AND Lmna <= 6 AND Krt5 <= 0 AND Serping1 <= 1 AND Igfbp2 <= 0 AND Ptprcap > 54 AND Ptgs1 <= 0 AND C1qa <= 0 AND C1qc <= 0 AND Elf3 <= 0 AND Siglech > 0 AND Lgmn <= 1	Spleen
Rule1066	Dpt > 14 AND Mt2 > 486 AND Dcn <= 383 AND Olfml3 <= 2560 AND Gsn <= 6659 AND Epcam <= 87 AND Dsp <= 12 AND Tspan8 <= 15 AND Pigr <= 0 AND Epcam <= 1 AND Tmem119 <= 15 AND Fbp2 <= 0 AND Pkp1 <= 0 AND Tspan1 <= 0 AND Elf3 <= 0 AND Cst3 > 0 AND Sdc4 > 5668	Muscle
Rule1067	Ptprcap > 5 AND Fos <= 21 AND Pld4 <= 9 AND Serpinb5 <= 0 AND Rac2 > 60 AND Cldn3 <= 0 AND Lmna <= 6 AND Krt5 <= 0 AND Serping1 <= 1 AND Ptprcap > 54 AND Trem2 > 0	Liver
Rule1068	Ptprcap > 5 AND Fos <= 21 AND Pld4 <= 9 AND Serpinb5 <= 0 AND Laptm5 > 48 AND Cldn3 <= 0 AND C1qc <= 0 AND Siglech <= 0 AND Krt5 <= 0 AND Lmna <= 6 AND Serping1 <= 1 AND C1qa <= 0 AND Rac2 > 130 AND Ptgs1 <= 0 AND C1qb <= 0 AND Crlf1 <= 0 AND Epcam <= 2 AND Fcrls <= 0 AND Arhgdib > 139 AND Perp <= 0 AND Tspan1 <= 0 AND Igfbp2 <= 0 AND Csf1r <= 0 AND Krt8 > 0 AND Grn <= 0 AND Gsn <= 5	Spleen
Rule1069	Tubb6 > 7 AND Dmkn > 2 AND Lgals7 > 118 AND Krt8 > 1 AND C1qa <= 0 AND Cst3 <= 762	Mammary
Rule1070	Tubb6 > 7 AND Dmkn > 2 AND Lgals7 > 118 AND Dpt > 1 AND P2ry12 > 0	Muscle
Rule1071	Tubb6 > 7 AND Dmkn > 2 AND Lgals7 > 118 AND Olfml3 <= 79 AND Sdc4 <= 11367 AND Elf3 <= 114 AND Gsn > 8	Skin
Rule1072	Tubb6 > 7 AND Dmkn > 2 AND Dpt <= 448 AND Laptm5 <= 183 AND Cldn3 <= 16 AND Calml3 <= 0 AND Csf1r <= 89 AND Pigr <= 2 AND Gsn > 103 AND Crlf1 <= 24 AND Ctsd > 38	Bladder
Rule1073	Tubb6 > 7 AND Krt8 > 14 AND Lgals4 > 106	Colon
Rule1074	Tubb6 > 7 AND Tnfrsf12a > 2 AND Pigr > 8 AND Mt1 > 7 AND Crlf1 > 0 AND Cst3 > 82	Trachea
Rule1075	Tubb6 > 7 AND Tnfrsf12a > 2 AND Pigr > 8 AND Dmkn <= 67 AND Krt19 > 2 AND Serpinb5 <= 0	Pancreas
Rule1076	Tubb6 > 7 AND Calml3 > 4 AND Dmkn <= 15 AND Trem2 <= 271 AND Fcrls <= 0	Trachea
Rule1077	Dpt > 14 AND Tspan8 > 3 AND Tmem45b <= 1 AND Fxyd3 <= 37 AND Lgals7 > 2 AND Krt5 <= 4	Fat
Rule1078	Dpt > 14 AND Tspan8 > 3 AND Tmem45b <= 1 AND C1qa <= 10 AND Lgals7 <= 2 AND Rac2 <= 103 AND Dmkn <= 40 AND Trim29 <= 49 AND Lmna <= 1623 AND Cldn3 <= 0 AND Fos <= 13308 AND Lgals4 <= 28	Lung
Rule1079	Dpt > 14 AND Mt2 > 486 AND Fos <= 4397 AND Adap2 <= 3 AND P2ry12 > 0 AND Perp <= 79 AND Tmem45b <= 0 AND Itgb5 <= 377 AND Sdc1 <= 202 AND Tacstd2 <= 5 AND Sdc4 > 406 AND Dmkn <= 247 AND Fxyd3 <= 0 AND Cx3cr1 <= 3 AND Arhgdib <= 429 AND Ptgs1 <= 124 AND Lgals7 <= 0 AND Golm1 <= 81	Muscle
Rule1080	Dpt > 14 AND Crlf1 > 1 AND Gsn <= 11242 AND Igfbp2 <= 22 AND Fxyd3 > 11 AND Col17a1 <= 3 AND Golm1 <= 1	Trachea
Rule1081	Dpt > 14 AND Crlf1 > 1 AND Gsn <= 11242 AND Igfbp2 <= 22 AND Itgb5 <= 147 AND Fxyd3 <= 14 AND Epcam <= 87 AND Dsp <= 9 AND Pkp1 <= 7 AND Spint2 <= 13 AND Pkp3 <= 62 AND Tmem119 <= 386 AND Sdc1 <= 62 AND Olfml3 <= 659 AND Pigr <= 0 AND Fbp2 <= 0 AND Sdc4 > 131 AND Mt1 <= 7280 AND Cldn3 <= 0 AND Ly86 <= 0 AND Dcn > 28 AND Ptprcap <= 0 AND Unc93b1 <= 67 AND Sdc1 <= 4	Muscle
Rule1082	Dpt > 14 AND Mt2 > 300 AND Tnfrsf12a > 5 AND Fos <= 4420 AND Krt19 > 20 AND 9130017N09Rik <= 2 AND Selplg <= 1 AND Cldn7 <= 29 AND Crlf1 <= 24 AND Tnfrsf12a > 56	Mammary
Rule1083	Dpt > 14 AND Mt2 > 300 AND Tnfrsf12a > 5 AND Fos <= 4420 AND Adap2 <= 0 AND Dcn <= 71 AND Tmem119 <= 14 AND Dsp <= 3 AND Epcam <= 87 AND Ptgs1 <= 99 AND Fbp2 <= 0 AND Pigr <= 0 AND Pkp1 <= 0 AND Sell <= 1 AND Olfml3 <= 922 AND Dsp <= 1 AND Dpt <= 2049 AND Mt2 <= 2412	Muscle
Rule1084	Dpt > 14 AND Mt2 > 486 AND Tnfrsf12a > 21 AND Fos <= 4420 AND C1qc > 0 AND Itgb5 <= 442 AND Col17a1 <= 8 AND Fos <= 4117 AND Sdc1 <= 168 AND Krt14 <= 3 AND Dpt <= 7494 AND Tmem45b <= 0 AND Spint2 <= 1 AND Krt19 <= 0 AND Lgals7 <= 0 AND Lpcat2 <= 29 AND Slc2a5 <= 0 AND Sdc4 > 151 AND Tmem119 <= 77	Muscle
Rule1085	Dpt > 19 AND Mt2 > 486 AND Tnfrsf12a > 21 AND Fos <= 4420 AND Adap2 <= 124 AND Fcrls <= 0 AND Crlf1 > 0 AND Serpinb5 <= 0 AND Igfbp2 <= 26 AND P2ry12 <= 0 AND Gsn > 8089 AND Cd79b <= 0 AND Selplg <= 0 AND Mt1 <= 6291 AND Krt14 <= 6 AND Lmna > 516 AND Dmkn <= 1 AND Fbp2 <= 16 AND Arhgdib <= 220 AND Rac2 <= 0 AND Mt2 <= 3889 AND Cx3cr1 <= 0 AND Tubb6 <= 1924 AND Golm1 <= 144	Trachea
Rule1086	Dcn > 430 AND Fos > 3532 AND Dpt <= 210 AND Serping1 <= 670 AND Unc93b1 <= 322 AND Cldn3 <= 1127 AND Sdc4 > 213 AND Dmkn <= 261 AND Rgs10 <= 122 AND Epcam <= 545	Trachea
Rule1087	Dcn > 584 AND Fos > 3530 AND Dpt <= 196 AND Gpr34 > 5	Kidney
Rule1088	Dcn > 584 AND Fos > 3530 AND Dpt <= 120 AND Tmem119 > 2018 AND Hexb <= 1313	Kidney
Rule1089	Dcn > 584 AND Fos > 3530 AND Dpt <= 120 AND Rgs10 <= 138 AND Fbp2 <= 0 AND Crlf1 > 5 AND Itgb5 <= 0	Muscle
Rule1090	Dcn > 584 AND Fos > 3530 AND Dpt <= 120 AND Crlf1 > 5 AND C1qc <= 0	Trachea
Rule1091	Dcn > 584 AND Fos > 3530 AND Dpt <= 120 AND Serping1 > 490 AND Cldn3 <= 63 AND Perp <= 39 AND Lgals4 <= 6 AND Krt19 <= 34 AND Anxa8 <= 59 AND Selplg <= 2 AND Sdc1 <= 168 AND Rgs10 <= 85 AND Gsn <= 22828 AND Olfml3 <= 1810	Bladder
Rule1092	Dcn > 584 AND Fos > 3530 AND Crlf1 > 3 AND Lgals7 > 1 AND Hexb <= 399	Fat
Rule1093	Dcn > 584 AND Fos > 3530 AND Crlf1 > 3 AND Spint2 <= 10 AND Tnfrsf12a > 14 AND Olfml3 <= 2239 AND Rgs10 <= 109 AND Igfbp2 <= 12 AND P2ry13 > 0 AND Fcrls <= 0	Muscle
Rule1094	Dcn > 584 AND Fos > 3530 AND Crlf1 > 3 AND Spint2 <= 10 AND Tnfrsf12a > 14 AND Olfml3 <= 2239 AND Rgs10 <= 109 AND Igfbp2 <= 12 AND Itgb5 > 123 AND Unc93b1 <= 457 AND Krt5 <= 4 AND Col17a1 <= 119 AND Rac2 <= 0 AND Csf1r <= 21 AND Slc2a5 <= 0 AND Siglech <= 0 AND P2ry12 <= 1 AND Mt1 <= 3521 AND Fos <= 23027 AND Dmkn <= 0 AND Tubb6 > 4 AND Krt14 <= 1 AND Tmem119 > 14	Trachea
Rule1095	Dcn > 584 AND Fos > 3530 AND Crlf1 > 8 AND Pigr <= 26 AND Lgals7 <= 2 AND 9130017N09Rik > 0 AND Mt2 <= 562	Fat
Rule1096	Dcn > 584 AND Fos > 3530 AND Crlf1 > 8 AND Pigr <= 26 AND Lgals7 <= 2 AND Spint2 > 7 AND Laptm5 <= 0	Lung
Rule1097	Dcn > 584 AND Fos > 3530 AND Crlf1 > 8 AND Pigr <= 26 AND Lgals7 <= 2 AND Itgb5 <= 766 AND Igfbp2 <= 107 AND Serping1 > 6770 AND Mt1 > 5041	Muscle
Rule1098	Dcn > 584 AND Fos > 3530 AND Crlf1 > 8 AND Pigr <= 26 AND Lgals7 <= 2 AND Serping1 <= 6848 AND Igfbp2 <= 107 AND Itgb5 > 895 AND Sdc4 > 906	Trachea
Rule1099	Dcn > 584 AND Fos > 3530 AND Crlf1 > 8 AND Pigr <= 26 AND Lgals7 <= 2 AND Serping1 <= 6848 AND Igfbp2 <= 107 AND Itgb5 <= 769 AND C1qa <= 5 AND Fxyd3 <= 1 AND Lgmn <= 2 AND Cldn3 <= 0 AND Tmem119 <= 1119 AND Dsp <= 0 AND Adap2 <= 26 AND Perp <= 128 AND Csf1r <= 37 AND C1qb <= 1 AND Serping1 > 3048	Muscle
Rule1100	Dcn > 584 AND Fos > 3530 AND Crlf1 > 8 AND Pigr <= 26 AND Lgals7 <= 2 AND Serping1 <= 6848 AND Igfbp2 <= 107 AND Itgb5 <= 747 AND C1qa <= 5 AND Lmna > 364 AND Cx3cr1 > 0 AND Tmem119 <= 56	Muscle
Rule1101	Dcn > 664 AND Fos > 3530 AND Crlf1 > 8 AND Pigr <= 26 AND Lgals7 <= 2 AND Grn > 1985 AND Krt14 <= 0	Fat
Rule1102	Dcn > 664 AND Fos > 3530 AND Crlf1 > 8 AND Pigr <= 26 AND Lgals7 <= 2 AND Serping1 <= 6848 AND Igfbp2 <= 107 AND Itgb5 <= 747 AND C1qa <= 5 AND Col17a1 <= 60 AND Lpcat2 <= 84 AND Coro1a <= 0 AND P2ry13 <= 0 AND Laptm5 <= 0 AND C1qa > 0 AND Gsn <= 58906	Muscle
Rule1103	Dcn > 664 AND Fos > 3530 AND Crlf1 > 8 AND Pigr <= 26 AND Lgals7 <= 2 AND Serping1 <= 6848 AND Igfbp2 <= 107 AND Elf3 <= 0 AND Itgb5 <= 747 AND Col17a1 <= 60 AND Lpcat2 <= 84 AND Sdc4 > 345 AND Dpt <= 12921 AND Csf1r <= 27 AND Cd79a <= 0 AND Cd79b <= 0 AND Siglech <= 1 AND Fos <= 26656 AND Aqp3 <= 0 AND Laptm5 <= 0 AND Limd2 <= 6	Trachea
Rule1104	Sell > 1 AND Krt8 > 32 AND Serpinb5 <= 0 AND Aqp3 <= 260 AND Sdc1 <= 310 AND Epcam <= 7	Liver
Rule1105	Sell > 2 AND Mt2 <= 2 AND Fos <= 9 AND Cx3cr1 > 1 AND Tmem119 <= 0 AND Abhd12 <= 65	Fat
Rule1106	Sell > 2 AND Mt2 <= 2 AND Fos <= 9 AND Cx3cr1 > 2 AND Krt5 <= 0	Lung
Rule1107	Sell > 2 AND Mt2 <= 2 AND Fos <= 9 AND Csf1r > 2 AND Ptprcap <= 142 AND Cst3 <= 167 AND Lpcat2 <= 17	Fat
Rule1108	Sell > 2 AND Fos <= 9 AND Csf1r > 2 AND Ptprcap <= 142 AND Coro1a > 84 AND Mt2 <= 0	Marrow
Rule1109	Sell > 2 AND Fos <= 9 AND Csf1r > 2 AND Krt5 <= 0 AND Perp <= 0 AND Dcn <= 0	Pancreas
Rule1110	Sell > 2 AND Fos <= 9 AND Csf1r > 2 AND Hexb <= 299 AND Perp <= 0	Trachea
Rule1111	Sell > 2 AND Fos <= 9 AND Csf1r > 2 AND Hexb <= 299	Muscle
Rule1112	Sell > 2 AND Fos <= 9 AND Mt2 > 2 AND Lpcat2 <= 13 AND Pkp3 <= 0 AND Tubb6 <= 214 AND Ctsd > 17	Liver
Rule1113	Sell > 2 AND Fos <= 9 AND Mt2 > 3 AND Lpcat2 <= 13 AND Rgs10 <= 0	Brain Neurons
Rule1114	Sell > 2 AND Fos <= 9 AND Fcgr3 > 3 AND Cd53 <= 1372 AND Dsp <= 0 AND Sdc4 <= 0 AND Golm1 <= 6 AND 4632428N05Rik > 9 AND Csf1r <= 0 AND Arhgdib > 296	Marrow
Rule1115	Sell > 2 AND Fos <= 9 AND Lpcat2 <= 2 AND P2ry13 <= 2 AND Unc93b1 > 3 AND Tubb6 <= 214 AND Krt19 <= 0 AND Dpt <= 0 AND Mt1 <= 6 AND Siglech <= 2 AND Fcrls <= 0 AND Tnfrsf12a <= 1 AND Cd79b <= 2697 AND Gpr34 <= 0 AND Ly86 <= 310 AND Rgs10 <= 4 AND Krt15 <= 0 AND Lmna <= 0 AND Rac2 > 184	Spleen
Rule1116	Ptprcap > 3 AND Fos <= 21 AND Krt19 > 2 AND Dsp <= 266	Lung
Rule1117	Ptprcap > 3 AND Fos <= 21 AND Tnfrsf12a > 15 AND Dcn <= 0 AND Cd79a <= 13 AND Dsp <= 266	Trachea
Rule1118	Ptprcap > 3 AND Fos <= 21 AND Itgb5 > 34 AND C1qc <= 1 AND Cldn7 <= 35	Lung
Rule1119	Ptprcap > 3 AND Fos <= 21 AND Coro1a > 20 AND Pld4 > 3 AND Mt2 <= 0 AND Krt5 <= 0 AND Laptm5 > 86 AND Hexb > 0	Muscle
Rule1120	Ptprcap > 3 AND Fos <= 21 AND Coro1a > 20 AND Csf1r > 2 AND Krt5 <= 0 AND Anxa8 <= 0	Lung
Rule1121	Ptprcap > 3 AND Fos <= 21 AND Coro1a > 20 AND Serpinb5 <= 0 AND Lpcat2 <= 1 AND Lgals7 <= 0 AND Cd79a > 119 AND Coro1a <= 694 AND Pkp3 <= 11	Fat
Rule1122	Ptprcap > 3 AND Fos <= 21 AND Coro1a > 20 AND Ly86 > 7 AND C1qc <= 0 AND Sell <= 5	Spleen
Rule1123	Ptprcap > 5 AND Fos <= 21 AND Ly86 > 12 AND Krt5 <= 0	Brain Neurons
Rule1124	Ptprcap > 5 AND Fos <= 21 AND Serpinb5 > 0 AND Gpr34 <= 1 AND 4632428N05Rik <= 111 AND Rac2 <= 3076	Heart
Rule1125	Ptprcap > 5 AND Fos <= 21 AND C1qc <= 0 AND Rac2 > 32 AND Lgals7 > 0 AND Hexb > 0	Muscle
Rule1126	Ptprcap > 5 AND Fos <= 21 AND Rac2 > 37 AND Lpcat2 <= 3 AND Serping1 <= 1 AND Krt5 <= 0 AND Lmna <= 6 AND P2ry13 > 0 AND Siglech <= 0	Spleen
Rule1127	Ptprcap > 5 AND Fos <= 21 AND Rac2 > 37 AND Lpcat2 <= 3 AND Serping1 <= 1 AND Krt5 <= 0 AND Lmna <= 6 AND C1qc <= 0 AND Ptgs1 <= 0 AND Pkp1 <= 0 AND Cldn3 <= 0 AND Arhgdib <= 131	Spleen
Rule1128	Ptprcap > 5 AND Fos <= 21 AND Laptm5 > 47 AND Lpcat2 <= 1 AND C1qc <= 0 AND Cldn3 <= 0 AND Krt5 > 0 AND Dsp <= 0 AND Abhd12 <= 0	Fat
Rule1129	Ptprcap > 5 AND Fos <= 21 AND Laptm5 > 47 AND Lpcat2 <= 1 AND C1qc <= 0 AND Cldn3 <= 0 AND Siglech <= 0 AND Pld4 > 0	Thymus
Rule1130	Ptprcap > 5 AND Fos <= 21 AND Laptm5 > 47 AND Pld4 <= 0 AND C1qc <= 0 AND Cldn3 <= 0 AND Lmna <= 6 AND Tnfrsf12a <= 2 AND Siglech <= 0 AND Serping1 <= 1 AND C1qa > 0 AND Lgmn <= 0 AND Laptm5 > 534	Spleen
Rule1131	Ptprcap > 5 AND Fos <= 21 AND Laptm5 > 47 AND Pld4 <= 0 AND C1qc <= 0 AND Cldn3 <= 0 AND C1qa > 0 AND Lgmn <= 0 AND Ctss <= 0	Thymus
Rule1132	Ptprcap > 5 AND Fos <= 21 AND Laptm5 > 47 AND Pld4 <= 0 AND C1qa <= 0 AND Cldn3 <= 0 AND C1qc <= 0 AND Lmna <= 6 AND Siglech <= 0 AND Serping1 <= 1 AND Igfbp2 <= 0 AND Ctsd <= 2091 AND Sell <= 212 AND Krt14 <= 0 AND Tubb6 <= 0 AND Aqp3 <= 3 AND Fxyd3 <= 0 AND Cldn7 <= 0 AND Tacstd2 <= 0 AND Cd79b <= 55 AND Ptgs1 <= 0 AND Abhd12 <= 277 AND Cst3 > 0 AND Itgb5 <= 0 AND C1qb <= 1 AND Cst3 <= 216 AND …	Thymus
Rule1133	Ptprcap > 5 AND Fos <= 21 AND Rac2 > 32 AND Lpcat2 <= 3 AND C1qa <= 0 AND Serping1 <= 1 AND Lmna <= 6 AND Fcgr3 > 0 AND Krt5 <= 0	Thymus
Rule1134	Ptprcap > 5 AND Fos <= 21 AND Rac2 > 32 AND Lpcat2 <= 3 AND C1qa <= 0 AND Serping1 <= 1 AND Lmna <= 6 AND Fcgr3 <= 0 AND C1qc <= 0 AND Krt5 > 0	Fat
Rule1135	Ptprcap > 5 AND Fos <= 21 AND Rac2 > 32 AND Lpcat2 <= 3 AND C1qa <= 0 AND Serping1 <= 1 AND Lmna <= 6 AND Fcgr3 <= 0 AND Krt5 > 0 AND Dcn > 0	Spleen
Rule1136	Ptprcap > 5 AND Fos <= 21 AND Rac2 > 32 AND Ly86 > 1 AND Krt5 <= 0	Thymus
Rule1137	Ptprcap > 5 AND Fos <= 21 AND Rac2 > 32 AND Pld4 > 0 AND Siglech <= 0 AND Lpcat2 <= 3	Thymus
Rule1138	Ptprcap > 5 AND Fos <= 21 AND Rac2 > 32 AND Pld4 > 0 AND Hexb <= 320	Fat
Rule1139	Ptprcap > 5 AND Fos <= 21 AND Rac2 > 32 AND Krt5 > 0 AND Cx3cr1 <= 15 AND Sell <= 97 AND Perp <= 0	Liver
Rule1140	Ptprcap > 5 AND Fos <= 21 AND Rac2 > 32 AND Krt5 > 0 AND Krt15 <= 0 AND Hexb <= 299	Thymus
Rule1141	Ptprcap > 5 AND Fos <= 21 AND Krt5 > 0 AND Hexb <= 299	Fat
Rule1142	Ptprcap > 5 AND Fos <= 21 AND Rac2 > 32 AND Serping1 <= 1 AND Lpcat2 <= 3 AND C1qa <= 0 AND Lmna <= 6 AND Igfbp2 <= 0 AND Ptgs1 <= 0 AND Cldn3 <= 0 AND Arhgdib > 126 AND C1qc <= 1 AND Unc93b1 <= 0 AND Perp <= 0 AND Cldn7 <= 0 AND Tspan1 <= 0 AND Cd79a <= 0 AND Rac2 <= 119 AND Epcam <= 0 AND Gsn <= 1	Thymus
Rule1143	Ptprcap > 5 AND Fos <= 21 AND Rac2 > 32 AND Serping1 <= 1 AND Lpcat2 <= 3 AND Lgals4 <= 0 AND C1qa <= 0 AND Lmna <= 6 AND Ptgs1 <= 0 AND Igfbp2 <= 0 AND Cldn3 <= 0 AND Arhgdib > 126 AND C1qc <= 1 AND Unc93b1 <= 0 AND Cldn7 <= 0 AND Rac2 <= 119 AND Epcam <= 0	Fat
Rule1144	Ptprcap > 5 AND Fos <= 21 AND Rac2 > 37 AND Serping1 <= 1 AND Krt5 <= 0 AND Lgals4 <= 0 AND Lmna <= 6 AND P2ry13 <= 0 AND C1qa > 0 AND Fos > 0 AND Dcn > 2	Liver
Rule1145	Ptprcap > 5 AND Fos <= 24 AND Rac2 > 32 AND Lmna <= 6 AND Krt5 <= 0 AND Ptgs1 <= 0 AND P2ry13 <= 0 AND Arhgdib > 128 AND Igfbp2 <= 0 AND C1qc <= 1 AND Cldn3 > 0 AND Epcam <= 0	Spleen
Rule1146	Ptprcap > 5 AND Fos <= 24 AND Rac2 > 32 AND Serping1 <= 1 AND Lmna <= 6 AND Krt5 <= 0 AND P2ry13 <= 0 AND Ptgs1 <= 0 AND Arhgdib > 127 AND Igfbp2 <= 0 AND Cldn7 <= 0 AND Aqp3 <= 1 AND Aqp3 <= 0 AND Laptm5 <= 109	Spleen
Rule1147	Ptprcap > 5 AND Fos <= 24 AND Laptm5 > 55 AND Ly86 > 10	Kidney
Rule1148	Ptprcap > 5 AND Fos <= 21 AND Laptm5 > 55 AND Lgals4 <= 0 AND P2ry13 <= 0 AND Lmna <= 6 AND Tnfrsf12a <= 2 AND Cldn3 > 0 AND Hexb <= 76	Thymus
Rule1149	Ptprcap > 5 AND Fos <= 21 AND Laptm5 > 55 AND Lgals4 <= 0 AND P2ry13 <= 0 AND Cldn3 <= 0 AND Lmna <= 6 AND Tnfrsf12a <= 2 AND Igfbp2 <= 0 AND Siglech > 0 AND Cd79a <= 0 AND Coro1a > 1471	Thymus
Rule1150	Ptprcap > 5 AND Fos <= 21 AND Laptm5 > 55 AND Lgals4 <= 0 AND P2ry13 <= 0 AND Cldn3 > 0	Fat
Rule1151	Ptprcap > 5 AND Fos <= 21 AND Laptm5 > 55 AND Lgals4 <= 0 AND P2ry13 <= 0 AND Siglech <= 0 AND Csf1r <= 0 AND Lmna <= 6 AND Igfbp2 <= 0 AND Arhgdib > 128 AND C1qa <= 21 AND C1qc <= 1 AND Tspan1 > 0 AND Hexb <= 2	Spleen
Rule1152	Ptprcap > 5 AND Fos <= 21 AND Laptm5 > 55 AND Lgals4 <= 0 AND P2ry13 <= 0 AND Siglech <= 0 AND Cldn7 <= 0 AND Tspan1 > 0 AND Tspan1 > 1	Thymus
Rule1153	Ptprcap > 5 AND Fos <= 21 AND Laptm5 > 55 AND Lgals4 <= 0 AND P2ry13 <= 0 AND Tspan1 > 0 AND Hexb <= 2	Fat
Rule1154	Ptprcap > 5 AND Fos <= 21 AND Laptm5 > 55 AND Lgals4 <= 0 AND P2ry13 <= 0 AND Siglech <= 0 AND Cldn7 <= 0 AND Tspan1 <= 0 AND Lmna <= 6 AND Igfbp2 <= 0 AND Arhgdib > 128 AND C1qc <= 1 AND Csf1r <= 0 AND C1qa <= 0 AND Krt15 <= 0 AND Tnfrsf12a <= 0 AND Elf3 <= 0 AND Dpt > 0 AND Gpr34 <= 0 AND Golm1 <= 4 AND Sell <= 20	Thymus
Rule1155	Ptprcap > 5 AND Fos <= 1 AND P2ry13 <= 0 AND Tubb6 > 0 AND Mt2 <= 0 AND Dcn <= 3	Fat
Rule1156	Ptprcap > 5 AND Fos <= 1 AND P2ry13 > 0	Brain Neurons
Rule1157	Ptprcap > 5 AND Fos <= 1 AND Tubb6 > 0 AND Ctsd <= 3	Bladder
Rule1158	Ptprcap > 5 AND Fos <= 1 AND Rac2 > 32 AND Cldn7 <= 0 AND Serping1 <= 1 AND Laptm5 <= 55	Liver
Rule1159	Ptprcap > 5 AND Fos <= 1 AND Siglech > 0 AND Hexb <= 4	Heart
Rule1160	Ptprcap > 5 AND Fos <= 1 AND Laptm5 > 41 AND Cldn7 <= 0 AND Tnfrsf12a <= 2 AND Serping1 <= 1 AND Csf1r > 0 AND Abhd12 <= 0 AND Lgmn > 0	Spleen
Rule1161	Ptprcap > 5 AND Fos <= 1 AND Csf1r > 0 AND Lmna > 2	Liver
Rule1162	Ptprcap > 5 AND Fos <= 1 AND Csf1r > 0 AND Rac2 <= 1734	Marrow
Rule1163	Ptprcap > 5 AND Fos <= 1 AND Csf1r > 0	Fat
Rule1164	Ptprcap > 5 AND Fos <= 1 AND Cldn7 <= 0 AND Laptm5 > 41 AND Serping1 <= 1 AND Aqp3 > 0 AND Spint2 <= 87	Fat
Rule1165	Ptprcap > 5 AND Fos <= 1 AND Cldn7 <= 0 AND Laptm5 > 41 AND Serping1 <= 1 AND Tnfrsf12a > 0 AND Ctsd <= 273	Fat
Rule1166	Ptprcap > 5 AND Fos <= 1 AND Cldn7 <= 0 AND Laptm5 > 41 AND Serping1 <= 1 AND C1qc <= 0 AND Serpinb5 <= 0 AND Itgb5 <= 0 AND Ctss > 239 AND Cst3 > 0	Thymus
Rule1167	Ptprcap > 5 AND Fos <= 1 AND Laptm5 > 41 AND Cldn7 <= 0 AND Serping1 <= 1 AND Krt14 > 0 AND C1qc <= 0	Spleen
Rule1168	Ptprcap > 5 AND Fos <= 1 AND Krt14 <= 0 AND Laptm5 > 41 AND Serping1 <= 1 AND Cd53 > 2063 AND Hexb <= 0	Liver
Rule1169	Ptprcap > 5 AND Fos <= 1 AND Krt14 <= 0 AND Laptm5 > 41 AND Serping1 <= 1 AND Cd79a > 0 AND Ctsd <= 454	Spleen
Rule1170	Ptprcap > 5 AND Fos <= 1 AND Krt14 <= 0 AND Laptm5 > 41 AND Cd79a <= 0 AND Unc93b1 <= 71 AND Serping1 <= 1 AND Krt8 > 0 AND Ctss <= 125 AND Gsn > 7	Thymus
Rule1171	Ptprcap > 5 AND C1qc > 2 AND Abhd12 <= 2 AND Csf1r <= 115 AND Mt2 > 0	Liver
Rule1172	Ptprcap > 5 AND Ptgs1 > 17 AND Tspan8 > 0 AND Perp <= 435	Lung
Rule1173	Ptprcap > 5 AND Fos <= 1 AND Krt14 <= 0 AND Laptm5 > 41 AND Cd79a <= 0 AND Krt8 > 0 AND Rgs10 <= 29	Marrow
Rule1174	Ptprcap > 5 AND Fos <= 1 AND Cldn7 <= 0 AND Krt14 <= 0 AND Cd79a > 0 AND Ctsd <= 249	Brain Neurons
Rule1175	Ptprcap > 5 AND Fos <= 1 AND Cldn7 <= 0 AND Cd79a <= 0 AND Laptm5 > 7 AND Krt14 <= 0 AND Unc93b1 <= 7 AND Serping1 <= 1 AND Ptgs1 <= 0 AND Golm1 <= 0 AND C1qa <= 0 AND Krt8 <= 0 AND Mt2 <= 0 AND Ctsd <= 1693 AND Sell > 145 AND Ptprcap <= 789 AND C1qc <= 0 AND Gsn > 2	Spleen
Rule1176	Dcn > 664 AND Fos > 3530 AND Crlf1 <= 8 AND Mt1 <= 2955 AND Anxa8 > 13 AND Tspan8 <= 12 AND Dsp <= 22 AND Gpr34 <= 14 AND Elf3 <= 2 AND 9130017N09Rik <= 4 AND Serping1 > 6199 AND Dsp <= 0	Fat
Rule1177	Dcn > 664 AND Fos > 3530 AND Crlf1 <= 8 AND Anxa8 > 9 AND Tspan8 <= 12 AND Dsp <= 22 AND Gpr34 <= 14 AND Elf3 <= 2 AND Dmkn > 42	Fat
Rule1178	Dcn > 664 AND Fos > 3530 AND Anxa8 > 13 AND Epcam <= 46 AND Dmkn > 4 AND Ptgs1 <= 187	Bladder
Rule1179	Dcn > 664 AND Fos > 3530 AND Anxa8 > 16 AND Pkp3 <= 277 AND Fcrls > 0	Muscle
Rule1180	Dcn > 664 AND Fos > 3530 AND Anxa8 > 16 AND Pkp3 <= 277 AND Lpcat2 <= 124 AND Arhgdib > 190 AND Selplg <= 1	Fat
Rule1181	Dcn > 664 AND Fos > 3530 AND Anxa8 > 16 AND Pkp3 <= 277 AND Arhgdib <= 190 AND Gpr34 <= 3 AND Lpcat2 <= 124 AND Prss32 <= 0 AND 9130017N09Rik <= 3 AND Itgb5 > 27 AND Anxa8 <= 2231 AND Fcgr3 <= 1 AND Mt2 > 481	Trachea
Rule1182	Dcn > 664 AND Fos > 3530 AND Crlf1 <= 8 AND Mt1 <= 2955 AND Lmna <= 1015 AND Tmem45b > 7 AND Tnfrsf12a > 3	Trachea
Rule1183	Dcn > 664 AND Fos > 3530 AND Crlf1 <= 8 AND Mt1 <= 2955 AND Lmna <= 1015 AND Spint2 <= 56 AND Fxyd3 <= 1 AND Itgb5 <= 596 AND Cst3 > 357 AND Serping1 > 750 AND Mt2 > 3 AND Aqp3 <= 2 AND Prss32 > 0 AND Serping1 > 4924	Fat
Rule1184	Dcn > 664 AND Fos > 3530 AND Crlf1 <= 8 AND Mt1 <= 2955 AND Lmna <= 1015 AND Spint2 <= 56 AND Fxyd3 <= 1 AND Itgb5 <= 596 AND Prss32 > 0 AND Tubb6 > 288	Mammary
Rule1185	Dcn > 664 AND Fos > 3530 AND Crlf1 <= 8 AND Mt1 <= 2955 AND Lmna <= 1015 AND Spint2 <= 56 AND Fxyd3 <= 1 AND Itgb5 <= 596 AND Cst3 > 357 AND Serping1 > 750 AND Mt2 > 3 AND Aqp3 <= 2 AND Coro1a <= 5 AND Krt19 <= 70 AND Sdc1 > 218 AND Lgals7 <= 3 AND 4632428N05Rik <= 772	Fat
Rule1186	Dcn > 664 AND Fos > 3530 AND Crlf1 <= 8 AND Mt1 <= 2955 AND Lmna <= 1015 AND Spint2 <= 56 AND Fxyd3 <= 1 AND Itgb5 <= 596 AND Tmem54 <= 4 AND Serping1 > 743 AND Mt2 > 3 AND Cst3 > 575 AND Sdc1 > 208 AND Tmem119 <= 176	Mammary
Rule1187	Dcn > 664 AND Fos > 3530 AND Crlf1 <= 8 AND Mt1 <= 2955 AND Lmna <= 1015 AND Spint2 <= 56 AND Fxyd3 <= 1 AND Itgb5 <= 596 AND Mt2 > 3 AND Tmem54 <= 4 AND Serping1 > 756 AND Cst3 > 575 AND Aqp3 <= 2 AND Lpcat2 <= 13 AND Ptgs1 > 1013 AND Lgmn <= 70	Trachea
Rule1188	Dcn > 664 AND Fos > 3530 AND Crlf1 <= 8 AND Mt1 <= 2955 AND Lmna <= 1015 AND Spint2 <= 56 AND Fxyd3 <= 1 AND Itgb5 <= 579 AND Tmem54 <= 4 AND Serping1 > 743 AND Mt2 > 3 AND Cst3 > 575 AND Aqp3 <= 2 AND Crlf1 <= 1 AND Lpcat2 <= 13 AND Krt15 <= 11 AND Adap2 <= 108 AND Fos > 6223 AND Gsn > 8690 AND Mt1 <= 2061 AND Tmem54 <= 0 AND Ptgs1 <= 171 AND Krt8 <= 0 AND Epcam <= 1 AND Cx3cr1 <= 1 AND Dsp <= 0…	Fat
Rule1189	Ptprcap > 5 AND Ptgs1 > 25 AND P2ry12 <= 3 AND Cldn3 <= 34 AND Cd53 <= 2 AND Mt2 <= 45	Marrow
Rule1190	Dcn > 584 AND Fos > 3530 AND Crlf1 <= 8 AND Mt1 <= 3689 AND Adap2 > 14 AND Grn <= 64	Heart
Rule1191	Dcn > 584 AND Fos > 3530 AND Crlf1 <= 8 AND Mt1 <= 3689 AND Gsn > 112768 AND Dmkn <= 62 AND Lpcat2 <= 30 AND Fos > 8414 AND Spint2 <= 197 AND Adap2 <= 448 AND Cldn3 <= 0 AND Tacstd2 <= 0 AND Itgb5 <= 231 AND Tmem119 > 0	Fat
Rule1192	Ptprcap > 5 AND Ptgs1 > 25 AND Ctss <= 0 AND Dsp <= 5 AND Tnfrsf12a <= 26 AND Spint2 <= 39	Kidney
Rule1193	Ptprcap > 5 AND Dcn > 137 AND Mt2 <= 386 AND Tspan8 <= 3 AND Perp <= 1 AND Tnfrsf12a <= 50 AND Ctsd > 113	Heart
Rule1194	Ptprcap > 5 AND Gpr34 > 3 AND Selplg > 8 AND Sdc1 > 12	Trachea
Rule1195	Ptprcap > 5 AND Lpcat2 > 12 AND C1qb > 56 AND Hexb <= 811	Muscle
Rule1196	Ptprcap > 5 AND Lpcat2 > 12 AND Csf1r <= 878 AND Anxa8 <= 0 AND Tspan8 <= 0 AND Krt19 <= 0 AND Dmkn <= 0 AND Trem2 <= 1 AND Cd53 > 506 AND Krt5 <= 0	Trachea
Rule1197	Ptprcap > 5 AND Lmna <= 4 AND Cldn7 > 2 AND P2ry12 <= 0	Trachea
Rule1198	Ptprcap > 5 AND Lmna <= 4 AND Fos <= 20 AND Laptm5 > 46 AND Igfbp2 <= 0 AND C1qc <= 1 AND Fcrls > 0 AND Spint2 <= 57	Spleen
Rule1199	Ptprcap > 5 AND Lmna <= 4 AND Fos <= 20 AND Laptm5 > 46 AND Fcrls <= 0 AND Igfbp2 <= 0 AND C1qc <= 1 AND Krt8 <= 0 AND Cd79a > 0 AND Ptprcap > 146	Marrow
Rule1200	Ptprcap > 5 AND Lmna <= 4 AND Fos <= 20 AND Laptm5 > 46 AND Fcrls <= 0 AND Igfbp2 <= 0 AND C1qc <= 1 AND Krt8 <= 0 AND Krt14 <= 0 AND Mt2 > 0 AND Sell <= 435	Spleen
Rule1201	Ptprcap > 5 AND Lmna <= 4 AND Fos <= 1 AND Mt2 <= 0 AND Grn > 1	Fat
Rule1202	Ptprcap > 5 AND Lmna <= 4 AND Fos <= 1 AND Mt2 > 0	Lung
Rule1203	Ptprcap > 5 AND Fos <= 1 AND Cldn7 <= 0 AND Laptm5 > 7 AND Krt14 <= 0 AND Unc93b1 <= 6 AND Golm1 > 0 AND Abhd12 <= 0	Spleen
Rule1204	Dpt > 14 AND Mt2 > 201 AND Fos > 4363 AND Spint2 > 157 AND P2ry12 <= 0 AND Krt15 <= 0	Lung
Rule1205	Dpt > 14 AND Mt2 > 201 AND Fos > 4380 AND Crlf1 > 8 AND Pigr <= 26 AND Gsn <= 10406 AND Tmem119 <= 119	Muscle
Rule1206	Pigr > 2 AND Lgals4 > 1 AND Laptm5 <= 57 AND Dpt <= 72 AND Tnfrsf12a <= 78 AND Dmkn <= 13 AND Gsn <= 667 AND Selplg <= 2 AND 4632428N05Rik <= 1 AND Aqp3 <= 10 AND Cst3 <= 168 AND Dmkn <= 1 AND Limd2 <= 5 AND Lgals4 > 16	Colon
Rule1207	Sell > 2 AND Fos <= 8 AND Mt1 > 10 AND 4632428N05Rik <= 0 AND Cd53 <= 0	Heart
Rule1208	Sell > 2 AND Fos <= 8 AND Mt1 > 10 AND Mt2 <= 17	Brain Neurons
Rule1209	Sell > 2 AND Fos <= 8 AND P2ry13 > 2 AND Lpcat2 <= 19	Trachea
Rule1210	Sell > 2 AND Fos <= 8 AND Lpcat2 > 2 AND C1qb <= 0 AND Epcam <= 0 AND Cd79b <= 0 AND Hexb <= 0 AND Krt15 <= 1	Trachea
Rule1211	Sell > 2 AND Fos <= 8 AND Igfbp2 > 0 AND Ctss <= 0	Heart
Rule1212	Sell > 2 AND Fos <= 8 AND Ptgs1 > 0 AND Lgals4 <= 1 AND Coro1a > 164 AND Serping1 <= 0	Muscle
Rule1213	Sell > 2 AND Fos <= 8 AND Fcgr3 <= 652 AND Ptgs1 > 0 AND Hexb > 0	Fat
Rule1214	Sell > 2 AND Fos <= 8 AND Ptgs1 <= 0 AND Unc93b1 > 3 AND Lpcat2 <= 27 AND Siglech <= 0 AND Fos <= 1 AND Krt19 <= 0 AND Rac2 > 59	Fat
Rule1215	Sell > 2 AND Fos <= 8 AND Ptgs1 <= 0 AND Unc93b1 > 3 AND Cst3 <= 7 AND Hexb <= 0	Marrow
Rule1216	Sell > 2 AND Fos <= 8 AND Ptgs1 <= 0 AND Unc93b1 <= 1 AND Krt19 > 0 AND Cd79a <= 0 AND Cd53 > 9	Spleen
Rule1217	Sell > 2 AND Fos <= 8 AND Ptgs1 <= 0 AND Krt19 > 0 AND Hexb <= 39	Lung
Rule1218	Sell > 2 AND Fos <= 8 AND Ptgs1 <= 0 AND Unc93b1 > 1 AND Dpt <= 0 AND Laptm5 > 201	Muscle
Rule1219	Sell > 2 AND Fos <= 8 AND Ptgs1 <= 0 AND Unc93b1 > 1 AND Selplg <= 5 AND Dpt <= 0	Spleen
Rule1220	Sell > 2 AND Fos <= 8 AND Ptgs1 <= 0 AND Siglech > 0 AND Ly86 <= 1 AND Dpt <= 0 AND P2ry12 > 0	Fat
Rule1221	Sell > 2 AND Fos <= 8 AND Ptgs1 <= 0 AND Siglech > 0 AND Limd2 <= 1328	Spleen
Rule1222	Sell > 2 AND Fos <= 8 AND Ptgs1 <= 0 AND Anxa8 <= 0 AND Grn > 6 AND C1qb <= 1 AND Pkp3 <= 0 AND Krt14 <= 0	Marrow
Rule1223	Sell > 2 AND Fos <= 8 AND Ptgs1 <= 0 AND Anxa8 <= 0 AND Grn > 32 AND Pkp3 <= 0	Muscle
Rule1224	Sell > 2 AND Fos <= 8 AND Ptgs1 <= 0 AND Anxa8 <= 0 AND Cd53 <= 1 AND Cd79a <= 0 AND Golm1 <= 0 AND Fcgr3 <= 0 AND Ptprcap <= 186 AND Lgals7 <= 0 AND Selplg <= 585	Thymus
Rule1225	Ptprcap > 5 AND Lmna <= 4 AND Fos <= 1 AND Ptprcap <= 8 AND Hexb <= 0	Spleen
Rule1226	Ptprcap > 5 AND Fos <= 1 AND Cldn7 <= 0 AND Golm1 <= 2 AND Dcn <= 3 AND Ctsd > 1693	Spleen
Rule1227	Ptprcap > 5 AND Fos <= 1 AND Cldn7 <= 0 AND Golm1 <= 2 AND Dcn <= 3 AND Cst3 <= 216 AND Krt8 <= 0 AND Mt1 > 0 AND Limd2 > 108	Thymus
Rule1228	Ptprcap > 5 AND Lmna <= 4 AND Fos <= 1 AND Ptprcap > 8 AND Golm1 <= 2 AND Mt1 <= 0 AND Krt8 <= 0 AND Cst3 <= 120 AND Limd2 > 22 AND Unc93b1 <= 0 AND Abhd12 <= 11 AND Olfml3 <= 0 AND Rgs10 <= 301 AND Krt19 <= 0 AND P2ry12 <= 0 AND Lgmn <= 1 AND Pkp3 <= 176 AND Rac2 <= 899	Thymus
Rule1229	Ptprcap > 5 AND Lmna <= 4 AND Cd53 <= 0 AND Selplg > 609 AND Tmem119 <= 0 AND Grn <= 177 AND Krt15 <= 0	Trachea
Rule1230	Ptprcap > 5 AND Lmna <= 4 AND Mt1 <= 3 AND Ptprcap > 74 AND Rgs10 <= 3 AND Fxyd3 > 0 AND Spint2 <= 27 AND Grn <= 0	Fat
Rule1231	Ptprcap > 5 AND Lmna <= 4 AND Mt1 <= 3 AND Ptprcap > 74 AND Rgs10 <= 3 AND Gpr34 > 3 AND Aqp3 <= 0 AND Hexb <= 13 AND Selplg <= 253	Kidney
Rule1232	Ptprcap > 5 AND Lmna <= 4 AND Mt1 <= 3 AND Ptprcap > 74 AND Sell > 17 AND Tnfrsf12a > 19 AND Krt15 <= 0	Lung
Rule1233	Ptprcap > 5 AND Lmna <= 4 AND Mt1 <= 3 AND Ptprcap > 74 AND Fcgr3 > 14 AND Krt5 <= 0 AND Fcgr3 <= 115 AND Lmna <= 0	Marrow
Rule1234	Ptprcap > 5 AND Lmna <= 4 AND Mt1 <= 3 AND Ptprcap > 74 AND Fcgr3 > 14 AND C1qc <= 0 AND Dcn <= 0	Lung
Rule1235	Ptprcap > 5 AND Lmna <= 4 AND Mt1 <= 3 AND Ptprcap > 74 AND Cst3 > 307 AND Fos <= 2722 AND Itgb5 <= 19 AND Cx3cr1 <= 4 AND Fos > 15 AND Cd79a <= 154 AND P2ry13 <= 224 AND Krt14 <= 1	Marrow
Rule1236	Dcn > 664 AND Fos > 3530 AND Crlf1 <= 8 AND Mt1 <= 3689 AND Gsn <= 112768 AND Lmna <= 1014 AND Tmem54 <= 4 AND Spint2 > 56 AND Anxa8 <= 1 AND Mt1 > 144 AND Serping1 <= 10673	Fat
Rule1237	Dcn > 664 AND Fos > 3530 AND Crlf1 <= 8 AND Mt1 <= 3689 AND Gsn <= 112768 AND Lmna <= 1014 AND Spint2 <= 56 AND Tmem54 > 4 AND C1qb <= 0 AND Tnfrsf12a <= 28	Trachea
Rule1238	Dcn > 664 AND Fos > 3530 AND Crlf1 <= 8 AND Mt1 <= 3689 AND Gsn <= 112768 AND Lmna <= 1014 AND Spint2 <= 56 AND Fxyd3 <= 1 AND Serping1 > 743 AND Anxa8 <= 9 AND Cst3 <= 1144 AND Dpt > 240 AND Tspan1 > 0 AND Csf1r <= 0 AND Hexb <= 244	Mammary
Rule1239	Dcn > 664 AND Fos > 3530 AND Crlf1 <= 8 AND Mt1 <= 3689 AND Gsn <= 112768 AND Serping1 > 1157 AND Spint2 <= 56 AND Lmna <= 1017 AND Fxyd3 <= 1 AND Krt15 > 11 AND Pigr <= 0 AND Dmkn <= 0	Trachea
Rule1240	Dcn > 664 AND Fos > 3530 AND Mt1 <= 3689 AND Gsn <= 113324 AND Crlf1 <= 8 AND Lmna <= 1014 AND Spint2 <= 56 AND Fxyd3 <= 1 AND Cst3 <= 1115 AND Serping1 > 957 AND Anxa8 <= 9 AND C1qb <= 2 AND Tmem54 <= 8 AND Pigr <= 0 AND Coro1a <= 5 AND Mt1 <= 2583 AND Spint2 <= 6 AND Arhgdib > 20 AND Cd53 <= 0 AND Adap2 <= 16 AND Gpr34 <= 0 AND Serping1 > 1717	Fat
Rule1241	Dcn > 584 AND Fos > 3530 AND Crlf1 <= 8 AND Mt1 <= 3689 AND Gsn <= 112768 AND Lmna <= 1014 AND Spint2 <= 56 AND Fxyd3 <= 1 AND Serping1 > 756 AND Cst3 <= 1252 AND Dpt > 240 AND Arhgdib <= 31 AND Anxa8 <= 9 AND Tmem54 <= 8 AND P2ry12 <= 29 AND C1qb <= 2 AND Dcn > 23307 AND C1qb <= 1 AND Cldn7 <= 0 AND Ptprcap <= 0 AND Fos > 3847	Fat
Rule1242	Dcn > 584 AND Tnfrsf12a <= 2 AND Coro1a > 62 AND Cst3 > 1298 AND Col17a1 <= 51	Heart
Rule1243	Dcn > 664 AND Tnfrsf12a <= 2 AND Laptm5 > 126 AND Olfml3 <= 1 AND Fos <= 418	Liver
Rule1244	Dcn > 664 AND Tnfrsf12a <= 2 AND Epcam <= 6 AND Fos <= 2391 AND Mt1 > 2750 AND Tmem45b <= 0 AND Tspan8 <= 17 AND Gsn > 91574 AND Mt2 <= 1033	Heart
Rule1245	Dcn > 664 AND Tnfrsf12a <= 1 AND Epcam <= 6 AND Fos <= 1485 AND Mt1 > 2750 AND Tmem45b <= 0 AND Trem2 <= 1 AND Fxyd3 <= 360 AND Epcam <= 1 AND Spint2 <= 1 AND Sdc1 <= 49 AND Gsn <= 103502	Muscle
Rule1246	Dcn > 664 AND Tnfrsf12a <= 1 AND Epcam <= 6 AND Fos <= 1382 AND Dpt > 1066 AND Mt1 <= 3240 AND Krt5 <= 2 AND Serping1 <= 12602 AND Ptgs1 <= 3 AND Cst3 > 1103 AND Dcn > 5494 AND Krt14 <= 4 AND Lgals4 <= 19 AND Gsn > 49538	Heart
Rule1247	Dcn > 664 AND Fos > 3530 AND Crlf1 <= 8 AND Mt1 <= 3689 AND Gsn <= 112768 AND Spint2 <= 56 AND Serping1 > 1157 AND Lmna <= 1186 AND Fxyd3 <= 1 AND Cst3 > 1197 AND Aqp3 > 4	Lung
Rule1248	Dcn > 664 AND Fos > 3530 AND Crlf1 <= 8 AND Mt1 <= 3689 AND Gsn <= 112768 AND Spint2 <= 56 AND Serping1 > 1157 AND Lmna <= 1186 AND Fxyd3 <= 1 AND Cst3 > 1197 AND Unc93b1 > 673 AND Gpr34 <= 0	Pancreas
Rule1249	Dcn > 664 AND Fos > 3530 AND Crlf1 <= 8 AND Mt1 <= 3689 AND Gsn <= 112768 AND Spint2 <= 56 AND Serping1 > 1157 AND Lmna <= 1186 AND Fxyd3 <= 1 AND Cst3 > 1197 AND Col17a1 > 77 AND Ctsd > 1841	Lung
Rule1250	Dcn > 664 AND Fos > 3530 AND Crlf1 <= 8 AND Mt1 <= 3689 AND Gsn <= 112768 AND Spint2 <= 56 AND Serping1 > 1157 AND Lmna <= 1186 AND Fxyd3 <= 1 AND Cst3 > 1197 AND Adap2 > 162 AND Dpt <= 3052	Fat
Rule1251	Dcn > 664 AND Fos > 3530 AND Crlf1 <= 8 AND Mt1 <= 3689 AND Adap2 > 196 AND Spint2 <= 29 AND Ly86 <= 66 AND Cldn3 <= 0 AND Perp <= 1 AND Anxa8 <= 4	Heart
Rule1252	Dcn > 664 AND Fos > 3530 AND Crlf1 <= 8 AND Mt1 <= 3689 AND Gsn <= 112768 AND Spint2 <= 56 AND Serping1 > 1157 AND Lmna <= 1186 AND Fxyd3 <= 2 AND Anxa8 <= 9 AND Cst3 > 1136 AND Krt8 <= 28 AND Mt2 <= 153 AND Fbp2 <= 0 AND Cldn3 <= 6 AND Dmkn <= 16 AND Siglech <= 1 AND 4632428N05Rik > 1	Fat
Rule1253	Dcn > 664 AND Fos > 3530 AND Crlf1 <= 8 AND Mt1 <= 3689 AND Gsn <= 112768 AND Spint2 <= 56 AND Serping1 > 1157 AND Lmna <= 1186 AND Fxyd3 <= 2 AND Anxa8 <= 9 AND Cst3 > 1197 AND Mt2 <= 193 AND Gsn > 2769 AND Fbp2 <= 0 AND Cdx1 <= 0 AND Laptm5 <= 4 AND Coro1a <= 2 AND Ptgs1 > 2 AND 4632428N05Rik <= 18	Fat
Rule1254	Dcn > 664 AND Fos > 3530 AND Crlf1 <= 8 AND Mt1 <= 3689 AND Gsn <= 112768 AND Spint2 <= 56 AND Serping1 > 1157 AND Lmna <= 1186 AND Fxyd3 <= 2 AND Anxa8 <= 9 AND Cst3 <= 1199 AND Tmem54 <= 8 AND Arhgdib <= 35 AND P2ry12 <= 29 AND Coro1a <= 5 AND Pigr <= 0 AND C1qb > 2 AND Fos > 3783 AND Ctsd > 78	Fat
Rule1255	Dcn > 664 AND Fos > 3530 AND Crlf1 <= 8 AND Mt1 <= 3689 AND Gsn <= 112768 AND Spint2 <= 56 AND Serping1 > 1159 AND Lmna <= 1186 AND Fxyd3 <= 2 AND Mt2 <= 9 AND Fbp2 <= 0 AND Ptprcap <= 0 AND C1qb > 2	Heart
Rule1256	Dcn > 664 AND Fos > 3530 AND Crlf1 <= 8 AND Mt1 <= 3689 AND Gsn <= 112768 AND Spint2 <= 56 AND Serping1 > 1159 AND Lmna <= 1186 AND Fxyd3 <= 2 AND Anxa8 <= 9 AND Cst3 > 1197 AND Epcam > 1 AND Coro1a <= 0	Fat
Rule1257	Dcn > 664 AND Fos > 3530 AND Crlf1 <= 8 AND Mt1 <= 3689 AND Gsn <= 112768 AND Spint2 <= 56 AND Serping1 > 1159 AND Lmna <= 1186 AND Fxyd3 <= 2 AND Anxa8 <= 9 AND Epcam > 0 AND C1qb <= 1 AND Pigr <= 0 AND Hexb <= 893 AND Ly86 <= 0 AND Krt19 <= 43 AND Tmem54 <= 0 AND Ptprcap <= 0 AND Golm1 <= 13 AND Rgs10 <= 17	Fat
Rule1258	Dcn > 664 AND Fos > 3530 AND Crlf1 > 8 AND Pigr <= 26 AND Lgals7 <= 2 AND Igfbp2 <= 98 AND Gsn <= 120812 AND Mt2 <= 162 AND Dcn > 6356 AND Tubb6 > 48	Fat
Rule1259	Dcn > 664 AND Fos > 3530 AND Crlf1 > 8 AND Pigr <= 26 AND Lgals7 <= 2 AND Igfbp2 <= 98 AND Gsn <= 120812 AND Ptgs1 <= 218 AND C1qa <= 5 AND Itgb5 > 922 AND Laptm5 > 0	Trachea
Rule1260	Dcn > 664 AND Fos > 3530 AND Crlf1 > 8 AND Pigr <= 26 AND Itgb5 > 895 AND Rgs10 <= 3	Lung
Rule1261	Dcn > 664 AND Fos > 3530 AND Crlf1 > 8 AND Pigr <= 26 AND Krt19 <= 0 AND Igfbp2 <= 98 AND Elf3 <= 0 AND Sdc4 <= 4170 AND Serping1 > 9199 AND Pld4 <= 0	Fat
Rule1262	Dcn > 664 AND Fos > 3530 AND Crlf1 > 8 AND Pigr <= 26 AND Elf3 <= 0 AND Gpx2 <= 1 AND Itgb5 <= 940 AND Igfbp2 <= 84 AND Coro1a <= 0 AND Ly86 <= 0 AND Sdc4 <= 4170 AND Cldn3 <= 0 AND Ptgs1 <= 149 AND Tacstd2 <= 0 AND Fcrls <= 0 AND Lpcat2 <= 15 AND Lgals7 <= 0 AND Adap2 <= 2 AND Lgals4 <= 7 AND Krt14 <= 3 AND Laptm5 <= 0 AND Limd2 <= 149 AND Ctss <= 0 AND Abhd12 <= 162	Trachea
Rule1263	Dcn > 664 AND Fos > 3530 AND Crlf1 > 8 AND Pigr <= 26 AND Elf3 <= 0 AND Gpx2 <= 1 AND Itgb5 <= 940 AND Igfbp2 <= 84 AND 4632428N05Rik <= 361 AND Tacstd2 > 0	Trachea
Rule1264	Dcn > 664 AND Fos > 3530 AND Crlf1 > 8 AND Pigr <= 26 AND Elf3 <= 0 AND Serpinb5 <= 398 AND Itgb5 <= 940 AND Igfbp2 <= 98 AND 4632428N05Rik <= 361 AND Coro1a <= 0 AND Fxyd3 <= 0 AND Ly86 <= 0 AND Cx3cr1 > 0 AND Lgmn > 0	Trachea
Rule1265	Dcn > 664 AND Fos > 3530 AND Crlf1 > 8 AND Pigr <= 26 AND Elf3 <= 0 AND Serpinb5 <= 398 AND Fxyd3 <= 0 AND Coro1a <= 0 AND 4632428N05Rik <= 349 AND Itgb5 <= 940 AND Igfbp2 <= 83 AND Ly86 <= 0 AND Sdc4 <= 4170 AND Cst3 <= 2963	Muscle
Rule1266	Sell > 3 AND Mt1 <= 2 AND Ptprcap > 91 AND Cd53 > 0 AND Mt2 > 1 AND Serping1 <= 0	Marrow
Rule1267	Dcn > 664 AND Fos > 3530 AND Mt1 <= 3689 AND Gsn <= 112768 AND Spint2 > 52 AND Lmna > 695 AND C1qb <= 1	Fat
Rule1268	Dcn > 664 AND Fos > 3530 AND Spint2 <= 52 AND Mt1 <= 3689 AND Gsn <= 112768 AND Crlf1 <= 12 AND Serping1 > 1159 AND Epcam <= 0 AND Lmna <= 1186 AND Fxyd3 <= 2 AND Anxa8 <= 9 AND Cst3 > 1199 AND Mt2 <= 193 AND Dmkn <= 16 AND Ptgs1 <= 8 AND Gpx2 <= 0 AND Adap2 <= 121 AND Dpt <= 1255	Fat
Rule1269	Tubb6 > 7 AND Tnfrsf12a > 1 AND Tspan8 <= 4 AND Fos <= 3406 AND Mt2 > 391 AND Serpinb5 > 2 AND Calml3 <= 38	Mammary
Rule1270	Ptprcap > 5 AND Lmna <= 4 AND Mt2 <= 4 AND Mt1 <= 3 AND Ptprcap > 74 AND Rgs10 > 65 AND Cd79a <= 0 AND Slc2a5 <= 0 AND Fcgr3 <= 0 AND Ptgs1 <= 0 AND Fcrls <= 0 AND Sdc1 <= 31 AND Sell <= 57 AND C1qb <= 1 AND Perp <= 59 AND Arhgdib > 151 AND Abhd12 <= 341 AND Golm1 <= 0 AND Elf3 <= 0 AND Lair1 <= 10 AND Tubb6 <= 112 AND 4632428N05Rik <= 551 AND C1qa <= 0 AND Ctss <= 308 AND Anxa8 <= 1 AND Abhd12 <…	Thymus
Rule1271	Sell > 3 AND Mt1 <= 2 AND Ptprcap > 91 AND Cldn7 > 0 AND Itgb5 <= 0 AND Dcn <= 2	Marrow
Rule1272	Dcn > 664 AND Fos > 3530 AND Spint2 <= 52 AND Mt1 <= 3689 AND Gsn <= 100560 AND Crlf1 <= 12 AND Serping1 <= 1138 AND Fbp2 <= 0 AND Lmna > 745 AND Krt19 <= 0 AND Golm1 <= 36 AND Calml3 <= 0 AND Tubb6 <= 984 AND Cst3 > 381	Trachea
Rule1273	Dcn > 664 AND Fos > 3530 AND Spint2 <= 52 AND Crlf1 <= 11 AND Mt1 <= 3689 AND Gsn <= 112768 AND Epcam <= 0 AND Lmna <= 1186 AND Fxyd3 <= 2 AND Mt2 > 1 AND Sdc4 <= 1128 AND Serping1 <= 487 AND Limd2 <= 3	Lung
Rule1274	Dcn > 664 AND Fos > 3530 AND Spint2 <= 52 AND Crlf1 <= 11 AND Mt1 <= 3689 AND Gsn <= 112768 AND Epcam <= 0 AND Fxyd3 <= 2 AND Lmna <= 1186 AND Cst3 <= 1199 AND C1qb <= 3 AND Krt19 <= 505 AND Dcn > 4350 AND Itgb5 <= 1414 AND Arhgdib <= 35 AND P2ry12 <= 69 AND Coro1a <= 5 AND Gpr34 > 1 AND Tacstd2 <= 0	Mammary
Rule1275	Dcn > 664 AND Fos > 3530 AND Spint2 <= 52 AND Crlf1 <= 11 AND Mt1 <= 3689 AND Gsn <= 112768 AND Epcam <= 0 AND Fxyd3 <= 2 AND Lmna <= 1186 AND Cst3 <= 1330 AND C1qb <= 3 AND Dcn <= 1437 AND Cst3 > 149	Lung
Rule1276	Dcn > 664 AND Fos > 3530 AND Spint2 <= 52 AND Crlf1 <= 11 AND Mt1 <= 3689 AND Gsn <= 112768 AND Epcam <= 0 AND Fxyd3 <= 2 AND Lmna <= 1186 AND Cst3 <= 1330 AND C1qb <= 3 AND Krt19 > 505	Muscle
Rule1277	Dcn > 664 AND Fos > 3530 AND Spint2 <= 52 AND Crlf1 <= 11 AND Mt1 <= 3689 AND Gsn <= 112768 AND Epcam <= 0 AND Fxyd3 <= 2 AND Lmna <= 1186 AND Cst3 <= 1330 AND C1qb <= 3 AND Dpt > 242 AND Arhgdib <= 35 AND Coro1a <= 5 AND Tnfrsf12a <= 251 AND P2ry12 <= 69 AND Itgb5 <= 1414 AND Gpx2 <= 0 AND Mt1 <= 1631 AND Limd2 > 211 AND C1qb > 0	Mammary
Rule1278	Sell > 3 AND Mt1 <= 2 AND Ptprcap > 87 AND Cd53 > 0 AND Cldn7 > 0	Fat
Rule1279	Dcn > 664 AND Fos > 3530 AND Spint2 <= 52 AND Crlf1 <= 11 AND Mt1 <= 3689 AND Gsn <= 112768 AND Epcam <= 0 AND Fxyd3 <= 2 AND Lmna <= 1186 AND Cst3 <= 1076 AND C1qb <= 3 AND P2ry12 <= 69 AND Spint2 <= 18 AND Dpt > 242 AND Arhgdib <= 35 AND Coro1a <= 5 AND Anxa8 <= 9 AND Tnfrsf12a <= 254 AND Itgb5 <= 1414 AND Gpx2 <= 0 AND Fos > 4428 AND Trim29 <= 17 AND Fos <= 34524 AND Pigr <= 0 AND Mt1 <= 2683 …	Fat
Rule1280	Dcn > 664 AND Fos > 3530 AND Spint2 <= 52 AND Crlf1 <= 11 AND Mt1 <= 3689 AND Gsn <= 112768 AND Epcam <= 0 AND Fxyd3 <= 2 AND Lmna <= 1186 AND Cst3 <= 1330 AND C1qb <= 3 AND Dpt > 242 AND P2ry12 <= 69 AND Arhgdib <= 28 AND Coro1a <= 4 AND Mt1 <= 1631 AND Tnfrsf12a <= 254 AND Krt8 <= 2 AND Gpx2 <= 0 AND Fxyd3 <= 0 AND Ptprcap <= 0 AND Lair1 > 0 AND Rgs10 <= 80	Fat
Rule1281	Dcn > 664 AND Fos > 3530 AND Spint2 <= 52 AND Crlf1 <= 11 AND Mt1 <= 3689 AND Gsn <= 112768 AND Epcam <= 0 AND Fxyd3 <= 2 AND Lmna <= 1186 AND Cst3 <= 1330 AND C1qb <= 3 AND Dpt > 242 AND P2ry12 <= 69 AND Arhgdib <= 28 AND Coro1a <= 4 AND Mt1 <= 1631 AND Tnfrsf12a <= 254 AND Krt8 <= 2 AND Gpx2 <= 0 AND Fxyd3 <= 0 AND Ptprcap <= 0 AND Cldn3 > 2 AND Fos > 5794	Fat
Rule1282	Sell > 3 AND Mt1 <= 2 AND Ptprcap > 87 AND Cd53 > 0 AND Lmna <= 24 AND Gpr34 > 7 AND Rac2 <= 1837	Thymus
Rule1283	Sell > 3 AND Mt1 <= 2 AND Ptprcap > 87 AND Cd53 > 0 AND Lmna <= 24 AND Perp <= 0 AND Krt5 > 0 AND Krt15 <= 0 AND Selplg <= 242	Spleen
Rule1284	Dcn > 664 AND Fos > 3530 AND Spint2 <= 52 AND Crlf1 <= 11 AND Mt1 <= 3689 AND Gsn <= 112768 AND Epcam <= 0 AND Fxyd3 <= 2 AND Lmna <= 1186 AND Cst3 <= 1330 AND C1qb <= 3 AND P2ry12 <= 70 AND Dpt > 247 AND Arhgdib <= 28 AND Coro1a <= 4 AND Cldn3 <= 0 AND Mt1 <= 1631 AND Tnfrsf12a <= 254 AND Pigr <= 0 AND Fxyd3 <= 0 AND Ptprcap <= 0 AND Elf3 <= 0 AND Cldn7 > 0 AND Ctsd > 134	Fat
Rule1285	Dcn > 664 AND Fos > 3530 AND Spint2 <= 52 AND Crlf1 <= 11 AND Mt1 <= 3689 AND Gsn <= 112768 AND Epcam <= 0 AND Lmna > 1186 AND Krt5 > 0 AND Mt1 > 6	Fat
Rule1286	Tubb6 > 7 AND Tnfrsf12a > 1 AND Tspan8 <= 4 AND Fos <= 3412 AND Mt2 > 391 AND Fxyd3 > 4 AND Capns2 <= 11 AND Epcam <= 1 AND C1qa <= 0	Trachea
Rule1287	Sell > 3 AND Mt1 <= 2 AND Ptprcap > 87 AND Krt5 > 0 AND Pkp3 <= 29 AND Tmem119 <= 0 AND Cst3 > 2	Fat
Rule1288	Dcn > 664 AND Mt2 > 486 AND Fos <= 4520 AND Adap2 <= 5 AND Arhgdib <= 211 AND P2ry12 <= 0 AND Sdc1 > 147 AND Anxa8 <= 3 AND Trem2 <= 1 AND Fos <= 2079 AND 9130017N09Rik <= 4 AND Crlf1 <= 174 AND Laptm5 <= 1 AND Serpinb5 <= 1 AND Hexb <= 396	Mammary
Rule1289	Sell > 3 AND Mt1 <= 2 AND Ptprcap > 87 AND Cd53 > 0 AND Lmna <= 24 AND Perp <= 0 AND Fos <= 72 AND Tnfrsf12a <= 4 AND Lpcat2 <= 0 AND Sell > 10 AND Cx3cr1 <= 0 AND Fos > 2 AND Cldn3 <= 0 AND Cd79a <= 2790 AND C1qc <= 0 AND Olfml3 <= 0 AND Tubb6 <= 11 AND C1qb <= 0 AND P2ry12 <= 0 AND Mt1 <= 0 AND Tnfrsf12a <= 0 AND Dpt <= 0 AND Krt8 <= 0 AND Mt2 <= 0 AND Krt14 <= 0 AND 4632428N05Rik > 29	Spleen
Rule1290	Dcn > 664 AND Fos > 3530 AND Spint2 <= 52 AND Crlf1 <= 11 AND Gsn <= 112768 AND Mt2 <= 1584 AND Epcam <= 0 AND Lmna <= 1186 AND Fxyd3 > 2 AND Golm1 <= 5 AND Csf1r <= 0 AND Lmna > 110	Fat
Rule1291	Dcn > 664 AND Fos > 3530 AND Spint2 <= 52 AND Crlf1 <= 11 AND Mt1 <= 3689 AND Gsn <= 100560 AND Fxyd3 <= 2 AND Lmna <= 1186 AND Epcam > 0 AND C1qb <= 1 AND P2ry12 <= 0 AND Ly86 <= 0 AND Csf1r <= 35 AND Spint2 <= 4 AND C1qc <= 0 AND Itgb5 > 26	Mammary
Rule1292	Dcn > 664 AND Fos > 3530 AND Spint2 <= 52 AND Crlf1 <= 11 AND Mt1 <= 3689 AND Gsn <= 112768 AND Fxyd3 <= 2 AND Lmna <= 1186 AND Cst3 <= 1330 AND C1qb <= 3 AND P2ry12 <= 70 AND Spint2 <= 18 AND Arhgdib <= 28 AND Coro1a <= 4 AND Pigr <= 0 AND Cldn3 <= 0 AND Dpt > 247 AND Tnfrsf12a <= 238 AND Fxyd3 <= 0 AND Lmna <= 1007 AND Mt1 <= 1631 AND Cldn7 <= 0 AND Gpx2 <= 0 AND Mt2 <= 778 AND Siglech <= 0 AND…	Fat
Rule1293	Dpt > 14 AND Mt2 > 209 AND Fos <= 4483 AND Tnfrsf12a > 1 AND Adap2 <= 0 AND Arhgdib <= 169 AND Fcrls > 0 AND Grn > 1186 AND Krt15 <= 0	Mammary
Rule1294	Dpt > 14 AND Mt2 > 209 AND Fos <= 4483 AND Tnfrsf12a > 1 AND Adap2 <= 0 AND Arhgdib <= 169 AND Fcrls > 0 AND Pigr <= 0 AND Laptm5 > 2 AND Ctss <= 0	Muscle
Rule1295	Dpt > 14 AND Mt2 > 209 AND Fos <= 4483 AND Tnfrsf12a > 1 AND Adap2 <= 0 AND Arhgdib <= 169 AND Fcrls > 0 AND Laptm5 <= 2 AND Pigr <= 0 AND Cldn3 <= 7 AND Fxyd3 <= 36 AND 4632428N05Rik > 128	Trachea
Rule1296	Dpt > 14 AND Mt2 > 209 AND Fos <= 4483 AND Tnfrsf12a > 1 AND Adap2 <= 0 AND Arhgdib <= 169 AND Fcrls > 0 AND Laptm5 <= 2 AND Pigr <= 0 AND Cldn3 <= 7 AND Anxa8 <= 310 AND Lair1 > 0 AND Lgmn <= 0	Fat
Rule1297	Dpt > 14 AND Mt2 > 209 AND Fos <= 4483 AND Tnfrsf12a > 1 AND Adap2 <= 0 AND Arhgdib <= 169 AND Fcrls > 0 AND Laptm5 <= 2 AND Pigr <= 0 AND Cldn3 <= 7 AND Lair1 <= 0 AND Anxa8 <= 310 AND Trem2 <= 0 AND Igfbp2 <= 226 AND Dsp <= 0 AND Fxyd3 <= 0 AND Spint2 <= 0 AND Fcgr3 <= 0 AND Serpinb5 <= 0 AND Col17a1 <= 0 AND 9130017N09Rik <= 0 AND Perp <= 1 AND Fos > 2 AND Ly86 <= 0	Muscle
Rule1298	Fxyd3 > 1 AND Capns2 > 0 AND Tmem45b > 183 AND Lgals7 <= 0	Bladder
Rule1299	Fxyd3 > 1 AND Capns2 > 0 AND Rac2 <= 4 AND Cldn7 <= 5 AND Dpt <= 551 AND Tubb6 <= 15 AND Fbp2 <= 53 AND Crlf1 <= 363 AND Perp > 14	Skin
Rule1300	Sell > 3 AND Mt1 <= 2 AND Ptprcap > 87 AND Cd53 > 0 AND Lmna <= 24 AND Perp <= 0 AND Fos <= 72 AND Lpcat2 <= 0 AND Tnfrsf12a <= 4 AND Sell > 10 AND Cx3cr1 <= 0 AND Fos > 2 AND Krt15 <= 0 AND Cldn3 <= 0 AND C1qc <= 0 AND P2ry12 <= 0 AND Serping1 <= 0 AND Olfml3 <= 0 AND Mt1 <= 0 AND Itgb5 <= 20 AND Tubb6 <= 10 AND Pkp3 > 13	Spleen
Rule1301	Sell > 1 AND Arhgdib > 16 AND Olfml3 > 3 AND Anxa8 <= 120 AND Sdc1 <= 32 AND Dsp <= 3 AND Itgb5 <= 27 AND Lmna <= 508 AND Krt19 <= 0 AND Krt14 <= 0 AND Lair1 <= 29 AND Cst3 > 102	Marrow
Rule1302	Sell > 1 AND Arhgdib > 16 AND C1qa > 7 AND Cx3cr1 <= 0	Liver
Rule1303	Sell > 1 AND Arhgdib > 16 AND Olfml3 > 3 AND Anxa8 <= 120 AND Sdc1 <= 31 AND Gpr34 <= 1 AND Itgb5 <= 18 AND Lmna <= 492	Fat
Rule1304	Sell > 3 AND Mt2 <= 3 AND Mt1 <= 2 AND Fos <= 8 AND Ptgs1 > 0	Lung
Rule1305	Sell > 3 AND Mt2 <= 3 AND Mt1 <= 2 AND Fos <= 8 AND Tspan8 <= 0 AND Anxa8 > 0 AND Hexb <= 1	Marrow
Rule1306	Sell > 3 AND Mt2 <= 3 AND Fos <= 2 AND Tspan8 <= 0 AND Trim29 <= 0 AND Dpt > 0 AND Golm1 <= 69	Fat
Rule1307	Sell > 3 AND Mt2 <= 3 AND Fos <= 2 AND Tspan8 <= 0 AND Dpt <= 0 AND Siglech <= 0 AND Trim29 > 0	Thymus
Rule1308	Sell > 3 AND Mt2 <= 3 AND Mt1 <= 2 AND Ptprcap > 87 AND Cd53 > 0 AND Lmna <= 24 AND Perp <= 0 AND Fos <= 42 AND P2ry12 > 0 AND Gpr34 <= 0 AND Rgs10 <= 22	Spleen
Rule1309	Sell > 1 AND Arhgdib > 16 AND Olfml3 > 3 AND Anxa8 <= 120 AND Perp <= 0 AND Ptprcap <= 13	Heart
Rule1310	Sell > 3 AND Siglech > 3 AND Fcgr3 <= 0 AND Krt15 <= 0 AND Krt14 <= 1 AND P2ry12 <= 23	Liver
Rule1311	Sell > 3 AND Mt1 <= 2 AND Ptprcap > 87 AND Cd53 > 0 AND Lmna <= 24 AND Perp <= 0 AND Fos <= 42 AND P2ry12 <= 0 AND Golm1 <= 20 AND Ly86 <= 206 AND Gsn <= 15 AND Olfml3 <= 0	Spleen
Rule1312	Dpt > 11 AND Mt2 > 209 AND Fos <= 4483 AND Adap2 <= 0 AND Tnfrsf12a > 2 AND Arhgdib <= 169 AND P2ry12 <= 0 AND Sdc4 > 203 AND Gsn <= 133347 AND C1qa <= 0 AND C1qb <= 0 AND Cx3cr1 <= 0 AND Sdc4 > 3529 AND Hexb <= 752 AND Cst3 <= 3176 AND Fbp2 <= 0 AND Sdc1 > 72 AND Crlf1 <= 816	Trachea
Rule1313	Dcn > 664 AND Fos > 3530 AND Spint2 <= 52 AND Crlf1 <= 11 AND Mt1 <= 3689 AND Gsn <= 100389 AND Fxyd3 <= 2 AND Lmna <= 1186 AND Cst3 > 1197 AND Mt2 > 193 AND Mt1 <= 117	Trachea
Rule1314	Dcn > 664 AND Fos > 3530 AND Spint2 <= 52 AND Crlf1 <= 11 AND Mt1 <= 3689 AND Gsn <= 100389 AND Fxyd3 <= 2 AND Lmna <= 1186 AND Cst3 > 1197 AND Mt2 > 193 AND Crlf1 > 1 AND Tmem119 <= 99	Muscle
Rule1315	Dcn > 664 AND Fos > 3530 AND Spint2 <= 52 AND Crlf1 <= 11 AND Mt1 <= 3689 AND Gsn <= 100389 AND Fxyd3 <= 2 AND Lmna <= 1186 AND Cst3 > 1197 AND Mt2 > 193 AND Arhgdib > 87	Fat
Rule1316	Dcn > 664 AND Mt2 > 300 AND Fos <= 4520 AND Adap2 <= 0 AND Tspan8 > 1 AND Lgals4 <= 20 AND Ptgs1 <= 281	Trachea
Rule1317	Dcn > 664 AND Mt2 > 300 AND Fos <= 4520 AND Adap2 <= 0 AND Tnfrsf12a > 2 AND Tspan8 <= 0 AND Gsn > 12664 AND Gsn <= 138542 AND Trim29 > 2	Muscle
Rule1318	Dcn > 664 AND Mt2 > 300 AND Fos <= 4520 AND Adap2 <= 0 AND Tnfrsf12a > 2 AND Tspan8 <= 0 AND Gsn > 12664 AND Gsn <= 138542 AND P2ry12 <= 0 AND Arhgdib <= 249 AND Fcgr3 <= 0 AND Siglech <= 0 AND Limd2 <= 50 AND C1qb <= 0 AND Cx3cr1 <= 0 AND Golm1 > 215 AND Capns2 <= 13 AND Sdc1 <= 0	Muscle
Rule1319	Dcn > 664 AND Mt2 > 300 AND Fos <= 4520 AND Adap2 <= 0 AND Tnfrsf12a > 2 AND Tspan8 <= 0 AND Gsn > 12664 AND Gsn <= 138542 AND P2ry12 <= 0 AND Arhgdib <= 249 AND Fcgr3 <= 0 AND Siglech <= 0 AND Limd2 <= 50 AND C1qb <= 0 AND Cx3cr1 <= 0 AND Selplg <= 0 AND Epcam <= 0 AND Cd79b <= 0 AND Mt1 <= 2622 AND Krt14 <= 3 AND Tspan1 <= 0 AND Dmkn <= 0 AND C1qa <= 0 AND Tmem119 <= 837 AND Gpr34 <= 0 AND Lgal…	Trachea
Rule1320	Dcn > 664 AND Mt2 > 477 AND Fos <= 4520 AND Adap2 <= 4 AND Arhgdib <= 211 AND P2ry13 > 0 AND Lgals4 > 0 AND Tmem119 <= 275	Bladder
Rule1321	Dcn > 664 AND Mt2 > 477 AND Fos <= 4520 AND Adap2 <= 4 AND Tmem119 > 1484 AND Rgs10 <= 41 AND Mt1 <= 5730 AND Lgmn <= 221	Heart
Rule1322	Dcn > 664 AND Mt2 > 477 AND Fos <= 4520 AND Adap2 <= 4 AND Arhgdib <= 211 AND P2ry13 > 0 AND Tacstd2 <= 0 AND Tnfrsf12a > 4	Muscle
Rule1323	Dcn > 664 AND Mt2 > 477 AND Fos <= 4520 AND Adap2 <= 4 AND Arhgdib <= 211 AND C1qa <= 0 AND P2ry12 <= 0 AND Cst3 > 589 AND Tnfrsf12a > 5 AND Epcam > 0 AND Csf1r <= 0 AND Lgals7 <= 0 AND Tnfrsf12a <= 1882 AND Krt5 <= 0 AND Abhd12 > 55 AND Golm1 <= 61	Trachea
Rule1324	Dcn > 664 AND Mt2 > 477 AND Fos <= 4520 AND Adap2 <= 4 AND Arhgdib <= 211 AND C1qa <= 0 AND P2ry12 <= 0 AND Epcam > 0 AND Csf1r <= 0 AND Dsp <= 1 AND Anxa8 <= 976 AND Lmna <= 48 AND 4632428N05Rik > 0	Muscle
Rule1325	Dcn > 664 AND Mt2 > 477 AND Fos <= 4520 AND Adap2 <= 4 AND Arhgdib <= 211 AND Epcam > 0 AND Dsc3 <= 0 AND Slc2a5 <= 0 AND C1qa <= 0 AND Gpr34 <= 0 AND Csf1r <= 0 AND Cldn7 <= 7 AND Calml3 <= 21 AND Tmem54 <= 7 AND Gsn <= 51228 AND Krt15 <= 95 AND Selplg <= 0 AND Capns2 <= 0 AND Elf3 <= 0 AND Mt2 <= 4222	Mammary
Rule1326	Tspan8 > 2 AND Prss32 > 1 AND Igfbp2 > 1091	Bladder
Rule1327	Tspan8 > 2 AND Prss32 > 1 AND Dpt > 160 AND Cx3cr1 <= 0	Muscle
Rule1328	Tspan8 > 2 AND Prss32 > 1 AND Csf1r <= 14 AND Serping1 <= 233 AND Arhgdib <= 1 AND 4632428N05Rik <= 8 AND Calml3 <= 26 AND Dmkn <= 1	Colon
Rule1329	Tspan8 > 2 AND Fxyd3 <= 3 AND Dcn <= 32 AND C1qa <= 3 AND Slc2a5 <= 3 AND Mt1 <= 10 AND Aqp3 <= 16 AND Krt14 <= 16 AND Fbp2 <= 1 AND Tspan8 <= 4715 AND Tmem45b <= 0 AND Mt2 <= 4 AND Pigr <= 1 AND Fos <= 2219 AND Cst3 > 21 AND Epcam <= 600 AND 9130017N09Rik <= 1 AND Col17a1 <= 12 AND Krt8 <= 5 AND Fxyd3 <= 0 AND Gpr34 <= 0 AND Selplg <= 2 AND Olfml3 <= 1 AND Epcam <= 1 AND Lair1 <= 0 AND Cd79a <= …	Lung
Rule1330	Sell > 3 AND Mt1 <= 2 AND Fos <= 8 AND Anxa8 <= 0 AND Tspan8 <= 0 AND Tnfrsf12a > 0 AND Krt5 <= 0	Muscle
Rule1331	Dpt > 11 AND Spint2 > 3 AND P2ry12 <= 0 AND Serpinb5 <= 1 AND Crlf1 > 0 AND Prss32 <= 0 AND Adap2 <= 3 AND C1qc <= 0 AND 9130017N09Rik <= 20	Trachea
Rule1332	Sell > 3 AND Mt1 <= 2 AND Fos <= 8 AND Anxa8 <= 0 AND Tspan8 <= 0 AND Rgs10 <= 16 AND Hexb > 178	Thymus
Rule1333	Sell > 3 AND Mt1 <= 2 AND Fos <= 8 AND Tspan8 <= 0 AND Anxa8 <= 0 AND Rgs10 <= 16 AND Krt5 <= 1 AND Gsn > 137 AND Hexb <= 1	Thymus
Rule1334	Sell > 3 AND Mt1 <= 2 AND Fos > 734 AND Dsc3 <= 0 AND Cldn3 <= 0 AND Sdc4 > 17 AND Coro1a > 429	Fat
Rule1335	Sell > 3 AND Mt1 <= 2 AND Fos > 734 AND Dsc3 <= 0 AND Sdc4 <= 124 AND Cldn3 <= 0 AND Spint2 > 90 AND Selplg > 1440 AND Hexb <= 29	Lung
Rule1336	Sell > 3 AND Mt1 <= 2 AND Fos <= 8 AND Tspan8 <= 0 AND Anxa8 <= 0 AND Rgs10 <= 16 AND Coro1a > 0 AND Krt5 <= 1 AND Gsn <= 188 AND Pigr <= 0 AND Fos <= 4 AND Olfml3 <= 0 AND C1qc <= 1 AND Lmna <= 0 AND Csf1r <= 0 AND Igfbp2 <= 0 AND Grn <= 2 AND Hexb <= 82 AND Fos > 0	Spleen
Rule1337	Dpt > 11 AND Spint2 > 3 AND Gpr34 <= 0 AND Serpinb5 <= 4 AND Aqp3 > 2 AND Ctsd <= 336 AND Krt15 > 23	Trachea
Rule1338	Ptprcap > 5 AND Fxyd3 > 3 AND Serpinb5 <= 19 AND Tubb6 <= 937 AND Dcn <= 1	Trachea
Rule1339	Ptprcap > 5 AND Laptm5 <= 2814 AND Mt2 > 13 AND Serpinb5 <= 0 AND Pkp1 <= 0 AND Cldn7 > 0 AND P2ry12 <= 0	Trachea
Rule1340	Ptprcap > 5 AND Laptm5 <= 2814 AND Lmna <= 4 AND Mt2 > 4 AND P2ry12 <= 0 AND Krt8 > 0	Marrow
Rule1341	Ptprcap > 5 AND Laptm5 <= 2814 AND Lmna <= 4 AND Mt2 > 4 AND P2ry12 > 0	Kidney
Rule1342	Ptprcap > 5 AND Laptm5 <= 2814 AND Lmna <= 4 AND Mt2 > 4 AND Laptm5 <= 100 AND Ctsd <= 7	Brain Neurons
Rule1343	Ptprcap > 5 AND Laptm5 <= 2814 AND Lmna <= 4 AND Mt2 > 5 AND Hexb > 6 AND Krt5 <= 0	Lung
Rule1344	Ptprcap > 5 AND Laptm5 <= 2814 AND Mt2 > 15 AND Serpinb5 <= 0 AND 9130017N09Rik <= 0 AND Gpr34 <= 7 AND Tubb6 <= 1513 AND Golm1 <= 50 AND Dmkn <= 4 AND Tacstd2 <= 27 AND Aqp3 <= 0 AND Epcam <= 0	Fat
Rule1345	Dpt > 11 AND Spint2 > 3 AND Aqp3 > 2 AND 9130017N09Rik <= 6 AND Tmem45b <= 15 AND Ctss <= 0 AND Lgmn <= 45	Mammary
Rule1346	Ptprcap > 5 AND Laptm5 <= 2814 AND Mt2 > 22 AND Serpinb5 <= 0 AND Gpr34 <= 6 AND Krt15 <= 0 AND Itgb5 <= 4 AND Selplg > 19	Trachea
Rule1347	Ptprcap > 5 AND Laptm5 <= 2814 AND Lmna <= 4 AND Mt1 <= 3 AND Fos <= 1 AND Abhd12 > 0 AND Lgmn <= 0 AND Hexb <= 0	Marrow
Rule1348	Dpt > 11 AND Spint2 > 3 AND Gpr34 <= 0 AND Calml3 > 1	Trachea
Rule1349	Dpt > 11 AND Spint2 > 3 AND Gpr34 <= 0 AND Serpinb5 <= 4 AND Dsp > 7 AND Adap2 <= 0	Heart
Rule1350	Dpt > 11 AND Spint2 > 3 AND Gpr34 <= 0 AND Serpinb5 <= 4 AND Gsn > 18 AND Pigr <= 11 AND Prss32 <= 0 AND Rac2 > 13 AND Cd53 <= 10	Trachea
Rule1351	Ptprcap > 5 AND Laptm5 <= 2814 AND Lmna <= 4 AND Fos <= 1 AND Golm1 <= 2 AND Ptprcap > 8 AND Dcn > 0 AND Sell <= 56	Thymus
Rule1352	Dpt > 11 AND Spint2 > 3 AND Gpr34 <= 0 AND Serpinb5 <= 4 AND Gsn > 18 AND Pigr <= 11 AND Prss32 <= 0 AND Krt19 <= 24 AND Dcn <= 236 AND Cd53 <= 11 AND Golm1 <= 43 AND Elf3 <= 12 AND Dpt > 14 AND Fcrls <= 0 AND Slc2a5 <= 0 AND Sell <= 0 AND Sdc1 <= 8	Lung
Rule1353	Ptprcap > 5 AND Laptm5 <= 2814 AND Mt2 > 110 AND Cx3cr1 <= 0 AND Krt8 <= 1	Mammary
Rule1354	Ptprcap > 5 AND Laptm5 <= 2814 AND Lmna <= 4 AND Mt1 <= 3 AND Fos <= 1 AND Dcn > 1 AND Ctsd <= 38	Bladder
Rule1355	Ptprcap > 5 AND Laptm5 <= 2814 AND Adap2 <= 1 AND Lmna <= 4 AND Mt1 <= 3 AND Fos <= 20 AND Krt19 <= 0 AND Aqp3 <= 0 AND Krt8 > 0 AND Ctsd <= 2	Thymus
Rule1356	Ptprcap > 5 AND Laptm5 <= 2814 AND Adap2 <= 1 AND Lmna <= 4 AND Mt1 <= 3 AND Ptprcap > 74 AND Rac2 <= 3248 AND Fcrls > 0 AND Ptgs1 <= 0 AND Krt14 <= 0 AND Epcam <= 0 AND Pkp3 <= 2 AND Gsn <= 7	Marrow
Rule1357	Ptprcap > 5 AND Laptm5 <= 2814 AND Cd53 <= 0 AND Adap2 > 3	Brain Neurons
Rule1358	Ptprcap > 5 AND Laptm5 <= 2814 AND Cd53 <= 0 AND Trim29 <= 0 AND Dsp > 3 AND Hexb > 0	Muscle
Rule1359	Ptprcap > 5 AND Laptm5 <= 2814 AND Cd53 <= 0 AND Trim29 <= 0 AND Selplg > 288 AND C1qa <= 0 AND Tmem119 <= 0 AND Grn <= 0 AND Ctss <= 1	Trachea
Rule1360	Ptprcap > 5 AND Laptm5 <= 2814 AND Cldn7 > 0 AND P2ry12 <= 0 AND Elf3 <= 2 AND Tmem54 <= 0 AND Tnfrsf12a > 1 AND Cd79b <= 13	Lung
Rule1361	Ptprcap > 5 AND Laptm5 <= 2814 AND Lmna <= 5 AND Mt1 <= 3 AND Dmkn > 0 AND Itgb5 <= 1 AND Anxa8 <= 0 AND Spint2 <= 193 AND Lgals4 <= 0 AND Krt5 <= 0 AND Krt15 <= 0 AND Ly86 <= 0	Marrow
Rule1362	Ptprcap > 5 AND Laptm5 <= 2814 AND Lmna <= 5 AND Mt1 <= 3 AND Dmkn > 0 AND Tubb6 <= 1 AND Dsp <= 0 AND P2ry12 <= 0 AND Itgb5 <= 1 AND Krt5 > 0	Muscle
Rule1363	Ptprcap > 5 AND Laptm5 <= 2814 AND Lmna <= 5 AND Mt1 <= 3 AND Ptprcap > 84 AND Dsc3 > 0 AND Hexb <= 0	Fat
Rule1364	Ptprcap > 5 AND Laptm5 <= 2814 AND Lmna <= 5 AND Mt1 <= 3 AND Ptprcap > 84 AND Fxyd3 > 0 AND Cldn7 <= 0 AND Ctsd <= 697	Brain Neurons
Rule1365	Ptprcap > 5 AND Laptm5 <= 2814 AND Lmna <= 5 AND Mt1 <= 3 AND Ptprcap > 84 AND Fcrls > 0 AND Tmem119 > 0 AND Dpt <= 0	Thymus
Rule1366	Ptprcap > 5 AND Laptm5 <= 2814 AND Lmna <= 5 AND Mt1 <= 3 AND Fos <= 20 AND Aqp3 <= 0 AND Krt19 <= 0 AND Krt8 <= 0 AND C1qb > 0 AND 4632428N05Rik <= 83	Thymus
Rule1367	Ptprcap > 5 AND Laptm5 <= 2814 AND Lmna <= 5 AND Mt1 <= 3 AND Tnfrsf12a > 16 AND Adap2 <= 8 AND Krt15 <= 0 AND Ctss <= 2	Muscle
Rule1368	Ptprcap > 5 AND Laptm5 <= 2814 AND Lmna <= 5 AND Mt1 <= 3 AND Ptprcap > 84 AND Trim29 > 0 AND Itgb5 <= 0 AND Hexb > 4	Marrow
Rule1369	Ptprcap > 5 AND Laptm5 <= 2814 AND Lmna <= 5 AND Mt1 <= 3 AND Ptprcap > 84 AND Trim29 > 0 AND C1qa <= 0 AND Selplg <= 425	Thymus
Rule1370	Ptprcap > 5 AND Laptm5 <= 2814 AND Lmna <= 5 AND Mt1 <= 3 AND Ptprcap > 84 AND Rac2 <= 3312 AND Tubb6 > 277 AND Ptprcap <= 864	Lung
Rule1371	Ptprcap > 5 AND Laptm5 <= 2814 AND Lmna <= 5 AND Mt1 <= 3 AND Ptprcap > 84 AND Rac2 <= 3312 AND Cd53 <= 0 AND Mt1 <= 0 AND C1qb <= 0 AND Perp <= 0 AND Rgs10 <= 17 AND Ptprcap > 138 AND Dpt <= 0 AND Ctsd <= 961	Marrow
Rule1372	Dpt > 11 AND Mt2 > 784 AND Fos <= 4520 AND Rgs10 > 197 AND Krt5 <= 0 AND Mt2 > 2128	Muscle
Rule1373	Dpt > 11 AND Mt2 > 784 AND Rgs10 > 199 AND C1qb > 312	Pancreas
Rule1374	Dpt > 11 AND Mt2 > 784 AND Fos <= 4520 AND Arhgdib <= 219 AND Tnfrsf12a > 24 AND C1qa > 0 AND Krt5 <= 1 AND Ctss <= 4 AND Pld4 <= 0 AND Golm1 <= 51 AND Ptprcap <= 0 AND Anxa8 <= 107 AND Limd2 <= 2 AND Csf1r <= 0	Muscle
Rule1375	Dpt > 11 AND Mt2 > 784 AND Fos <= 4520 AND Tmem119 <= 1308 AND Tnfrsf12a > 24 AND Sdc4 > 3215 AND Gpr34 <= 5 AND Pkp1 <= 2 AND Igfbp2 <= 100 AND Lpcat2 <= 3 AND Fxyd3 <= 51 AND Fbp2 <= 0 AND Dpt <= 9791 AND Serping1 > 459 AND Csf1r <= 2 AND Lmna <= 7288 AND Mt2 > 863 AND Tmem119 <= 608 AND Cd79b <= 0 AND Sdc4 > 3575 AND 4632428N05Rik <= 6	Muscle
Rule1376	Dpt > 14 AND Spint2 <= 5 AND Mt2 > 784 AND Fos <= 4520 AND Arhgdib <= 219 AND C1qa <= 0 AND C1qb <= 0 AND Krt5 > 3 AND Spint2 <= 0	Muscle
Rule1377	Dpt > 14 AND Spint2 <= 5 AND Mt2 > 784 AND Fos <= 4520 AND C1qa <= 0 AND Tmem119 > 1226 AND Laptm5 <= 0 AND Hexb <= 305	Mammary
Rule1378	Dpt > 14 AND Spint2 <= 5 AND Mt2 > 784 AND Fos <= 4520 AND C1qa <= 0 AND Arhgdib <= 131 AND C1qb <= 0 AND C1qc > 0 AND Csf1r <= 1 AND C1qc <= 5 AND P2ry12 <= 0 AND Anxa8 <= 51	Muscle
Rule1379	Dpt > 14 AND Spint2 <= 5 AND Mt2 <= 111 AND Dcn > 3763 AND Krt19 > 6 AND Tmem54 > 1 AND Selplg > 1	Muscle
Rule1380	Dpt > 14 AND Spint2 <= 5 AND Mt2 <= 111 AND Dcn > 3763 AND Krt19 > 6 AND Trem2 <= 14 AND Dsp <= 0 AND Selplg <= 0 AND Anxa8 <= 0 AND Serping1 > 2766	Mammary
Rule1381	Dpt > 14 AND Mt2 <= 111 AND Epcam <= 10 AND Dcn > 4179 AND Spint2 <= 4 AND Fos <= 2385 AND Cldn7 > 6 AND Mt2 > 34	Trachea
Rule1382	Dpt > 14 AND Mt2 <= 111 AND Epcam <= 10 AND Dcn > 4179 AND Spint2 <= 4 AND Fos <= 2385 AND Ptgs1 <= 3 AND Cd79a > 2 AND Ly86 <= 0 AND Crlf1 <= 12	Lung
Rule1383	Dpt > 14 AND Mt2 <= 110 AND Epcam <= 10 AND Dcn > 4179 AND Spint2 <= 4 AND Fos <= 2385 AND Ptgs1 <= 3 AND Crlf1 <= 4 AND Serping1 > 14681 AND Dsp <= 0 AND P2ry12 <= 0 AND Adap2 <= 26 AND Laptm5 <= 0 AND Pld4 <= 0	Lung
Rule1384	Dpt > 14 AND Mt2 <= 110 AND Epcam <= 10 AND Dcn > 4179 AND Spint2 <= 3 AND Fos <= 2385 AND Ptgs1 <= 3 AND Crlf1 <= 4 AND Adap2 > 1 AND Lgals4 <= 11 AND Dsp <= 2 AND Rgs10 <= 11 AND Cldn3 <= 0 AND 9130017N09Rik <= 0 AND Tmem45b <= 0	Heart
Rule1385	Dpt > 14 AND Mt2 > 784 AND Tmem119 > 1474 AND Arhgdib <= 495 AND Dcn > 10850 AND Hexb > 86	Fat
Rule1386	Dpt > 14 AND Mt2 > 784 AND Tmem119 > 1511 AND Arhgdib > 286	Bladder
Rule1387	Dpt > 14 AND Mt2 > 784 AND Fos <= 4520 AND C1qb <= 0 AND C1qa <= 0 AND Adap2 <= 0 AND Selplg <= 0 AND Cx3cr1 > 0 AND Aqp3 <= 0 AND Grn <= 600	Muscle
Rule1388	Dpt > 14 AND Mt2 > 784 AND Fos <= 4520 AND C1qb <= 0 AND C1qa <= 0 AND Crlf1 > 1 AND Serping1 > 7107 AND Tnfrsf12a > 30	Muscle
Rule1389	Sell > 1 AND Cldn7 > 5 AND Serpinb5 <= 1 AND Aqp3 <= 260 AND Krt5 > 0	Trachea
Rule1390	Sell > 1 AND Arhgdib > 16 AND Trem2 > 4 AND Dmkn <= 1 AND C1qa <= 0 AND Hexb <= 370 AND Gpr34 <= 0	Lung
Rule1391	Sell > 1 AND Arhgdib > 16 AND Mt1 <= 3 AND Fcgr3 > 0 AND Tmem45b <= 20 AND Lmna <= 37 AND Epcam <= 15 AND 9130017N09Rik > 0 AND Hexb <= 0	Lung
Rule1392	Sell > 1 AND Arhgdib > 16 AND Mt1 <= 3 AND Fcgr3 > 0 AND Tmem45b <= 20 AND Lmna <= 37 AND Epcam <= 15 AND Tspan8 <= 0 AND Limd2 <= 653 AND Perp > 1	Fat
Rule1393	Ptprcap > 5 AND Laptm5 <= 2814 AND Lmna <= 5 AND Mt1 <= 3 AND Ptprcap > 84 AND Rac2 <= 3312 AND Sdc1 > 0 AND 4632428N05Rik <= 165 AND Cd53 <= 419 AND Sell <= 157	Marrow
Rule1394	Sell > 1 AND Arhgdib > 16 AND Mt1 <= 3 AND Fcgr3 > 0 AND Tmem45b <= 20 AND Lmna <= 37 AND Epcam <= 15 AND Tspan8 <= 0 AND Itgb5 <= 5 AND Aqp3 > 0 AND Arhgdib > 197	Marrow
Rule1395	Dpt > 14 AND Mt2 > 784 AND Fos <= 4520 AND C1qb <= 0 AND C1qa <= 0 AND Adap2 <= 0 AND Selplg <= 0 AND Cx3cr1 > 0 AND P2ry12 <= 0	Mammary
Rule1396	Dpt > 14 AND Mt2 > 784 AND Fos <= 4520 AND C1qb <= 0 AND C1qa <= 0 AND Adap2 <= 0 AND Cd79b > 0 AND Elf3 <= 0 AND Gsn <= 52734 AND 4632428N05Rik <= 40 AND Coro1a <= 1	Mammary
Rule1397	Dpt > 14 AND Mt2 > 784 AND Fos <= 4520 AND Gpr34 > 3 AND Krt14 <= 0	Trachea
Rule1398	Dpt > 14 AND Mt2 > 784 AND Fos <= 4520 AND Gpr34 <= 0 AND C1qb <= 0 AND C1qa <= 0 AND Selplg <= 0 AND Gsn > 10602 AND Gsn <= 140253 AND Siglech <= 0 AND Slc2a5 <= 0 AND P2ry12 <= 0 AND Adap2 <= 0 AND Rac2 <= 1 AND Elf3 <= 0 AND Laptm5 <= 0 AND Tmem119 <= 784 AND 9130017N09Rik > 0	Trachea
Rule1399	Dpt > 14 AND Mt2 > 784 AND Fos <= 4520 AND Gpr34 <= 0 AND C1qb <= 0 AND C1qa <= 0 AND Selplg <= 0 AND Gsn > 10602 AND Tubb6 > 35 AND Gsn <= 139910 AND P2ry12 <= 0 AND Dpt > 9306 AND Unc93b1 <= 55	Muscle
Rule1400	Dpt > 14 AND Mt2 > 784 AND Fos <= 4520 AND Gpr34 <= 0 AND C1qb <= 0 AND C1qa <= 0 AND Selplg <= 0 AND Adap2 <= 1 AND P2ry12 <= 0 AND Gsn > 10602 AND Tubb6 > 35 AND Dpt <= 9606 AND Rac2 <= 1 AND Elf3 <= 0 AND Slc2a5 <= 0 AND Laptm5 <= 0 AND Perp > 1 AND Csf1r <= 0 AND Spint2 <= 0	Trachea
Rule1401	Sell > 1 AND Arhgdib > 16 AND Trem2 > 1 AND C1qb <= 3 AND Siglech <= 0 AND Gpr34 <= 0 AND Abhd12 > 0	Fat
Rule1402	Sell > 1 AND Arhgdib > 16 AND Trem2 > 27 AND Mt1 > 63	Liver
Rule1403	Sell > 1 AND Arhgdib > 16 AND Tubb6 > 6 AND Golm1 > 2 AND Epcam <= 52 AND Dcn <= 1	Marrow
Rule1404	Dpt > 14 AND Mt2 > 784 AND Serping1 <= 9199 AND Fos <= 4520 AND Gpr34 <= 0 AND C1qb <= 0 AND Perp > 98 AND Csf1r > 0	Lung
Rule1405	Dpt > 14 AND Mt2 > 784 AND Fos <= 4520 AND Gpr34 <= 0 AND C1qb <= 0 AND C1qa > 0 AND Lgals4 <= 0	Mammary
Rule1406	Dpt > 14 AND Mt2 > 784 AND Fos <= 4499 AND Gpr34 <= 0 AND C1qb <= 0 AND Selplg <= 0 AND Adap2 <= 1 AND P2ry12 <= 0 AND Tubb6 > 191 AND Dpt <= 9606 AND Elf3 <= 0 AND Tnfrsf12a > 73 AND Slc2a5 <= 0 AND Krt8 > 0 AND Laptm5 <= 0 AND Grn <= 176 AND Dsp <= 1	Mammary
Rule1407	Sell > 1 AND Arhgdib > 16 AND Tubb6 > 5 AND Golm1 > 2 AND Abhd12 <= 2	Spleen
Rule1408	Dpt > 14 AND Mt2 > 784 AND Fos <= 4499 AND Gpr34 <= 0 AND C1qb <= 0 AND Selplg <= 0 AND Adap2 <= 1 AND Tubb6 > 191 AND Elf3 <= 0 AND Siglech <= 0 AND Rac2 > 1 AND Itgb5 > 109	Mammary
Rule1409	Dpt > 14 AND Mt2 > 784 AND Fos <= 4499 AND Gpr34 <= 0 AND C1qb <= 0 AND Selplg <= 0 AND Adap2 <= 1 AND Tubb6 > 191 AND Elf3 <= 0 AND Siglech <= 0 AND Slc2a5 <= 0 AND Dpt > 9606	Mammary
Rule1410	Dpt > 14 AND Mt2 > 784 AND Fos <= 4499 AND Gpr34 <= 0 AND C1qb <= 0 AND Selplg <= 0 AND Tubb6 > 195 AND Elf3 > 0 AND Perp <= 0 AND Cd79b <= 0 AND Gsn <= 60352 AND Lgals4 <= 1 AND Olfml3 <= 677	Mammary
Rule1411	Dpt > 14 AND Mt2 > 786 AND Fos <= 4499 AND Gpr34 <= 0 AND C1qb <= 0 AND Selplg <= 0 AND Adap2 <= 1 AND P2ry12 <= 0 AND Tubb6 > 191 AND Tnfrsf12a > 79 AND Slc2a5 <= 0 AND Ctsd > 186 AND Krt19 <= 1 AND Fcrls <= 0 AND Prss32 <= 0 AND Laptm5 <= 0 AND Hexb > 653 AND Cldn7 <= 4	Muscle
Rule1412	Dpt > 14 AND Spint2 <= 5 AND Mt2 > 786 AND Fos <= 4499 AND Gpr34 <= 0 AND C1qb <= 0 AND Selplg <= 0 AND P2ry12 <= 0 AND Slc2a5 <= 0 AND Tubb6 > 192 AND Adap2 <= 1 AND Tnfrsf12a > 79 AND Fcrls <= 0 AND Ctsd > 186 AND Krt19 <= 1 AND Prss32 <= 0 AND Laptm5 <= 0 AND Ctss <= 1 AND Limd2 <= 47 AND Ctss <= 0 AND Dmkn <= 436 AND Mt1 <= 7931 AND Krt15 <= 2 AND Itgb5 > 78 AND Aqp3 <= 0 AND Gsn > 3158 AND P…	Trachea
Rule1413	Sell > 1 AND Arhgdib > 16 AND Tubb6 > 5 AND Cd79a <= 1128 AND Col17a1 <= 0 AND Ptgs1 <= 3 AND Golm1 <= 2 AND Dpt <= 36 AND Gpr34 <= 10 AND C1qa <= 0 AND Ly86 > 6 AND Lgals4 <= 0 AND Siglech <= 26	Fat
Rule1414	Sell > 1 AND Arhgdib > 16 AND Tubb6 > 5 AND Cd79a > 29 AND Rgs10 <= 1	Muscle
Rule1415	Sell > 1 AND Arhgdib > 16 AND Tubb6 > 5 AND Serping1 <= 1000 AND Col17a1 <= 0 AND Cd79a <= 157 AND Csf1r <= 0 AND Fcgr3 <= 0 AND Krt5 <= 0 AND Mt1 > 2	Trachea
Rule1416	Sell > 1 AND Arhgdib > 16 AND P2ry13 > 12 AND Dcn <= 2 AND Perp <= 0 AND Cx3cr1 <= 0 AND Gsn > 0	Marrow
Rule1417	Ptprcap > 5 AND Laptm5 <= 2814 AND Lgals7 > 3 AND Crlf1 <= 1 AND Golm1 > 11	Trachea
Rule1418	Ptprcap > 5 AND Lpcat2 > 55 AND Trem2 <= 5 AND Aqp3 <= 0 AND Epcam <= 223 AND Fos > 454	Fat
Rule1419	Ptprcap > 5 AND Gpr34 <= 1 AND Fxyd3 > 1 AND Pigr <= 1	Thymus
Rule1420	Ptprcap > 5 AND Gpr34 <= 1 AND Lpcat2 > 3 AND Fcgr3 <= 1 AND Mt1 <= 0 AND Lpcat2 > 31	Heart
Rule1421	Ptprcap > 5 AND Gpr34 <= 1 AND Laptm5 > 2828 AND Tacstd2 <= 90 AND Fos > 510 AND C1qa > 0 AND Dpt <= 0	Kidney
Rule1422	Ptprcap > 5 AND Gpr34 <= 1 AND Laptm5 > 2814 AND Tacstd2 <= 90 AND Igfbp2 <= 0 AND Pld4 > 30	Lung
Rule1423	Ptprcap > 5 AND Gpr34 <= 1 AND Fos > 746 AND Calml3 <= 3 AND Tmem54 > 0	Fat
Rule1424	Ptprcap > 5 AND Gpr34 <= 1 AND Fos > 580 AND Krt19 > 0 AND 4632428N05Rik <= 797 AND Krt8 <= 1 AND Mt2 <= 0	Lung
Rule1425	Ptprcap > 5 AND Gpr34 <= 1 AND Fos > 584 AND Krt19 > 0 AND Lgmn <= 0 AND Ctsd <= 585	Fat
Rule1426	Ptprcap > 5 AND Gpr34 <= 1 AND Fos > 749 AND Calml3 <= 3 AND Krt19 <= 0 AND Col17a1 <= 0 AND Krt8 > 0 AND Hexb > 7 AND Spint2 > 0	Marrow
Rule1427	Ptprcap > 5 AND Gpr34 <= 1 AND Fos > 749 AND Calml3 <= 3 AND Krt19 <= 0 AND Col17a1 <= 0 AND Krt8 > 0 AND Lgals4 <= 0 AND Ctsd <= 489	Fat
Rule1428	Ptprcap > 5 AND Gpr34 <= 1 AND Fos > 749 AND Krt19 <= 0 AND Calml3 <= 0 AND Krt8 <= 0 AND Dsc3 <= 0 AND Mt2 <= 3 AND Limd2 <= 254 AND Ptprcap <= 640 AND Spint2 <= 87	Fat
Rule1429	Ptprcap > 5 AND Gpr34 <= 1 AND Mt1 <= 3 AND Fos <= 760 AND Fos <= 0 AND Krt14 <= 0 AND Golm1 <= 17 AND Mt1 <= 0 AND C1qb <= 0 AND Pkp3 > 6	Spleen
Rule1430	Dpt > 14 AND Spint2 <= 5 AND Crlf1 > 2 AND Igfbp2 > 14 AND Gsn > 7834	Trachea
Rule1431	Dpt > 14 AND Spint2 <= 5 AND Crlf1 > 2 AND Gsn <= 4843 AND Igfbp2 <= 43 AND Olfml3 > 511 AND Gpr34 <= 0	Trachea
Rule1432	Dpt > 14 AND Spint2 <= 5 AND Crlf1 > 2 AND Gsn <= 4843 AND Igfbp2 <= 43 AND Dsp <= 2 AND Arhgdib <= 99 AND Pigr <= 1 AND Epcam <= 119 AND Mt1 <= 5248 AND Perp <= 40 AND Dsp <= 0 AND Mt2 > 0 AND Unc93b1 <= 62	Muscle
Rule1433	Sell > 1 AND Krt8 > 13 AND Lgals7 <= 14 AND Aqp3 <= 260 AND Lgmn <= 0	Colon
Rule1434	Sell > 1 AND Arhgdib > 16 AND Fcgr3 > 0 AND C1qa <= 90 AND Tmem45b <= 20 AND Lmna > 37 AND C1qc <= 0 AND Cst3 > 69	Lung
Rule1435	Sell > 1 AND Arhgdib > 16 AND Fcgr3 > 0 AND C1qa > 90	Kidney
Rule1436	Sell > 1 AND Arhgdib > 16 AND Fcgr3 > 0 AND Tmem45b <= 20 AND Lmna > 62 AND Krt15 <= 0	Fat
Rule1437	Sell > 1 AND Arhgdib > 16 AND Fcgr3 > 0 AND Tmem45b <= 20 AND Lmna <= 62 AND Epcam <= 15 AND P2ry13 > 2 AND Fos > 279	Fat
Rule1438	Sell > 1 AND Arhgdib > 16 AND Fcgr3 > 0 AND Tmem45b <= 20 AND P2ry13 > 16	Trachea
Rule1439	Sell > 1 AND Arhgdib > 16 AND Fcgr3 > 0 AND Tmem45b <= 20 AND Lmna <= 62 AND Epcam <= 15 AND Dmkn > 0 AND Krt5 <= 0	Fat
Rule1440	Sell > 1 AND Arhgdib > 16 AND Fcgr3 > 0 AND Tmem45b <= 20 AND Lmna <= 62 AND Epcam <= 15 AND Pigr <= 0 AND Aqp3 > 0 AND Mt2 <= 1	Spleen
Rule1441	Sell > 1 AND Arhgdib > 16 AND Fcgr3 > 0 AND Tmem45b <= 20 AND Lmna <= 62 AND Epcam <= 15 AND Pigr <= 0 AND Gpx2 <= 0 AND Limd2 > 653 AND Arhgdib > 1298	Marrow
Rule1442	Sell > 1 AND Arhgdib > 16 AND Fcgr3 > 0 AND Tmem45b <= 20 AND Limd2 <= 653 AND Lmna <= 62 AND Epcam <= 15 AND Pigr <= 0 AND Tspan8 <= 0 AND C1qc <= 0 AND Krt15 <= 2 AND Dpt <= 1 AND C1qa <= 0 AND Cst3 <= 16 AND 4632428N05Rik > 7	Marrow
Rule1443	Ptprcap > 5 AND Gpr34 <= 1 AND Fos <= 580 AND Fos <= 0 AND Golm1 > 2 AND C1qc <= 0	Marrow
Rule1444	Dpt > 15 AND Spint2 <= 5 AND Fos > 3530 AND Dcn <= 822 AND Lpcat2 <= 93 AND Gsn > 3581 AND Sdc1 <= 3 AND Crlf1 <= 47	Lung
Rule1445	Ptprcap > 5 AND Gpr34 <= 1 AND Fos <= 580 AND Fos <= 0 AND Krt14 <= 0 AND Hexb <= 42 AND Mt1 <= 0 AND Sell <= 304 AND P2ry12 <= 0 AND Rac2 <= 808	Thymus
Rule1446	Ptprcap > 5 AND Laptm5 <= 2814 AND Gpr34 > 10 AND Krt5 <= 0 AND Abhd12 <= 114 AND 4632428N05Rik <= 13	Muscle
Rule1447	Dpt > 15 AND Spint2 <= 5 AND Fos > 3530 AND Crlf1 <= 11 AND Mt1 <= 3689 AND Fxyd3 <= 2 AND Gsn > 100389 AND Dpt > 5698 AND Lpcat2 <= 27 AND Cst3 <= 2368 AND Dcn > 20274	Fat
Rule1448	Ptprcap > 5 AND Gpr34 <= 1 AND Mt1 <= 3 AND Fos <= 760 AND Fos > 21 AND Ptprcap > 106 AND Lmna <= 209 AND C1qa > 0 AND Tnfrsf12a <= 1 AND Krt14 <= 0 AND Unc93b1 <= 0 AND Dcn <= 4 AND Itgb5 <= 0 AND Siglech <= 0	Spleen
Rule1449	Dpt > 15 AND Spint2 <= 5 AND Fos > 3530 AND Crlf1 <= 11 AND Gsn <= 103751 AND Fxyd3 <= 2 AND Lmna <= 1074 AND Cst3 > 1330 AND Sdc1 > 161 AND Hexb <= 171	Lung
Rule1450	Dpt > 15 AND Spint2 <= 5 AND Fos > 3530 AND Crlf1 <= 11 AND Gsn <= 103751 AND Fxyd3 <= 2 AND Lmna <= 1074 AND Cst3 > 1415 AND Prss32 <= 0 AND Golm1 > 2 AND Sdc4 <= 855	Fat
Rule1451	Dpt > 15 AND Spint2 <= 5 AND Fos > 3530 AND Crlf1 <= 11 AND Gsn <= 103716 AND Fxyd3 <= 2 AND Lmna <= 1074 AND Cst3 > 1423 AND Golm1 > 6 AND Dcn <= 23751	Muscle
Rule1452	Dpt > 15 AND Spint2 <= 3 AND Fos > 3530 AND Mt2 > 1914 AND Dpt > 7198 AND Krt5 <= 0 AND Cst3 <= 6208 AND Laptm5 <= 0	Mammary
Rule1453	Dpt > 15 AND Spint2 <= 3 AND Fos > 3530 AND Mt2 > 1914 AND Dmkn <= 2 AND Adap2 > 0 AND Adap2 <= 393	Fat
Rule1454	Dpt > 15 AND Spint2 <= 3 AND Fos > 3530 AND Mt2 > 1914 AND Adap2 <= 268 AND Dmkn > 2	Fat
Rule1455	Dpt > 15 AND Spint2 <= 3 AND Fos > 3530 AND Mt2 > 1914 AND Adap2 <= 268 AND Slc2a5 <= 1 AND Epcam > 0 AND Unc93b1 <= 98	Mammary
Rule1456	Dpt > 15 AND Spint2 <= 3 AND Fos > 3530 AND Mt2 > 1914 AND Adap2 <= 268 AND Slc2a5 <= 1 AND Serping1 > 10341 AND Rgs10 <= 46 AND Mt1 <= 10558	Fat
Rule1457	Dpt > 15 AND Spint2 <= 3 AND Fos > 3530 AND Mt2 > 1914 AND Adap2 <= 268 AND Serpinb5 <= 0 AND Slc2a5 <= 1 AND Lpcat2 > 1 AND Ctsd <= 396	Mammary
Rule1458	Dpt > 15 AND Spint2 <= 3 AND Fos > 3530 AND Mt2 > 1914 AND Adap2 <= 268 AND Serpinb5 <= 0 AND Slc2a5 <= 1 AND Fos <= 4499 AND Cst3 > 619 AND Golm1 <= 0	Trachea
Rule1459	Dpt > 15 AND Spint2 <= 3 AND Fos > 3530 AND Mt2 > 1914 AND Adap2 <= 268 AND Serpinb5 <= 0 AND Slc2a5 <= 1 AND Gpx2 <= 0 AND Fxyd3 <= 1 AND Sdc1 <= 2 AND Unc93b1 <= 266 AND Sdc4 > 0 AND Crlf1 <= 220 AND Krt8 <= 0	Muscle
Rule1460	Dpt > 15 AND Mt2 <= 5 AND Dcn > 4150 AND Dsc3 > 0 AND Spint2 <= 12	Fat
Rule1461	Dpt > 15 AND Mt2 <= 5 AND Dcn > 4150 AND Ptgs1 <= 3 AND Rac2 <= 26 AND Dmkn > 2	Fat
Rule1462	Dpt > 15 AND Mt2 <= 5 AND Dcn > 4150 AND Ptgs1 <= 3 AND Rac2 <= 26 AND Cst3 > 682 AND Trim29 <= 43 AND Gpx2 > 0 AND Mt1 <= 689	Heart
Rule1463	Dpt > 15 AND Mt2 <= 5 AND Dcn > 4150 AND Ptgs1 <= 3 AND Rac2 > 26	Lung
Rule1464	Dpt > 15 AND Mt2 <= 5 AND Dcn > 4150 AND Ptgs1 <= 3 AND Gpx2 > 0 AND Ctsd <= 452	Fat
Rule1465	Dpt > 15 AND Mt2 <= 5 AND Dcn > 4150 AND Ptgs1 <= 3 AND Cst3 > 557 AND Mt2 <= 3 AND Spint2 <= 1 AND P2ry12 > 4 AND Hexb <= 179	Trachea
Rule1466	Dpt > 15 AND Mt2 <= 5 AND Dcn > 4150 AND Ptgs1 <= 3 AND Cst3 > 557 AND Gsn > 8527 AND Lgals4 <= 89 AND Anxa8 <= 75 AND Trim29 <= 43 AND Cdx1 <= 0 AND C1qc <= 10 AND Dsp <= 5 AND Crlf1 <= 119 AND Fos <= 2378 AND Dmkn <= 0 AND Ly86 <= 3 AND 4632428N05Rik <= 149 AND Tspan8 <= 0 AND Ptprcap <= 0 AND Trim29 <= 0 AND Cldn7 <= 0 AND Tmem45b <= 0 AND Limd2 <= 63 AND Sdc4 <= 1100 AND Krt14 <= 0 AND Krt8 <…	Heart
Rule1467	Dpt > 15 AND Spint2 <= 3 AND Fos > 3530 AND Crlf1 <= 12 AND Gsn <= 103716 AND Fxyd3 <= 1 AND Lmna <= 1074 AND Cst3 > 1423 AND Slc2a5 <= 0 AND Olfml3 > 2082 AND Pld4 <= 0 AND Lgmn > 64	Lung
Rule1468	Dpt > 15 AND Spint2 <= 3 AND Fos > 3530 AND Crlf1 <= 12 AND Gsn <= 103716 AND Fxyd3 <= 1 AND Lmna <= 1074 AND Cst3 > 1423 AND Slc2a5 <= 0 AND Dpt > 2979 AND Epcam <= 0 AND Adap2 <= 110 AND Trem2 <= 0 AND Serpinb5 <= 0 AND Lair1 <= 0 AND Ly86 <= 0 AND Lgmn > 0 AND Fcgr3 <= 0 AND Pld4 <= 0 AND Coro1a <= 0 AND Selplg <= 0	Fat
Rule1469	Dpt > 15 AND Spint2 <= 3 AND Mt2 > 784 AND Fos <= 3518 AND Gpr34 <= 0 AND Tnfrsf12a > 1 AND C1qb > 0 AND Igfbp2 <= 0 AND Gpx2 > 0	Trachea
Rule1470	Dpt > 15 AND Spint2 <= 3 AND Mt2 > 784 AND Fos <= 3518 AND Gpr34 <= 0 AND C1qb > 0 AND Igfbp2 <= 0 AND Pkp3 <= 0 AND Sdc1 > 80 AND Cx3cr1 <= 0	Trachea
Rule1471	Dpt > 15 AND Spint2 <= 3 AND Mt2 > 784 AND Fos <= 3518 AND C1qb > 0 AND Igfbp2 > 0	Fat
Rule1472	Dpt > 15 AND Spint2 <= 3 AND Mt2 > 784 AND Fos <= 3518 AND Tnfrsf12a > 1 AND C1qb > 0 AND P2ry13 <= 0 AND Fcrls <= 0 AND Lmna <= 1606 AND Itgb5 <= 973 AND Trim29 <= 0 AND Dsp <= 0 AND Mt2 > 864	Muscle
Rule1473	Dpt > 15 AND Spint2 <= 3 AND Fos > 3530 AND Gsn <= 103716 AND Fxyd3 <= 1 AND Crlf1 <= 12 AND Lmna <= 1074 AND Cst3 > 1423 AND Dpt > 2979 AND Serpinb5 <= 0 AND Lair1 <= 0 AND Lgals7 <= 0 AND Dmkn <= 266 AND Krt19 <= 0 AND 4632428N05Rik <= 36 AND Itgb5 > 98 AND Lgals4 <= 11 AND Coro1a <= 0 AND Mt1 > 845	Heart
Rule1474	Dpt > 15 AND Spint2 <= 3 AND Fos > 3530 AND Gsn <= 103716 AND Fxyd3 <= 1 AND Crlf1 <= 11 AND Lmna <= 1074 AND Epcam <= 0 AND Coro1a > 5 AND Arhgdib <= 4	Mammary
Rule1475	Dpt > 15 AND Spint2 <= 3 AND Fos > 3530 AND Gsn <= 103716 AND Fxyd3 <= 1 AND Crlf1 <= 11 AND Lmna <= 1074 AND Epcam <= 0 AND Cst3 > 1638 AND Krt19 <= 0 AND Dcn > 13319 AND Cst3 > 1676 AND Laptm5 <= 4 AND Sdc1 <= 46 AND Tspan1 <= 0 AND Cx3cr1 <= 1 AND Krt8 <= 0 AND Grn > 246 AND Cx3cr1 <= 0	Fat
Rule1476	Fxyd3 > 1 AND Igfbp2 > 7 AND Lgals7 > 2 AND Dmkn <= 3 AND Lgals7 > 110	Mammary
Rule1477	Dpt > 15 AND Spint2 <= 3 AND Fos > 3530 AND Gsn <= 103716 AND Fxyd3 <= 1 AND Crlf1 <= 11 AND Lmna > 1440 AND Tspan8 <= 49 AND P2ry13 > 0 AND Gsn > 37047	Fat
Rule1478	Dpt > 15 AND Spint2 <= 3 AND Fos > 3530 AND Gsn <= 103716 AND Fxyd3 <= 1 AND Crlf1 <= 11 AND Lmna > 1440 AND Tspan8 <= 49 AND P2ry13 > 0	Muscle
Rule1479	Dpt > 15 AND Spint2 <= 3 AND Fos > 3530 AND Gsn <= 103716 AND Fxyd3 <= 1 AND Crlf1 <= 11 AND Lmna > 1440 AND Tspan8 > 49	Bladder
Rule1480	Dpt > 15 AND Spint2 <= 3 AND Fos > 3530 AND Gsn <= 103716 AND Fxyd3 <= 1 AND Crlf1 <= 11 AND Lmna > 1440 AND C1qb <= 0 AND Cldn3 > 0 AND Tmem119 <= 778	Heart
Rule1481	Dpt > 15 AND Spint2 <= 3 AND Fos > 3530 AND Gsn <= 103716 AND Fxyd3 <= 1 AND Crlf1 <= 11 AND Lmna > 1440 AND C1qb <= 0 AND C1qc > 0 AND C1qa <= 0	Fat
Rule1482	Dpt > 15 AND Spint2 <= 3 AND Fos > 3530 AND Gsn <= 103716 AND Fxyd3 <= 1 AND Crlf1 <= 11 AND Lmna > 1440 AND C1qb <= 0 AND C1qc <= 0 AND Lgals7 > 0	Fat
Rule1483	Dpt > 15 AND Spint2 <= 3 AND Fos > 3530 AND Gsn <= 103716 AND Fxyd3 <= 1 AND Crlf1 <= 11 AND Lmna > 1440 AND C1qb <= 0 AND C1qc <= 0 AND Serping1 <= 6136 AND Trem2 <= 0 AND Sell <= 0 AND Trim29 > 0 AND Lgals4 <= 0	Fat
Rule1484	Dpt > 15 AND Spint2 <= 3 AND Fos > 3530 AND Gsn <= 103716 AND Fxyd3 <= 1 AND Crlf1 <= 11 AND Lmna > 1440 AND C1qb <= 0 AND C1qc <= 0 AND Serping1 <= 6136 AND Trim29 <= 0 AND Trem2 <= 0 AND Sell <= 0 AND Adap2 <= 23 AND Gpr34 <= 0 AND Cx3cr1 <= 0 AND Ly86 <= 0 AND Selplg <= 0 AND Tspan1 <= 0 AND C1qa <= 0 AND Gsn > 3133 AND Cst3 > 581	Trachea
Rule1485	Fxyd3 > 1 AND Igfbp2 > 7 AND Lgals7 > 2 AND 4632428N05Rik <= 0 AND Lgals4 <= 4 AND Dmkn > 4	Tongue
Rule1486	Ptprcap > 5 AND Gpr34 <= 1 AND C1qa > 0 AND Dcn <= 8 AND Cx3cr1 <= 1 AND Ptgs1 > 0 AND Lgmn > 0	Muscle
Rule1487	Ptprcap > 5 AND Gpr34 <= 1 AND Laptm5 > 2814 AND Tacstd2 <= 90 AND Igfbp2 <= 0 AND Krt8 <= 1 AND Ctsd <= 1250	Fat
Rule1488	Tubb6 > 5 AND Tspan8 > 4 AND C1qa > 4 AND Ly86 <= 247 AND Gpr34 <= 1	Pancreas
Rule1489	Tubb6 > 5 AND Tnfrsf12a > 1 AND Tspan8 > 4 AND Dmkn > 5 AND Dpt <= 0 AND Lgals4 <= 17	Mammary
Rule1490	Sell > 1 AND Arhgdib > 16 AND Fcgr3 > 0 AND Tmem45b <= 20 AND Limd2 <= 653 AND Lmna <= 62 AND Epcam <= 15 AND Pigr <= 0 AND Tspan8 <= 0 AND C1qc <= 0 AND Cst3 > 30 AND Krt15 <= 2 AND Csf1r <= 980 AND Cd79b <= 653 AND Siglech <= 0 AND Mt1 <= 210 AND Lair1 <= 3 AND Adap2 <= 0 AND Trem2 <= 0 AND Fcrls <= 0 AND Pld4 <= 0 AND Mt1 <= 30 AND Ctss <= 42	Marrow
Rule1491	Tubb6 > 5 AND Tnfrsf12a > 1 AND Tspan8 > 4 AND Laptm5 > 2 AND Crlf1 <= 20 AND Lpcat2 <= 0	Muscle
Rule1492	Tubb6 > 5 AND Tspan8 > 4 AND Tmem45b <= 4 AND Fxyd3 > 2 AND Igfbp2 <= 173 AND Pigr <= 7 AND Golm1 <= 479 AND Olfml3 <= 1 AND Anxa8 > 1	Trachea
Rule1493	Dpt > 15 AND Spint2 > 5 AND Krt5 > 2 AND C1qa <= 0 AND Krt5 > 49	Kidney
Rule1494	Dpt > 15 AND Fos > 3530 AND Spint2 > 8 AND Selplg <= 0 AND 4632428N05Rik <= 102 AND Unc93b1 <= 15 AND Arhgdib <= 31 AND Mt2 <= 159	Lung
Rule1495	Dpt > 15 AND Fos > 3530 AND Spint2 > 8 AND Cldn7 <= 26 AND 4632428N05Rik <= 102 AND Selplg <= 0	Trachea
Rule1496	Dpt > 15 AND Fos > 3530 AND Crlf1 <= 11 AND Fxyd3 <= 1 AND Gsn <= 103716 AND Cldn7 > 31 AND Lgals4 <= 1 AND Hexb <= 117	Kidney
Rule1497	Dpt > 15 AND Fos > 3530 AND Crlf1 <= 11 AND Fxyd3 <= 1 AND Gsn <= 103716 AND Anxa8 > 9 AND Gpr34 <= 12 AND Hexb <= 248 AND Lpcat2 <= 0 AND Krt15 <= 0 AND Serping1 <= 3105	Trachea
Rule1498	Ptprcap > 5 AND Laptm5 <= 2814 AND Gpr34 > 24 AND Pld4 <= 50	Trachea
Rule1499	Ptprcap > 5 AND Laptm5 <= 2814 AND Mt1 <= 3 AND C1qa > 0 AND Ptgs1 <= 0 AND Limd2 > 867 AND Hexb <= 1	Lung
Rule1500	Ptprcap > 5 AND Laptm5 <= 2814 AND Mt1 <= 3 AND C1qa > 0 AND Ptgs1 > 0	Spleen
Rule1501	Dpt > 15 AND Fos > 3530 AND Crlf1 <= 11 AND Fxyd3 <= 1 AND Gsn <= 103716 AND Arhgdib > 17 AND Anxa8 <= 8 AND Spint2 <= 19 AND Golm1 <= 168 AND C1qa <= 3369 AND Pigr <= 0 AND Cst3 <= 609 AND Lmna > 1010	Trachea
Rule1502	Dpt > 15 AND Fos > 3530 AND Crlf1 <= 11 AND Fxyd3 <= 1 AND Gsn <= 103716 AND Cst3 <= 1114 AND Lair1 > 0 AND Serping1 <= 3200	Muscle
Rule1503	Ptprcap > 5 AND Laptm5 <= 2814 AND C1qa > 0 AND Adap2 <= 10 AND Tmem119 <= 4 AND Tspan1 <= 0 AND Epcam <= 10 AND Pld4 > 19 AND Dpt <= 0	Muscle
Rule1504	Dpt > 15 AND Fos > 3530 AND Crlf1 <= 11 AND Fxyd3 <= 1 AND Gsn <= 103716 AND Rgs10 > 122 AND Hexb <= 505 AND Adap2 <= 0 AND Fcrls <= 0	Fat
Rule1505	Ptprcap > 5 AND Laptm5 <= 2814 AND C1qa > 0 AND Adap2 <= 7 AND Tmem119 <= 4 AND Perp <= 2 AND Serping1 <= 4 AND Pld4 <= 26 AND Golm1 <= 0 AND Cx3cr1 > 0 AND Dcn <= 1	Spleen
Rule1506	Dpt > 15 AND Fos > 3530 AND Crlf1 <= 11 AND Fxyd3 <= 1 AND Gsn <= 103716 AND Tspan1 > 1 AND Lgmn > 37	Trachea
Rule1507	Dpt > 15 AND Fos > 3530 AND Crlf1 <= 11 AND Fxyd3 <= 1 AND Gsn <= 103716 AND Rgs10 > 122 AND Perp <= 0 AND Cd79b <= 0	Heart
Rule1508	Dpt > 15 AND Fos > 3530 AND Crlf1 <= 11 AND Fxyd3 <= 1 AND Gsn <= 103716 AND Anxa8 > 9 AND Arhgdib <= 41 AND Laptm5 <= 0	Fat
Rule1509	Dpt > 15 AND Fos > 3530 AND Crlf1 <= 11 AND Fxyd3 <= 1 AND Gsn <= 103716 AND Anxa8 > 9 AND Laptm5 > 0	Muscle
Rule1510	Dpt > 15 AND Fos > 3530 AND Crlf1 <= 11 AND Fxyd3 <= 1 AND Gsn <= 103716 AND Cst3 <= 1114 AND Pigr > 0 AND Rac2 <= 0 AND Lmna <= 374	Fat
Rule1511	Dpt > 15 AND Fos > 3530 AND Crlf1 <= 11 AND Fxyd3 <= 1 AND Gsn <= 103716 AND Pigr > 0 AND Lgmn > 28 AND Limd2 > 0	Bladder
Rule1512	Dpt > 15 AND Fos > 3530 AND Crlf1 <= 11 AND Fxyd3 <= 1 AND Gsn <= 103716 AND Cst3 <= 1114 AND Mt1 > 3507 AND Ly86 <= 0 AND Pkp3 <= 0 AND Lpcat2 <= 246 AND Igfbp2 <= 0 AND Mt2 <= 2939 AND Krt14 <= 4 AND Siglech <= 0 AND Fcrls <= 0 AND 4632428N05Rik <= 43	Mammary
Rule1513	Dpt > 15 AND Fos > 3530 AND Crlf1 <= 11 AND Fxyd3 <= 1 AND Gsn <= 103658 AND Spint2 <= 2 AND Cst3 <= 563 AND Arhgdib <= 16 AND Dcn > 4350 AND Mt1 > 85 AND Fbp2 <= 0 AND Epcam > 0 AND Lgmn > 38	Mammary
Rule1514	Dpt > 15 AND Fos > 3530 AND Crlf1 <= 11 AND Fxyd3 <= 1 AND Gsn <= 103658 AND Spint2 <= 2 AND Cst3 <= 1610 AND Anxa8 <= 8 AND Arhgdib <= 34 AND Grn > 1615	Fat
Rule1515	Ptprcap > 5 AND Laptm5 <= 2814 AND C1qa > 0 AND Adap2 <= 7 AND Tmem119 <= 4 AND Perp <= 2 AND Epcam <= 21 AND Golm1 <= 0 AND Tspan1 <= 0 AND Pld4 <= 26 AND Krt8 <= 0 AND Limd2 <= 27 AND Selplg > 77 AND Dpt <= 0	Kidney
Rule1516	Ptprcap > 5 AND Laptm5 <= 2814 AND Mt1 <= 3 AND Fos <= 760 AND C1qa > 0 AND Lair1 <= 208 AND Pld4 <= 26 AND Fcgr3 <= 1 AND Serping1 > 0 AND Rac2 <= 234	Fat
Rule1517	Ptprcap > 5 AND Laptm5 <= 2814 AND Mt1 <= 3 AND Fos <= 760 AND Lmna <= 6 AND Cd79b > 917 AND Golm1 <= 13 AND Cldn3 <= 0 AND C1qb > 0 AND 4632428N05Rik <= 1	Spleen
Rule1518	Fxyd3 > 1 AND Igfbp2 > 7 AND Lgals7 > 3 AND Spint2 > 7	Skin
Rule1519	Dpt > 15 AND Fos > 3530 AND Crlf1 <= 11 AND Fxyd3 <= 1 AND Gsn <= 103658 AND Spint2 <= 2 AND Cst3 <= 807 AND Arhgdib > 36 AND P2ry12 <= 0 AND Unc93b1 <= 47	Fat
Rule1520	Dpt > 15 AND Fos > 3530 AND Crlf1 <= 11 AND Fxyd3 <= 1 AND Gsn <= 103658 AND Spint2 <= 2 AND Arhgdib > 1 AND Anxa8 > 8	Bladder
Rule1521	Dpt > 15 AND Fos > 3530 AND Crlf1 <= 11 AND Fxyd3 <= 1 AND Gsn <= 103658 AND Spint2 <= 2 AND Cst3 <= 807 AND Arhgdib <= 36 AND Dcn > 4350 AND Epcam <= 0 AND Csf1r <= 1 AND Hexb > 449 AND Krt8 <= 0 AND Hexb <= 551	Muscle
Rule1522	Dpt > 15 AND Fos > 3530 AND Crlf1 <= 11 AND Fxyd3 <= 1 AND Gsn <= 103658 AND Spint2 <= 2 AND Cst3 <= 807 AND Arhgdib <= 36 AND C1qb <= 3 AND Dcn > 4350 AND Epcam <= 0 AND Mt1 > 84 AND Crlf1 > 0 AND Tnfrsf12a <= 163	Fat
Rule1523	Dpt > 15 AND Fos > 3530 AND Crlf1 <= 11 AND Fxyd3 <= 1 AND Gsn <= 103658 AND Spint2 <= 2 AND Cst3 <= 807 AND Arhgdib <= 36 AND C1qb <= 3 AND Dcn > 4350 AND Crlf1 <= 0 AND Epcam <= 0 AND Mt1 > 84 AND P2ry12 <= 69 AND Krt5 > 0	Fat
Rule1524	Fxyd3 > 1 AND Igfbp2 > 7 AND Calml3 <= 3 AND Cx3cr1 <= 39 AND Pigr <= 30 AND Crlf1 <= 1 AND Lgals7 <= 3 AND Dpt <= 2 AND Krt14 <= 85 AND Lmna > 0	Bladder
Rule1525	Fxyd3 > 1 AND Lgals7 > 24 AND Pigr > 1	Spleen
Rule1526	Fxyd3 > 1 AND Lgals7 > 24 AND Pkp1 <= 1046 AND Tmem119 > 4 AND Lgmn <= 3	Heart
Rule1527	Fxyd3 > 1 AND Lgals7 > 24 AND Pkp1 <= 1046 AND Calml3 <= 74 AND Csf1r <= 3 AND Gpx2 <= 10 AND Ly86 <= 0 AND Tmem54 <= 50 AND Calml3 <= 1 AND Epcam > 1 AND Lpcat2 <= 31	Mammary
Rule1528	Fxyd3 > 1 AND Lgals7 > 73 AND Gpx2 <= 274 AND Dcn <= 7 AND Tspan8 <= 0 AND Tnfrsf12a <= 1828	Skin
Rule1529	Fxyd3 > 1 AND Serpinb5 <= 0 AND Epcam > 133 AND Lgals4 <= 130 AND Tspan1 <= 4 AND Igfbp2 <= 273 AND Sdc4 <= 2785 AND Cst3 > 6 AND Tacstd2 <= 0	Pancreas
Rule1530	Sell > 2 AND Mt2 <= 3 AND Mt1 <= 3 AND Gsn > 545 AND Lgals4 <= 1 AND Cd53 > 7 AND Fcgr3 <= 545 AND Arhgdib > 309	Marrow
Rule1531	Ptprcap > 5 AND Laptm5 <= 2814 AND Mt1 <= 3 AND Fos <= 760 AND Lmna <= 6 AND Cd79b > 917 AND C1qb <= 0 AND Golm1 <= 13 AND Cldn3 <= 0 AND C1qc > 0 AND Ctsd <= 0	Lung
Rule1532	Ptprcap > 5 AND Laptm5 <= 2814 AND Mt2 > 2 AND Adap2 <= 9 AND Pld4 > 1	Lung
Rule1533	Ptprcap > 5 AND Laptm5 <= 2814 AND Mt1 <= 3 AND Fos <= 760 AND Lmna <= 6 AND Ptprcap > 64 AND C1qa > 0 AND Lair1 <= 208 AND Krt14 <= 0 AND Mt2 <= 0	Marrow
Rule1534	Ptprcap > 5 AND Laptm5 <= 2814 AND Mt1 <= 3 AND Fos <= 760 AND Lmna <= 6 AND Krt5 <= 0 AND Perp <= 0 AND Grn > 594 AND Pkp3 <= 145	Marrow
Rule1535	Ptprcap > 5 AND Laptm5 <= 2814 AND Mt1 <= 3 AND Fos <= 760 AND Lmna <= 6 AND Krt5 <= 0 AND Perp <= 0 AND Tmem119 <= 0 AND Limd2 > 136 AND Arhgdib <= 32 AND Rgs10 <= 1	Liver
Rule1536	Ptprcap > 5 AND Laptm5 <= 2814 AND Mt1 <= 3 AND C1qa > 0 AND Lair1 <= 208 AND Rgs10 <= 13 AND Serping1 <= 0 AND Tnfrsf12a <= 1	Fat
Rule1537	Ptprcap > 5 AND Laptm5 <= 2814 AND Mt1 <= 3 AND Calml3 > 0 AND Gpr34 <= 0 AND Calml3 <= 3	Muscle
Rule1538	Ptprcap > 5 AND Laptm5 <= 2814 AND Mt1 <= 3 AND Fos <= 760 AND Lmna <= 6 AND Perp <= 0 AND Krt5 <= 0 AND Tmem119 <= 0 AND Fos > 3 AND Coro1a > 236 AND Cldn3 <= 0 AND Cd53 <= 1 AND Unc93b1 > 44	Spleen
Rule1539	Tubb6 > 5 AND Tnfrsf12a > 1 AND Tspan8 > 19 AND Dmkn > 246	Pancreas
Rule1540	Tubb6 > 5 AND Tnfrsf12a > 1 AND Tspan8 > 19 AND Adap2 > 0 AND Lgmn <= 28	Fat
Rule1541	Tubb6 > 5 AND Tnfrsf12a > 1 AND Tspan8 > 19 AND Dcn > 296 AND Tmem119 <= 443 AND Serping1 > 71	Bladder
Rule1542	Tubb6 > 5 AND Tnfrsf12a > 1 AND Fos <= 3412 AND Cst3 > 686 AND Gsn > 86626 AND Mt2 <= 789 AND Dpt > 2537 AND Ptgs1 <= 10 AND Ctsd <= 3446 AND Lgals4 <= 0 AND Epcam <= 1 AND Krt5 <= 0 AND Golm1 <= 3	Heart
Rule1543	Tubb6 > 5 AND Tnfrsf12a > 1 AND Fos <= 3412 AND Lmna > 501 AND Tacstd2 > 33 AND Dsc3 <= 4	Mammary
Rule1544	Tubb6 > 5 AND Tnfrsf12a > 1 AND Fos <= 3412 AND Lmna > 501 AND Olfml3 <= 1179 AND Tubb6 <= 1603 AND Cst3 > 686 AND Tspan8 <= 0 AND Fos > 4 AND Rac2 <= 699 AND Dmkn <= 1 AND Mt1 <= 2480 AND Mt1 > 3 AND Lgals7 <= 0 AND Calml3 <= 0 AND Slc2a5 <= 0 AND Tacstd2 <= 0 AND Krt15 <= 0 AND Perp <= 166 AND Gsn <= 94963 AND Krt14 <= 2 AND Arhgdib <= 1125 AND Igfbp2 <= 0 AND Dcn <= 12905 AND Grn > 48 AND Cst3…	Trachea
Rule1545	Ptprcap > 5 AND Laptm5 <= 2814 AND Mt1 <= 3 AND Fos <= 734 AND Lmna <= 6 AND Fos <= 2 AND P2ry12 <= 0 AND Krt14 <= 1 AND Rac2 > 511 AND C1qc <= 0 AND Ptprcap > 106	Spleen
Rule1546	Ptprcap > 5 AND Laptm5 <= 2814 AND Mt1 <= 3 AND Fos <= 5 AND Lpcat2 <= 0 AND Krt19 <= 0 AND Epcam <= 0 AND P2ry12 <= 0 AND Fos > 0	Fat
Rule1547	Dpt > 14 AND Fos > 3530 AND Crlf1 <= 11 AND Fxyd3 <= 1 AND Gsn <= 103658 AND Spint2 <= 2 AND Mt2 > 9 AND Cst3 <= 807 AND Arhgdib <= 36 AND C1qb <= 3 AND Crlf1 <= 0 AND Gsn > 3314 AND P2ry12 <= 69 AND Adap2 > 2 AND Lgmn <= 216	Fat
Rule1548	Dpt > 14 AND Spint2 <= 3 AND Fos > 3530 AND Crlf1 <= 11 AND Fxyd3 <= 1 AND Gsn <= 103658 AND C1qb > 3 AND Lgmn <= 3	Lung
Rule1549	Dpt > 14 AND Spint2 <= 3 AND Fos > 3530 AND Crlf1 <= 11 AND Fxyd3 <= 1 AND Gsn <= 103658 AND Cst3 <= 807 AND Arhgdib > 36	Heart
Rule1550	Dpt > 14 AND Fos > 3530 AND Crlf1 <= 11 AND Fxyd3 <= 1 AND Gsn <= 103658 AND Spint2 > 25 AND 4632428N05Rik <= 70	Muscle
Rule1551	Dpt > 14 AND Spint2 <= 3 AND Fos > 3530 AND Crlf1 <= 11 AND Fxyd3 <= 1 AND Gsn <= 103658 AND Cst3 <= 807 AND Adap2 <= 1 AND Gsn > 3314 AND Crlf1 > 0	Muscle
Rule1552	Dpt > 14 AND Spint2 <= 3 AND Fos > 3530 AND Crlf1 <= 11 AND Fxyd3 <= 1 AND Gsn <= 103658 AND Cst3 <= 807 AND Adap2 <= 1 AND Gsn > 3314 AND Cldn7 > 3 AND Lgals4 <= 11	Fat
Rule1553	Dpt > 14 AND Spint2 <= 3 AND Fos > 3530 AND Crlf1 <= 11 AND Fxyd3 <= 1 AND Gsn <= 103658 AND Cst3 <= 807 AND Adap2 <= 1 AND Gsn > 3314 AND Gpx2 > 0 AND Lmna > 192	Mammary
Rule1554	Ptprcap > 5 AND Laptm5 <= 2814 AND Mt1 <= 3 AND Fos <= 5 AND Fos > 1 AND Dcn <= 0	Trachea
Rule1555	Ptprcap > 5 AND Laptm5 <= 2814 AND Mt1 <= 3 AND Fos <= 734 AND Lmna <= 6 AND Fos <= 1 AND Cst3 <= 11 AND P2ry12 <= 0	Liver
Rule1556	Ptprcap > 5 AND Laptm5 <= 2814 AND Mt1 <= 3 AND Fos <= 734 AND Lmna <= 6 AND Krt5 <= 0 AND Perp <= 0 AND Tmem119 <= 0 AND Coro1a > 236 AND Cd53 <= 1 AND Ctss <= 0	Thymus
Rule1557	Ptprcap > 5 AND Laptm5 <= 2814 AND Mt1 <= 3 AND Fos <= 734 AND Lmna <= 6 AND Krt5 <= 0 AND Perp <= 0 AND Tmem119 <= 0 AND Limd2 > 171 AND Tspan8 <= 2 AND Crlf1 <= 0 AND Lgmn > 175 AND Unc93b1 > 36	Fat
Rule1558	Ptprcap > 5 AND Laptm5 <= 2814 AND Mt1 <= 3 AND Fos <= 734 AND Lmna <= 6 AND Krt5 <= 0 AND Perp <= 0 AND Tmem119 <= 0 AND Limd2 > 171 AND Tspan8 <= 2 AND Crlf1 <= 0 AND Unc93b1 > 1068 AND Hexb <= 37 AND Ctsd <= 0	Lung
Rule1559	Ptprcap > 5 AND Laptm5 <= 2814 AND Mt1 <= 3 AND Fos <= 734 AND Lmna <= 6 AND Krt5 <= 0 AND Perp <= 0 AND Tmem119 <= 0 AND Limd2 > 171 AND Tspan8 <= 2 AND Crlf1 <= 0 AND Dmkn <= 0 AND Krt15 <= 1 AND Tspan1 > 0 AND Tubb6 <= 0 AND Epcam <= 0	Marrow
Rule1560	Ptprcap > 5 AND Laptm5 <= 2814 AND Mt1 <= 3 AND Fos <= 734 AND Lmna <= 6 AND Krt5 <= 0 AND Perp <= 0 AND Tmem119 <= 0 AND Limd2 > 171 AND Tspan8 <= 2 AND Crlf1 <= 0 AND Dmkn <= 0 AND Krt15 <= 1 AND Krt19 > 0	Spleen
Rule1561	Dpt > 14 AND Spint2 <= 3 AND Fos > 3530 AND Crlf1 <= 11 AND Fxyd3 <= 1 AND Gsn <= 103658 AND Cst3 <= 807 AND Adap2 <= 1 AND Gsn > 3314 AND Mt1 > 84 AND Cldn7 <= 3 AND Rgs10 <= 17 AND Cd79b <= 0 AND Spint2 > 0 AND Krt15 <= 0	Mammary
Rule1562	Dpt > 14 AND Spint2 <= 3 AND Fos > 3530 AND Crlf1 <= 11 AND Fxyd3 <= 1 AND Gsn <= 103658 AND Cst3 <= 1638 AND Dcn > 4350 AND Mt1 <= 1631 AND Cldn3 > 2 AND Tmem119 <= 2	Trachea
Rule1563	Dpt > 14 AND Spint2 <= 3 AND Fos > 3530 AND Crlf1 <= 11 AND Fxyd3 <= 1 AND Gsn <= 103658 AND Cst3 <= 1638 AND Dcn > 4350 AND Gsn <= 80188 AND Mt1 <= 1631 AND Krt8 <= 58 AND P2ry12 <= 73 AND Pigr <= 0 AND Perp > 5 AND Hexb <= 45	Fat
Rule1564	Dpt > 14 AND Spint2 <= 3 AND Fos > 3530 AND Crlf1 <= 11 AND Fxyd3 <= 1 AND Gsn <= 103658 AND Cst3 <= 1638 AND Dcn > 4350 AND Gsn <= 80188 AND Mt1 <= 1631 AND Perp <= 5 AND Krt8 <= 58 AND P2ry12 <= 73 AND Pigr <= 0 AND Cst3 <= 290 AND Krt8 <= 1 AND Laptm5 > 0	Fat
Rule1565	Dpt > 14 AND Spint2 <= 3 AND Fos > 3530 AND Crlf1 <= 11 AND Fxyd3 <= 1 AND Gsn <= 103658 AND Cst3 <= 1638 AND Dcn > 4350 AND Cst3 <= 807 AND Adap2 <= 27 AND Cldn7 <= 3 AND Epcam > 0 AND Ctsd > 534	Fat
Rule1566	Dpt > 14 AND Spint2 <= 3 AND Fos > 3530 AND Crlf1 <= 11 AND Fxyd3 <= 1 AND Gsn <= 103658 AND Cst3 <= 1638 AND Dcn > 4350 AND Gsn <= 80188 AND Cst3 > 807 AND Krt8 <= 1 AND Dmkn <= 22 AND Mt1 <= 1995 AND Sdc1 <= 98 AND Cdx1 <= 0 AND Krt19 <= 0 AND Dmkn <= 2 AND Cx3cr1 <= 0	Fat
Rule1567	Dpt > 14 AND Spint2 <= 3 AND Tnfrsf12a <= 1 AND Dcn > 836 AND Crlf1 <= 1 AND Col17a1 > 67 AND Selplg <= 0	Lung
Rule1568	Dpt > 14 AND Spint2 <= 3 AND Tnfrsf12a <= 1 AND Dcn > 836 AND Crlf1 <= 1 AND Adap2 > 1 AND Mt1 <= 6358 AND Col17a1 <= 4 AND Cldn3 <= 0 AND Dmkn <= 29 AND Ptgs1 <= 83 AND Laptm5 <= 2 AND Gpr34 <= 4 AND 9130017N09Rik <= 2 AND Cldn7 <= 7 AND Fos <= 2643 AND Tacstd2 <= 0 AND Lgals7 <= 0 AND Ptgs1 <= 4 AND Tubb6 <= 465 AND Dsp <= 4 AND 4632428N05Rik <= 74	Heart
Rule1569	Dpt > 14 AND Spint2 <= 3 AND Tnfrsf12a <= 1 AND Dcn > 821 AND Fxyd3 > 11 AND Serping1 > 281	Heart
Rule1570	Dpt > 14 AND Spint2 <= 3 AND Tnfrsf12a <= 1 AND Dcn > 821 AND Crlf1 <= 1 AND Fxyd3 <= 23 AND Cldn3 > 9 AND Anxa8 <= 0 AND Tmem119 <= 0 AND Dmkn <= 96 AND Itgb5 > 72	Trachea
Rule1571	Dpt > 14 AND Spint2 <= 3 AND Tnfrsf12a <= 1 AND Dcn > 821 AND Crlf1 <= 1 AND Fxyd3 <= 23 AND Dmkn > 3 AND Krt19 <= 0 AND Adap2 <= 4	Fat
Rule1572	Dpt > 14 AND Spint2 <= 3 AND Tnfrsf12a <= 1 AND Dcn > 821 AND Crlf1 <= 1 AND Fxyd3 <= 23 AND Fos <= 208 AND Tmem54 <= 0 AND Cst3 > 183 AND Mt1 <= 2235 AND Adap2 <= 2 AND Lair1 > 0	Heart
Rule1573	Dpt > 14 AND Spint2 <= 3 AND Tnfrsf12a <= 1 AND Dcn > 821 AND Fxyd3 > 23	Trachea
Rule1574	Dpt > 14 AND Spint2 <= 3 AND Tnfrsf12a <= 1 AND Dcn > 821 AND Crlf1 <= 1 AND Fos <= 208 AND Tmem54 <= 0 AND Krt14 > 2 AND Ctss <= 0	Muscle
Rule1575	Dpt > 14 AND Spint2 <= 3 AND Tnfrsf12a <= 1 AND Dcn > 836 AND Crlf1 <= 1 AND Fos <= 205 AND Tmem54 <= 0 AND Adap2 > 2 AND Ptgs1 <= 73 AND Cldn3 <= 0 AND Lgals4 <= 7 AND Tmem119 > 0	Heart
Rule1576	Dpt > 14 AND Spint2 <= 3 AND Tnfrsf12a <= 1 AND Dcn > 836 AND Crlf1 <= 1 AND Adap2 > 2 AND Cldn7 > 0 AND Hexb <= 6	Fat
Rule1577	Dpt > 14 AND Spint2 <= 3 AND Tnfrsf12a <= 1 AND Dcn > 836 AND Crlf1 <= 1 AND Adap2 > 2 AND Cldn7 <= 0 AND Dpt > 2790 AND Col17a1 <= 4 AND 4632428N05Rik <= 408	Heart
Rule1578	Dpt > 14 AND Spint2 <= 3 AND Mt2 > 99 AND Fos > 3508 AND Pigr <= 1 AND Mt2 > 2318 AND Olfml3 > 11 AND C1qb <= 0	Trachea
Rule1579	Dpt > 14 AND Spint2 <= 3 AND Mt2 > 99 AND Fos > 3508 AND Pigr <= 1 AND Dmkn > 8 AND Arhgdib <= 3 AND Perp <= 3 AND P2ry12 <= 1 AND Tnfrsf12a > 8 AND Dpt <= 5620	Fat
Rule1580	Dpt > 14 AND Spint2 <= 3 AND Mt2 > 99 AND Fos > 3508 AND Pigr <= 1 AND Dmkn > 22 AND Cst3 > 749	Bladder
Rule1581	Dpt > 14 AND Spint2 <= 3 AND Mt2 > 99 AND Gsn > 99507 AND Ctss <= 25 AND Fos > 12021 AND Crlf1 <= 305 AND Tacstd2 <= 0 AND Mt1 > 4951 AND Lgals7 <= 0 AND Golm1 <= 37	Muscle
Rule1582	Dpt > 14 AND Spint2 <= 3 AND Mt2 > 99 AND Gsn > 99507 AND Ctss <= 25 AND Fos > 10268 AND Crlf1 <= 3 AND Epcam <= 0 AND Aqp3 <= 0 AND Tacstd2 <= 0 AND Sdc4 <= 1117 AND Cd79a <= 0 AND Serpinb5 <= 0 AND Sell <= 0 AND Krt19 <= 0 AND Golm1 <= 89	Fat
Rule1583	Dpt > 14 AND Spint2 <= 3 AND Mt2 > 99 AND Gsn > 99507 AND Ctss > 5 AND P2ry12 <= 1	Trachea
Rule1584	Dpt > 14 AND Spint2 <= 3 AND Mt2 > 99 AND Gsn > 99507 AND Dpt <= 4912 AND Serping1 > 5469 AND Unc93b1 <= 264 AND Cd79b <= 0 AND Pld4 <= 1 AND Cd79a <= 1 AND C1qb <= 2 AND Rgs10 <= 162 AND Dmkn <= 0 AND Col17a1 <= 0 AND Fos <= 24303 AND Ctss <= 1 AND Anxa8 <= 6	Lung
Rule1585	Dpt > 14 AND Mt2 > 99 AND Tnfrsf12a > 1 AND Adap2 <= 0 AND Fcrls > 0 AND Mt2 > 1729 AND Crlf1 > 12	Trachea
Rule1586	Dpt > 14 AND Mt2 > 99 AND Fcrls > 0 AND Spint2 <= 110 AND Mt1 > 4687 AND Tmem119 <= 299 AND Dcn <= 29617 AND Cst3 > 821	Muscle
Rule1587	Dpt > 14 AND Mt2 > 99 AND Fcrls > 0 AND Spint2 <= 110 AND Mt1 > 4923 AND Tmem119 <= 299	Mammary
Rule1588	Dpt > 14 AND Mt2 > 99 AND Fcrls > 0 AND Spint2 <= 110 AND Slc2a5 > 6 AND Epcam > 1	Muscle
Rule1589	Dpt > 14 AND Mt2 > 99 AND Fcrls > 0 AND Spint2 <= 110 AND Slc2a5 <= 6 AND Fos > 755 AND Itgb5 > 905 AND Pld4 <= 0	Heart
Rule1590	Dpt > 14 AND Mt2 > 99 AND Fcrls > 0 AND Spint2 <= 110 AND Slc2a5 <= 6 AND Fos > 755 AND Gpr34 <= 2 AND Fcrls <= 2 AND Pkp3 <= 0 AND Gsn <= 39848	Fat
Rule1591	Dpt > 14 AND Mt2 > 99 AND Fcrls > 0 AND Spint2 <= 110 AND Lgals4 <= 0 AND Ptprcap <= 0 AND Fos > 7949 AND Itgb5 <= 898	Fat
Rule1592	Dpt > 14 AND Mt2 > 99 AND Fcrls > 0 AND Spint2 <= 110 AND Slc2a5 <= 6 AND Dmkn > 0	Fat
Rule1593	Dpt > 14 AND Mt2 > 99 AND Fcrls > 0 AND Spint2 <= 110 AND Slc2a5 <= 6 AND Ptprcap <= 0 AND Cd79a <= 0 AND Dpt <= 261 AND Unc93b1 > 0	Fat
Rule1594	Dpt > 14 AND Mt2 > 99 AND Fcrls > 0 AND Slc2a5 <= 6 AND Spint2 <= 110 AND Ptprcap <= 0 AND Limd2 <= 13 AND Siglech <= 2 AND Col17a1 <= 0 AND Cst3 > 266 AND Ptgs1 <= 2 AND Mt2 <= 1254	Heart
Rule1595	Dpt > 14 AND Mt2 > 99 AND Spint2 > 17 AND Prss32 <= 0 AND Cd79a <= 0 AND C1qc <= 0 AND Serping1 > 3865	Lung
Rule1596	Dpt > 14 AND Mt2 > 99 AND Fos > 3508 AND Pigr <= 27 AND Dmkn <= 23 AND Gsn > 121471 AND Cldn7 <= 0 AND Crlf1 <= 204 AND Lpcat2 <= 25 AND Lmna <= 3523 AND Cst3 > 923 AND Fos > 24062 AND Grn > 552	Fat
Rule1597	Dpt > 14 AND Mt2 > 99 AND Adap2 <= 0 AND Tnfrsf12a > 1 AND Cst3 <= 649 AND Ly86 > 0 AND Rgs10 <= 11 AND Fos <= 1507 AND Selplg <= 0 AND Hexb <= 33	Muscle
Rule1598	Dpt > 14 AND Mt2 > 99 AND Adap2 <= 0 AND Tnfrsf12a > 1 AND Cst3 <= 649 AND Ly86 > 0 AND Rgs10 <= 11 AND Olfml3 <= 104	Mammary
Rule1599	Ptprcap > 5 AND Laptm5 <= 2814 AND Mt1 <= 3 AND Fos <= 734 AND Lmna <= 3 AND Krt5 <= 0 AND Perp <= 0 AND Tmem119 <= 0 AND Coro1a > 237 AND Cldn3 <= 0 AND Limd2 > 890 AND Siglech <= 0 AND Coro1a > 1126 AND Grn <= 65	Spleen
Rule1600	Dpt > 14 AND Mt2 > 99 AND Adap2 <= 0 AND Fos <= 3508 AND Tnfrsf12a > 1 AND Cst3 > 649 AND Itgb5 > 1490 AND Unc93b1 <= 488 AND Fos <= 836	Heart
Rule1601	Dpt > 14 AND Mt2 > 99 AND Adap2 <= 0 AND Tnfrsf12a > 1 AND Cst3 <= 649 AND Ly86 > 0 AND Selplg > 0	Lung
Rule1602	Dpt > 14 AND Mt2 > 99 AND Fos > 3508 AND Pigr <= 27 AND Dmkn <= 23 AND Gsn > 125014 AND Cldn7 <= 0 AND Col17a1 > 0	Fat
Rule1603	Dpt > 14 AND Mt2 > 99 AND Adap2 <= 0 AND Tnfrsf12a > 1 AND Cst3 <= 649 AND Dcn <= 445 AND Limd2 <= 6 AND Gpr34 <= 0 AND C1qc <= 0 AND Rgs10 <= 38 AND Lgals4 <= 1 AND Crlf1 <= 299 AND C1qb <= 0 AND Csf1r <= 0 AND Fos > 30	Trachea
Rule1604	Dpt > 16 AND Mt2 > 99 AND Adap2 <= 0 AND Tnfrsf12a > 1 AND Cst3 <= 504 AND Csf1r > 3	Trachea
Rule1605	Dpt > 16 AND Mt2 > 103 AND Cst3 <= 492 AND C1qc > 0 AND Ly86 <= 0 AND Fos <= 227 AND Dpt <= 1066	Muscle
Rule1606	Dpt > 16 AND Mt2 > 103 AND Cst3 <= 492 AND C1qc > 0 AND Fos <= 307 AND Csf1r <= 0	Mammary
Rule1607	Dpt > 16 AND Mt2 > 103 AND Adap2 <= 0 AND Tnfrsf12a > 1 AND Cst3 <= 504 AND C1qc > 0 AND Lmna <= 437 AND Dpt > 462	Fat
Rule1608	Dpt > 16 AND Mt2 > 103 AND Adap2 <= 0 AND Tnfrsf12a > 1 AND Cst3 <= 504 AND C1qc > 0 AND Abhd12 <= 0	Muscle
Rule1609	Dpt > 16 AND Mt2 > 99 AND Cst3 <= 492 AND C1qc > 0 AND C1qc <= 3 AND Fos > 122 AND Cd53 <= 0 AND Lgmn <= 3	Fat
Rule1610	Dpt > 16 AND Mt2 > 99 AND Cst3 <= 492 AND C1qc > 0 AND C1qc <= 3 AND Krt14 <= 0	Lung
Rule1611	Dpt > 16 AND Mt2 > 99 AND Cst3 <= 492 AND Fos <= 1862 AND Ly86 > 0 AND Tmem119 > 0	Heart
Rule1612	Dpt > 16 AND Mt2 > 99 AND Cst3 <= 492 AND Gsn <= 322 AND Serping1 > 80	Muscle
Rule1613	Dcn > 665 AND Gsn <= 38 AND Igfbp2 <= 493 AND Cst3 > 320 AND Serping1 <= 3902 AND Mt2 <= 11	Heart
Rule1614	Dpt > 16 AND Mt2 > 99 AND Cst3 <= 492 AND Adap2 <= 12 AND Fos <= 1862 AND Perp > 54 AND Olfml3 <= 58	Trachea
Rule1615	Dpt > 16 AND Mt2 > 99 AND Cst3 <= 492 AND Adap2 <= 12 AND Fos <= 1862 AND C1qa <= 0 AND Perp > 19 AND Hexb <= 41	Mammary
Rule1616	Dpt > 16 AND Mt2 > 99 AND Cst3 <= 492 AND Spint2 > 17 AND Crlf1 <= 1	Pancreas
Rule1617	Dpt > 16 AND Mt2 > 99 AND Cst3 <= 492 AND Fos <= 1862 AND Perp > 2 AND Olfml3 <= 58	Trachea
Rule1618	Dpt > 16 AND Mt2 > 99 AND Cst3 <= 492 AND Crlf1 > 0 AND Igfbp2 <= 42 AND Gpx2 <= 0 AND Gsn <= 21150 AND Tmem119 <= 144 AND Golm1 <= 0 AND Gsn > 623 AND Ptgs1 <= 25 AND Mt2 <= 3584	Muscle
Rule1619	Dpt > 16 AND Mt2 > 99 AND Cst3 <= 492 AND Epcam <= 2 AND Crlf1 > 0 AND Limd2 <= 10 AND Perp <= 0 AND Cldn7 <= 0	Trachea
Rule1620	Dcn > 665 AND Dpt <= 19 AND Gsn > 103 AND Dsp > 25 AND Lgals4 <= 0 AND Olfml3 <= 0	Lung
Rule1621	Dcn > 665 AND Serping1 <= 58 AND Gsn > 38 AND Cd53 <= 65 AND Ptgs1 > 303 AND Mt2 <= 1	Heart
Rule1622	Dcn > 665 AND Serping1 <= 58 AND Limd2 <= 115 AND Laptm5 <= 4 AND Gsn > 38 AND Ptgs1 <= 303 AND Dpt <= 2773 AND P2ry12 <= 0 AND Sdc4 > 18 AND Cst3 > 176 AND Ly86 <= 0 AND Tspan8 <= 114 AND Dcn <= 8523	Trachea
Rule1623	Dpt > 16 AND Mt2 > 99 AND Cst3 <= 492 AND Epcam > 2	Trachea
Rule1624	Dpt > 16 AND Mt2 > 99 AND Cst3 <= 492 AND Adap2 <= 23 AND Arhgdib > 100 AND Lgmn <= 25	Pancreas
Rule1625	Dpt > 16 AND Mt2 > 99 AND Cst3 <= 492 AND Tmem54 <= 4 AND Adap2 <= 23 AND Anxa8 > 3 AND 4632428N05Rik <= 2 AND 4632428N05Rik <= 0 AND Sdc4 > 44 AND Tnfrsf12a <= 326	Muscle
Rule1626	Dpt > 14 AND Mt2 > 99 AND Cst3 <= 492 AND Adap2 <= 23 AND Tmem54 <= 4 AND Laptm5 > 1 AND Rac2 <= 0	Muscle
Rule1627	Dpt > 14 AND Mt2 > 99 AND Cst3 <= 492 AND Adap2 <= 23 AND Tmem54 <= 4 AND Fos > 1862 AND Krt8 > 1	Mammary
Rule1628	Dpt > 14 AND Spint2 > 5 AND Rac2 > 43 AND Lgals4 <= 32	Fat
Rule1629	Dpt > 14 AND Spint2 > 5 AND Fcgr3 <= 0 AND Serpinb5 <= 24 AND 9130017N09Rik <= 272 AND Gpr34 > 0	Heart
Rule1630	Dpt > 14 AND Spint2 > 5 AND Lpcat2 > 108 AND Hexb <= 5174	Thymus
Rule1631	Dpt > 14 AND Spint2 > 5 AND Fcgr3 <= 0 AND 9130017N09Rik > 272	Kidney
Rule1632	Dpt > 14 AND Spint2 > 5 AND Gpr34 <= 816 AND C1qa > 0 AND Ctss <= 0 AND Hexb <= 78	Kidney
Rule1633	Dpt > 14 AND Mt2 > 99 AND Cst3 <= 492 AND Adap2 <= 23 AND Tmem54 <= 4 AND Fos > 1862 AND Mt2 <= 1034 AND Cd79b <= 0 AND Selplg > 0 AND Coro1a <= 0	Fat
Rule1634	Dpt > 14 AND Mt2 > 99 AND Cst3 <= 492 AND Adap2 <= 23 AND Tmem54 > 4	Trachea
Rule1635	Dpt > 14 AND Mt2 > 99 AND Cst3 <= 492 AND Adap2 <= 23 AND Fos > 2021 AND Selplg > 0 AND Lgmn <= 124	Heart
Rule1636	Dpt > 14 AND Mt2 > 99 AND Cst3 <= 492 AND Adap2 <= 23 AND Fos > 2021 AND Adap2 <= 0 AND Rgs10 <= 26 AND Mt2 <= 1034 AND Gpr34 <= 0 AND Cd79b <= 0 AND Tspan1 <= 0 AND Gsn > 2440 AND C1qa <= 6 AND Lgals4 <= 0 AND Cd79a <= 0 AND Lgals7 <= 0 AND Ptprcap <= 0 AND Rac2 <= 0 AND Laptm5 <= 0 AND Igfbp2 <= 0 AND Unc93b1 <= 147 AND Rgs10 <= 20 AND Perp <= 0 AND Dcn > 5421 AND P2ry12 <= 0 AND Lpcat2 <= 57 A…	Fat
Rule1637	Dpt > 14 AND Mt2 > 99 AND Cst3 <= 492 AND Adap2 <= 23 AND Krt19 > 33 AND Cd79a <= 0 AND Dcn <= 13805	Fat
Rule1638	Dpt > 14 AND Mt2 > 99 AND Cst3 <= 492 AND Adap2 <= 23 AND Perp > 1 AND Perp <= 29 AND Lgals4 <= 0 AND Ptgs1 <= 281	Fat
Rule1639	Dpt > 14 AND Mt2 > 99 AND Cst3 <= 492 AND Perp > 1 AND Arhgdib <= 9	Trachea
Rule1640	Dpt > 14 AND Mt2 > 99 AND Cst3 <= 492 AND Adap2 <= 23 AND Anxa8 > 77 AND Gpr34 <= 0	Trachea
Rule1641	Dpt > 14 AND Mt2 > 99 AND Cst3 <= 492 AND Adap2 <= 23 AND Cx3cr1 <= 0 AND P2ry12 <= 0 AND Ptprcap > 0 AND Arhgdib <= 32	Mammary
Rule1642	Dpt > 14 AND Mt2 > 99 AND Cst3 <= 492 AND Adap2 <= 23 AND Cx3cr1 <= 0 AND Fcgr3 <= 0 AND Ptprcap <= 0 AND Cst3 <= 36 AND Krt19 <= 0 AND Dmkn <= 21	Fat
Rule1643	Dpt > 14 AND Mt2 > 99 AND Cst3 <= 492 AND Adap2 <= 23 AND Cx3cr1 <= 0 AND Fcgr3 <= 0 AND Ptprcap <= 0 AND Gpr34 > 0 AND Krt14 <= 0 AND Dcn <= 12848	Muscle
Rule1644	Dpt > 14 AND Mt2 > 99 AND Cst3 <= 492 AND Adap2 <= 23 AND Cx3cr1 <= 0 AND C1qa > 0 AND Tnfrsf12a <= 83	Fat
Rule1645	Dpt > 14 AND Mt2 > 99 AND Cst3 <= 492 AND Adap2 <= 23 AND Trem2 > 0 AND Hexb <= 105	Lung
Rule1646	Dpt > 14 AND Mt2 > 99 AND Cst3 <= 492 AND Pld4 > 1 AND C1qb <= 0	Fat
Rule1647	Dpt > 14 AND Mt2 > 99 AND Cst3 <= 492 AND Adap2 <= 23 AND Ptprcap > 0 AND Tmem119 <= 82	Muscle
Rule1648	Dpt > 14 AND Mt2 > 99 AND Cst3 <= 492 AND Adap2 <= 23 AND Lgals7 > 0 AND Fos <= 588	Mammary
Rule1649	Dpt > 14 AND Mt2 > 99 AND Cst3 <= 492 AND Lgals7 <= 0 AND Adap2 <= 23 AND Ptgs1 <= 75 AND Perp > 0 AND Perp <= 29 AND Ctss <= 0 AND Lpcat2 <= 0 AND Rgs10 <= 2	Mammary
Rule1650	Dpt > 14 AND Mt2 > 99 AND Cst3 <= 492 AND Lgals7 > 0	Fat
Rule1651	Dpt > 14 AND Mt2 > 99 AND Cst3 <= 492 AND Adap2 <= 17 AND Perp <= 0 AND Ptgs1 <= 75 AND Csf1r > 1	Heart
Rule1652	Dpt > 14 AND Mt2 > 99 AND Cst3 <= 492 AND Adap2 <= 17 AND Perp <= 0 AND Ptgs1 <= 75 AND Adap2 <= 0 AND Cx3cr1 <= 0 AND Tnfrsf12a > 69 AND Trim29 <= 0 AND Serpinb5 > 0 AND Ctsd <= 222	Mammary
Rule1653	Dpt > 14 AND Mt2 > 99 AND Cst3 <= 492 AND Adap2 <= 17 AND Perp <= 0 AND Ptgs1 <= 75 AND Adap2 <= 0 AND Cx3cr1 > 0 AND Abhd12 > 0	Muscle
Rule1654	Dpt > 14 AND Mt2 > 99 AND Cst3 <= 492 AND Adap2 <= 17 AND Perp <= 0 AND Ptgs1 <= 75 AND Adap2 <= 0 AND Tnfrsf12a > 69 AND Serpinb5 <= 0 AND Trim29 <= 0 AND Lmna <= 6 AND Lgals4 > 2	Trachea
Rule1655	Dpt > 14 AND Mt2 > 99 AND Cst3 <= 492 AND Adap2 <= 17 AND Perp <= 0 AND Lgals4 > 29 AND Golm1 <= 56	Trachea
Rule1656	Dpt > 14 AND Mt2 > 99 AND Cst3 <= 492 AND Adap2 <= 17 AND Perp <= 0 AND Ptgs1 <= 75 AND Adap2 <= 0 AND Tnfrsf12a > 69 AND Serpinb5 <= 0 AND Trim29 <= 0 AND Sdc1 > 1 AND Arhgdib <= 14	Mammary
Rule1657	Dpt > 16 AND Mt2 > 104 AND Cst3 <= 492 AND Adap2 <= 17 AND Perp <= 0 AND Serping1 <= 323 AND Igfbp2 <= 0 AND Hexb <= 136 AND Dcn > 243	Mammary
Rule1658	Dpt > 15 AND Spint2 > 5 AND Gpr34 <= 816 AND C1qa > 0 AND Lgmn <= 35	Heart
Rule1659	Dpt > 15 AND Spint2 > 5 AND Gpr34 <= 816 AND Lgals7 > 0 AND Hexb <= 81	Heart
Rule1660	Dpt > 15 AND Spint2 > 5 AND Gpr34 <= 816 AND Lgals7 <= 0 AND P2ry12 <= 1 AND Csf1r > 2 AND Ptgs1 <= 0	Kidney
Rule1661	Dpt > 15 AND Spint2 > 5 AND Gpr34 <= 816 AND Lgals7 <= 0 AND P2ry12 <= 1 AND Dcn > 6504 AND Dsc3 <= 0 AND Lpcat2 <= 18 AND Krt14 <= 0 AND Arhgdib <= 51 AND Lgmn <= 74	Pancreas
Rule1662	Dpt > 15 AND Mt2 > 112 AND Fos <= 3534 AND Adap2 <= 0 AND Tnfrsf12a > 2 AND Gsn > 12639 AND Sdc4 > 143 AND Mt1 <= 2012 AND 4632428N05Rik <= 234 AND Selplg <= 1 AND Lgmn > 547	Lung
Rule1663	Dpt > 15 AND Mt2 > 112 AND Fos <= 3534 AND Adap2 <= 0 AND Tnfrsf12a > 2 AND Gsn > 12639 AND Sdc4 > 143 AND Itgb5 <= 1191 AND Siglech <= 0 AND Mt1 <= 2012 AND Selplg > 1	Heart
Rule1664	Dpt > 15 AND Mt2 > 112 AND Fos <= 3534 AND Adap2 <= 0 AND Tnfrsf12a > 2 AND Gsn > 12639 AND Sdc4 > 143 AND Itgb5 <= 1191 AND Siglech <= 0 AND Mt1 <= 2012 AND Cd53 <= 0 AND Csf1r > 70	Fat
Rule1665	Dpt > 15 AND Mt2 > 112 AND Fos <= 3534 AND Adap2 <= 0 AND Tnfrsf12a > 2 AND Gsn > 12639 AND Sdc4 > 143 AND Itgb5 <= 1191 AND Siglech <= 0 AND Mt1 <= 2012 AND Cd53 <= 0 AND Cx3cr1 > 5 AND Hexb <= 29	Mammary
Rule1666	Dpt > 15 AND Mt2 > 112 AND Fos <= 3534 AND Adap2 <= 0 AND Tnfrsf12a > 2 AND Gsn > 12639 AND Sdc4 > 143 AND Itgb5 <= 1191 AND Siglech <= 0 AND Mt1 <= 2012 AND Cd53 <= 0 AND Aqp3 <= 7 AND Cldn3 > 90 AND Gpr34 > 0	Muscle
Rule1667	Dpt > 15 AND Mt2 > 112 AND Fos <= 3534 AND Adap2 <= 0 AND Tnfrsf12a > 2 AND Gsn > 12639 AND Sdc4 > 143 AND Itgb5 <= 1191 AND Siglech <= 0 AND Mt1 <= 2012 AND Cd53 <= 0 AND Aqp3 <= 7 AND Cx3cr1 <= 6 AND P2ry12 <= 0 AND Tspan1 <= 0 AND Lair1 <= 0 AND Cldn3 <= 38 AND Rgs10 <= 70 AND C1qa <= 1 AND C1qc <= 0 AND Gpr34 <= 0 AND C1qb <= 0 AND Selplg <= 0 AND Cd79a <= 0 AND Tacstd2 <= 1 AND Perp <= 123 A…	Trachea
Rule1668	Dpt > 15 AND Mt2 > 387 AND P2ry13 > 0 AND Grn > 49 AND Unc93b1 <= 0	Heart
Rule1669	Dpt > 15 AND Mt2 > 387 AND Perp > 33 AND Lmna > 584 AND Sdc1 <= 186	Trachea
Rule1670	Dpt > 15 AND Mt2 > 387 AND Perp > 41 AND Sdc1 <= 112	Lung
Rule1671	Dpt > 15 AND Mt2 > 437 AND Gpr34 > 2 AND Selplg <= 0	Pancreas
Rule1672	Dpt > 15 AND Mt2 > 437 AND Fos <= 6612 AND Tubb6 > 54 AND Gsn > 12825 AND C1qb > 1 AND Mt1 > 3181	Mammary
Rule1673	Dpt > 15 AND Mt2 > 437 AND Fos <= 6612 AND Tubb6 > 54 AND Gsn > 12825 AND Limd2 > 71 AND Rgs10 <= 46 AND Lmna > 445	Muscle
Rule1674	Dpt > 15 AND Mt2 > 387 AND Adap2 <= 306 AND Fos <= 4115 AND Tubb6 > 54 AND Gsn > 12825 AND Dmkn > 3 AND Mt2 > 546 AND Selplg <= 0 AND Mt2 <= 2253	Mammary
Rule1675	Dpt > 15 AND Mt2 > 387 AND Adap2 <= 306 AND Fos <= 4115 AND Tubb6 > 54 AND Gsn > 12825 AND Siglech <= 0 AND Mt2 > 1144 AND Pkp1 <= 0 AND Csf1r > 2	Trachea
Rule1676	Dpt > 15 AND Mt2 > 387 AND Adap2 > 306	Heart
Rule1677	Dpt > 15 AND Mt2 > 387 AND Fos <= 4115 AND Tubb6 > 54 AND Gsn > 12825 AND Siglech <= 0 AND Mt1 > 2351 AND Gpr34 <= 0 AND Slc2a5 > 0 AND Ptgs1 <= 0	Muscle
Rule1678	Dpt > 15 AND Mt2 > 387 AND Fos <= 4115 AND Tubb6 > 54 AND Gsn > 12825 AND Siglech <= 0 AND Mt1 > 2351 AND Gpr34 <= 0 AND Sell <= 0 AND Trem2 <= 0 AND Pkp1 <= 0 AND Laptm5 > 0 AND Cst3 > 610 AND Lgals4 <= 0 AND Mt1 > 2665	Muscle
Rule1679	Dpt > 15 AND Mt2 > 387 AND Fos <= 4115 AND Tubb6 > 54 AND Gsn > 12825 AND Siglech <= 0 AND Mt2 > 1161 AND Fcgr3 > 0 AND Anxa8 <= 0	Mammary
Rule1680	Dpt > 15 AND Mt2 > 387 AND Fos <= 4115 AND Tubb6 > 54 AND Gsn > 12825 AND Siglech <= 0 AND Mt2 > 1161 AND Trem2 <= 0 AND Dmkn <= 8 AND Fcrls <= 0 AND Mt1 > 13319 AND Tnfrsf12a <= 1315	Muscle
Rule1681	Dpt > 15 AND Mt2 > 387 AND Fos <= 4115 AND Tubb6 > 54 AND Gsn > 12825 AND Tmem119 <= 672 AND Sell > 0 AND 4632428N05Rik <= 0	Mammary
Rule1682	Tspan8 > 2 AND Fxyd3 <= 3 AND Cdx1 <= 0 AND Slc2a5 > 3 AND Spint2 > 10 AND Siglech <= 0	Pancreas
Rule1683	Tspan8 > 2 AND Fxyd3 <= 3 AND Cdx1 <= 0 AND C1qa > 18 AND Siglech <= 45 AND C1qc <= 1851	Pancreas
Rule1684	Tspan8 > 2 AND Fxyd3 <= 3 AND Cdx1 <= 0 AND Igfbp2 <= 1 AND Pigr > 3 AND Lgals4 <= 0 AND Fbp2 <= 8 AND Gpx2 <= 1	Kidney
Rule1685	Tspan8 > 2 AND Fxyd3 <= 3 AND Pigr <= 3 AND Tmem45b <= 3 AND Limd2 > 5 AND Ly86 <= 421 AND Abhd12 <= 406 AND Cdx1 <= 0 AND Adap2 <= 327 AND 9130017N09Rik <= 1 AND C1qa <= 5	Lung
Rule1686	Sell > 2 AND Mt2 <= 2 AND Mt1 <= 3 AND Ptprcap > 31 AND Fos > 2239 AND Hexb <= 80	Muscle
Rule1687	Sell > 2 AND Mt2 <= 2 AND Mt1 <= 3 AND Ptprcap > 31 AND Serping1 <= 1 AND Laptm5 > 2149 AND Perp <= 0	Marrow
Rule1688	Dpt > 15 AND Mt2 > 387 AND Fos <= 4115 AND Tubb6 > 54 AND Gsn > 12825 AND Tmem119 <= 672 AND Tnfrsf12a > 81 AND Trem2 <= 0 AND Fcrls <= 0 AND Slc2a5 <= 0 AND Hexb <= 689 AND Fcgr3 <= 0 AND Golm1 <= 203 AND Pkp1 <= 0 AND Pigr > 0 AND Dpt <= 4970	Trachea
Rule1689	Dpt > 15 AND Mt2 > 387 AND Fos <= 4115 AND Tubb6 > 54 AND Gsn > 12825 AND Tmem119 <= 632 AND Pigr > 0 AND Hexb > 77	Mammary
Rule1690	Dpt > 15 AND Mt2 > 387 AND Fos <= 4115 AND Tubb6 > 54 AND Gsn > 12825 AND Tmem119 <= 632 AND Tnfrsf12a > 81 AND Trem2 <= 0 AND Fcrls <= 0 AND Slc2a5 > 0	Trachea
Rule1691	Dpt > 15 AND Mt2 > 387 AND Fos <= 4115 AND Tubb6 > 54 AND Gsn > 12825 AND Tmem119 <= 632 AND Tnfrsf12a > 81 AND Trem2 <= 0 AND Fcrls <= 0 AND Hexb <= 689 AND Cd53 > 0 AND Ctsd > 451	Trachea
Rule1692	Dpt > 15 AND Mt2 > 387 AND Fos <= 4115 AND Tubb6 > 54 AND Gsn > 12825 AND Tmem119 <= 632 AND Tnfrsf12a > 81 AND Cd53 <= 0 AND Fcrls <= 0 AND Pld4 > 1 AND Arhgdib <= 30	Muscle
Rule1693	Dpt > 15 AND Mt2 > 387 AND Fos <= 4114 AND Tubb6 > 54 AND Gsn > 12825 AND Tmem119 <= 632 AND Tnfrsf12a > 81 AND Cd53 <= 0 AND Fcrls <= 0 AND Hexb <= 509 AND Pkp1 <= 0 AND Igfbp2 <= 1 AND Igfbp2 <= 0 AND Dmkn <= 0 AND Trem2 <= 0 AND Ptgs1 > 7 AND Selplg <= 1 AND Krt15 <= 1 AND Elf3 <= 0 AND Lmna > 77 AND Selplg <= 0 AND Sdc4 <= 1221	Trachea
Rule1694	Sell > 2 AND Mt2 <= 2 AND Mt1 <= 3 AND Ptprcap > 31 AND Laptm5 <= 2226 AND Lgals7 > 1 AND Lmna <= 0	Spleen
Rule1695	Dpt > 15 AND Mt2 > 429 AND Fos <= 6612 AND Tubb6 > 54 AND Cst3 <= 745 AND Trem2 > 0 AND Krt15 <= 0	Heart
Rule1696	Dpt > 15 AND Mt2 > 429 AND Fos <= 6612 AND Tubb6 > 54 AND Cst3 <= 745 AND Trem2 <= 0 AND Cd53 <= 0 AND Perp <= 1 AND Csf1r <= 6 AND Pkp1 <= 0 AND Spint2 <= 1 AND Sell <= 0 AND Krt15 <= 1 AND Tnfrsf12a > 64 AND Anxa8 <= 0 AND Serpinb5 <= 0 AND Cx3cr1 <= 2 AND Crlf1 > 4 AND Lgals4 <= 0 AND Dpt <= 3009	Muscle
Rule1697	Dpt > 15 AND Mt2 > 387 AND Fos <= 6612 AND Tubb6 > 44 AND Cst3 <= 745 AND Trem2 <= 0 AND Pkp1 > 0	Trachea
Rule1698	Dpt > 15 AND Mt2 > 387 AND Fos <= 6612 AND Tubb6 > 44 AND Cst3 <= 745 AND Trem2 <= 0 AND Csf1r > 6	Fat
Rule1699	Dpt > 15 AND Mt2 > 387 AND Fos <= 4168 AND Tubb6 > 54 AND Cst3 <= 745 AND Cd53 > 0 AND Hexb <= 59	Mammary
Rule1700	Dpt > 15 AND Mt2 > 387 AND Fos <= 4168 AND Tubb6 > 54 AND Cst3 <= 745 AND Cd53 <= 0 AND Perp <= 1 AND Cd79a <= 3 AND Fcrls <= 0 AND Tnfrsf12a <= 37 AND Sdc4 > 19 AND Cd79a <= 0 AND Col17a1 <= 0 AND Lgals4 <= 0 AND Hexb <= 186 AND C1qc <= 3 AND Crlf1 <= 78	Muscle
Rule1701	Dpt > 15 AND Mt2 > 428 AND Fos > 6612 AND Pigr <= 26 AND Itgb5 <= 2392 AND Gsn > 152058 AND Arhgdib <= 0	Mammary
Rule1702	Dpt > 15 AND Mt2 > 428 AND Fos > 6612 AND Pigr <= 26 AND Itgb5 <= 2392 AND Gsn <= 154153 AND Perp <= 3 AND Elf3 <= 0 AND 9130017N09Rik <= 0 AND Crlf1 <= 2 AND Dpt > 279 AND Dsp <= 0 AND P2ry13 <= 0 AND Fcrls <= 0 AND Coro1a <= 0 AND Dmkn <= 2 AND Trim29 <= 0 AND Cldn7 <= 0 AND Limd2 > 2 AND Ctsd > 215	Fat
Rule1703	Dpt > 15 AND Mt2 > 428 AND Fos <= 6612 AND Cst3 <= 745 AND Trem2 <= 0 AND Perp <= 1 AND C1qb <= 1 AND Cd53 <= 0 AND Fcrls <= 0 AND 9130017N09Rik <= 2 AND Cd79a <= 3 AND Spint2 <= 1 AND Tnfrsf12a <= 36 AND Slc2a5 <= 0 AND Unc93b1 <= 124	Trachea
Rule1704	Sell > 3 AND Mt2 <= 2 AND Mt1 <= 3 AND Lgals7 > 0 AND Lgals4 <= 7 AND Dcn <= 2 AND Gpr34 <= 0 AND C1qa <= 0 AND Tacstd2 <= 30 AND Grn <= 43	Fat
Rule1705	Dpt > 15 AND Mt2 > 428 AND Tnfrsf12a > 5 AND Cst3 <= 835 AND Trem2 <= 0 AND Perp <= 1 AND Krt19 > 1 AND Lgmn <= 9	Trachea
Rule1706	Dpt > 15 AND Mt2 > 428 AND Tnfrsf12a > 5 AND Cst3 <= 835 AND Krt19 <= 7 AND Perp <= 1 AND Trem2 <= 0 AND Spint2 <= 1 AND Cx3cr1 <= 2 AND Cd79a > 2	Trachea
Rule1707	Dpt > 15 AND Mt2 > 428 AND Tnfrsf12a > 5 AND Cst3 <= 835 AND Perp <= 1 AND Krt19 <= 7 AND Trem2 <= 0 AND Spint2 <= 1 AND Cx3cr1 <= 2 AND Ptgs1 <= 176 AND Siglech <= 0 AND Anxa8 > 1 AND Grn <= 209	Trachea
Rule1708	Dpt > 15 AND Mt2 > 428 AND Tnfrsf12a > 5 AND Cst3 <= 835 AND Perp <= 1 AND Krt19 <= 7 AND Trem2 <= 0 AND Spint2 <= 1 AND Cx3cr1 <= 2 AND Ptgs1 <= 176 AND Anxa8 <= 1 AND Pkp3 <= 0 AND Siglech <= 0 AND Lmna > 105 AND Sell <= 0 AND Crlf1 <= 89 AND Cd79b <= 0 AND Tubb6 > 2514 AND Lgmn <= 47	Muscle
Rule1709	Dpt > 15 AND Mt2 > 428 AND Tnfrsf12a > 5 AND Cst3 <= 835 AND Perp <= 1 AND Krt19 <= 7 AND Trem2 <= 0 AND Spint2 <= 1 AND Cx3cr1 <= 2 AND Anxa8 <= 0 AND Serpinb5 <= 0 AND Ptgs1 <= 176 AND Siglech <= 0 AND Lmna > 105 AND Crlf1 <= 83 AND Sell <= 0 AND Cd79b <= 0 AND Ctsd <= 756 AND Sdc4 > 10 AND 4632428N05Rik <= 53 AND Tnfrsf12a <= 2001 AND Crlf1 <= 35 AND Krt8 > 0 AND Dpt > 373	Mammary
Rule1710	Dpt > 15 AND Mt2 > 428 AND Fos > 6612 AND Pigr <= 26 AND Krt8 <= 2 AND Gsn > 121471 AND Crlf1 <= 324 AND Dmkn <= 0	Heart
Rule1711	Dpt > 15 AND Mt2 > 428 AND Fos > 6612 AND Pigr <= 26 AND Krt8 <= 2 AND Perp <= 3 AND Anxa8 <= 3 AND 9130017N09Rik <= 0 AND Dpt <= 279	Trachea
Rule1712	Dpt > 15 AND Mt2 > 428 AND Fos > 6612 AND Pigr <= 26 AND Krt8 <= 2 AND Perp <= 3 AND Anxa8 <= 3 AND 9130017N09Rik <= 0 AND Crlf1 <= 2 AND Limd2 <= 16 AND Dsp <= 0 AND Limd2 > 2 AND Unc93b1 > 31	Fat
Rule1713	Dpt > 15 AND Mt2 > 428 AND Fos > 6745 AND Pigr <= 26 AND Krt8 <= 2 AND Perp <= 3 AND Anxa8 <= 3 AND 9130017N09Rik > 0	Fat
Rule1714	Dpt > 15 AND Mt2 > 428 AND Pigr > 2	Kidney
Rule1715	Dpt > 15 AND Mt2 > 428 AND Fos > 6745 AND Krt8 <= 2 AND Perp <= 3 AND Anxa8 <= 3 AND Fcrls <= 0 AND Limd2 > 2 AND Ctsd <= 441	Mammary
Rule1716	Dpt > 15 AND Mt2 > 428 AND Fos > 6745 AND Krt8 <= 2 AND Perp <= 3 AND Anxa8 <= 3 AND Crlf1 <= 2 AND Arhgdib <= 155 AND Fcrls <= 0 AND Dsp <= 0 AND Selplg <= 1 AND Dmkn <= 2 AND Trim29 <= 0 AND Calml3 <= 0 AND Tspan1 <= 0 AND 4632428N05Rik <= 119 AND Tacstd2 <= 0 AND Aqp3 <= 0 AND Krt19 <= 0 AND Perp <= 0 AND Fcgr3 <= 0 AND Lgals7 <= 0 AND Lgals4 <= 8 AND Pld4 <= 0 AND P2ry12 <= 1 AND Arhgdib <= 1…	Muscle
Rule1717	Dpt > 15 AND Mt2 > 428 AND Fos > 6745 AND Krt8 <= 2 AND Fcrls <= 0 AND Perp <= 3 AND Limd2 <= 2 AND P2ry12 <= 3 AND Crlf1 <= 2 AND Dpt > 1646 AND 4632428N05Rik <= 183 AND Dsp <= 0 AND Coro1a <= 0 AND Selplg <= 0 AND Tnfrsf12a <= 298	Fat
Rule1718	Dpt > 15 AND Mt2 > 428 AND Cst3 <= 720 AND C1qb <= 1 AND Trem2 <= 0 AND Tnfrsf12a <= 0 AND 4632428N05Rik <= 28	Fat
Rule1719	Dpt > 15 AND Mt2 > 428 AND Cst3 <= 720 AND Trem2 <= 0 AND C1qb <= 1 AND Dsp <= 0 AND Cd53 <= 0 AND Serpinb5 <= 0 AND Cdx1 <= 0 AND Anxa8 <= 0 AND Fcrls <= 0 AND Cx3cr1 <= 2 AND Spint2 <= 1 AND Ptgs1 <= 117 AND Krt8 > 0	Muscle
Rule1720	Dpt > 15 AND Mt2 > 428 AND Cst3 <= 720 AND Trem2 <= 0 AND Anxa8 <= 0 AND Dsp <= 0 AND Fcrls <= 0 AND Abhd12 <= 240 AND Serpinb5 <= 0 AND Cx3cr1 <= 2 AND Spint2 <= 1 AND Ptgs1 <= 117 AND Crlf1 <= 32 AND Tubb6 > 73 AND Lmna > 182 AND Sell <= 0 AND Krt19 <= 0 AND C1qa <= 0 AND Gpx2 <= 7 AND Fcgr3 <= 0 AND C1qc <= 0 AND Col17a1 <= 0 AND Dcn <= 18738	Mammary
Rule1721	Sell > 3 AND Mt2 <= 2 AND Mt1 > 3 AND Gsn <= 0 AND Itgb5 <= 0	Liver
Rule1722	Sell > 3 AND Mt2 <= 2 AND Spint2 > 343 AND Dcn <= 0 AND Cst3 > 104	Marrow
Rule1723	Sell > 3 AND Mt2 <= 2 AND Fos > 734 AND Adap2 <= 50 AND Cldn3 <= 0 AND Tubb6 <= 3 AND Sdc1 <= 0 AND Ptgs1 <= 20 AND Ptprcap <= 843 AND Olfml3 > 0 AND Tmem119 <= 0	Marrow
Rule1724	Dpt > 15 AND Mt1 > 1904 AND Cd79b > 0 AND Cst3 > 1488	Heart
Rule1725	Dpt > 15 AND Mt1 > 1904 AND Mt2 > 410 AND P2ry13 <= 0 AND Tspan8 > 0 AND Hexb <= 210	Trachea
Rule1726	Dpt > 15 AND Mt1 > 1905 AND Mt2 > 410 AND P2ry13 <= 0 AND Lmna > 141 AND Slc2a5 <= 0 AND Cd53 > 0 AND Itgb5 <= 265	Muscle
Rule1727	Dpt > 15 AND Mt1 > 1905 AND Cd53 > 0 AND Rac2 <= 0 AND C1qc <= 0 AND Adap2 <= 0 AND Krt19 <= 0	Fat
Rule1728	Dpt > 15 AND Mt1 > 1905 AND Cd53 > 0 AND Mt1 <= 5451	Heart
Rule1729	Dpt > 15 AND Mt1 > 1905 AND Mt2 > 410 AND P2ry12 > 1 AND Ctsd <= 1302	Fat
Rule1730	Dpt > 15 AND Mt1 > 1905 AND Mt2 > 410 AND Tspan8 <= 0 AND P2ry12 <= 1 AND Calml3 > 0 AND Ctsd <= 210	Trachea
Rule1731	Dpt > 15 AND Mt1 > 1905 AND Calml3 > 0 AND Epcam <= 0	Fat
Rule1732	Dpt > 15 AND Mt1 > 1905 AND Mt2 > 410 AND Tspan8 <= 0 AND P2ry12 <= 1 AND Sell > 0 AND Hexb <= 12	Mammary
Rule1733	Dpt > 15 AND Mt1 > 1905 AND Mt2 > 410 AND Tspan8 <= 0 AND P2ry12 <= 1 AND Laptm5 > 1 AND Limd2 <= 2	Muscle
Rule1734	Dpt > 15 AND Mt1 > 1905 AND Mt2 > 410 AND Tspan8 <= 0 AND P2ry12 <= 1 AND Laptm5 <= 1 AND Slc2a5 <= 0 AND Lgals7 > 0 AND Igfbp2 <= 0	Trachea
Rule1735	Cldn3 > 3 AND Serpinb5 > 0 AND Krt15 > 90 AND Cd79a <= 0 AND Dsc3 <= 0 AND Abhd12 <= 5	Trachea
Rule1736	Ptprcap > 5 AND Gpr34 <= 1 AND Fos <= 741 AND Mt1 <= 3 AND Lgals7 > 0 AND Tubb6 <= 35 AND Mt2 <= 0 AND Sell <= 95 AND Spint2 <= 98	Brain Neurons
Rule1737	Ptprcap > 5 AND Gpr34 <= 1 AND Mt1 <= 3 AND Fos <= 757 AND Lmna <= 3 AND Perp <= 0 AND Krt5 <= 0 AND Rgs10 <= 0 AND Crlf1 > 0 AND Selplg <= 56	Thymus
Rule1738	Ptprcap > 5 AND Gpr34 <= 1 AND Fos <= 741 AND Mt1 <= 3 AND Lmna <= 3 AND Fos <= 1 AND Dcn <= 1	Thymus
Rule1739	Ptprcap > 5 AND Gpr34 <= 1 AND Fos <= 741 AND Mt1 <= 3 AND Lmna <= 3 AND Gsn > 14 AND Sdc1 <= 0 AND Rgs10 <= 45 AND Arhgdib > 134 AND P2ry12 <= 0 AND Epcam <= 0 AND Tubb6 <= 0 AND Csf1r <= 0 AND 4632428N05Rik <= 9 AND Selplg <= 12 AND Ptprcap <= 336	Spleen
Rule1740	Dpt > 15 AND Mt1 > 1905 AND Mt2 > 410 AND Tspan8 <= 0 AND P2ry12 <= 1 AND Lgals7 <= 0 AND Laptm5 <= 1 AND Perp <= 1 AND Slc2a5 <= 0 AND Fos <= 9276 AND Tmem119 > 735 AND Pld4 <= 0	Mammary
Rule1741	Dpt > 15 AND Mt1 > 1905 AND Mt2 > 410 AND Tspan8 <= 0 AND P2ry12 <= 1 AND Lgals7 <= 0 AND Laptm5 <= 1 AND Perp <= 1 AND Slc2a5 <= 0 AND Fos <= 9276 AND Siglech <= 0 AND Igfbp2 <= 69 AND Dsp > 0	Trachea
Rule1742	Dpt > 15 AND Mt1 > 1905 AND Dsp > 0 AND Ctsd <= 722	Fat
Rule1743	Dpt > 15 AND Mt1 > 1905 AND Mt2 > 410 AND Tspan8 <= 0 AND P2ry12 <= 1 AND Lgals7 <= 0 AND Laptm5 <= 1 AND Igfbp2 <= 69 AND Perp <= 1 AND Krt5 <= 4 AND Gsn > 8315 AND Sell <= 0 AND Ptprcap <= 0 AND Gpr34 <= 0 AND Tspan1 > 0 AND Adap2 <= 0	Trachea
Rule1744	Dpt > 15 AND Mt1 > 1905 AND Mt2 > 410 AND Tspan8 <= 0 AND P2ry12 <= 1 AND Lgals7 <= 0 AND Laptm5 <= 1 AND Igfbp2 <= 69 AND Perp <= 1 AND Slc2a5 <= 0 AND Fos <= 9276 AND Siglech > 0	Muscle
Rule1745	Dpt > 15 AND Mt1 > 1905 AND Siglech > 0 AND Selplg <= 0	Heart
Rule1746	Dpt > 15 AND Mt1 > 1905 AND Mt2 > 410 AND Lgals7 <= 0 AND Laptm5 <= 1 AND Itgb5 > 1270 AND Krt5 <= 0	Fat
Rule1747	Dpt > 15 AND Mt1 > 1905 AND Mt2 > 410 AND Lgals7 <= 0 AND Laptm5 <= 1 AND Igfbp2 <= 69 AND C1qb <= 1 AND Slc2a5 <= 0 AND Lmna <= 146 AND Rgs10 <= 1	Fat
Rule1748	Dpt > 15 AND Mt1 > 1905 AND Mt2 > 410 AND Lgals7 <= 0 AND Laptm5 <= 1 AND Igfbp2 <= 69 AND C1qb <= 1 AND Slc2a5 <= 0 AND Sell <= 0 AND Tacstd2 <= 0 AND Tspan1 <= 0 AND Fos <= 9917 AND Igfbp2 <= 0 AND Pkp3 <= 0 AND Serpinb5 <= 0 AND Dmkn <= 6 AND Cst3 > 479 AND Grn <= 2241 AND Gsn > 4962 AND Spint2 <= 0 AND Aqp3 <= 0 AND Krt14 <= 2 AND Gpx2 <= 0 AND Ptprcap <= 0 AND Trim29 <= 46 AND Dmkn <= 0 AND …	Muscle
Rule1749	Dpt > 15 AND Mt1 > 1905 AND Calml3 <= 0 AND Itgb5 > 1360 AND Ptgs1 <= 0	Heart
Rule1750	Dpt > 15 AND Mt1 > 1905 AND Calml3 <= 0 AND P2ry13 > 0 AND Ctsd <= 381	Fat
Rule1751	Dpt > 15 AND Mt1 > 1905 AND Calml3 <= 0 AND P2ry13 <= 0 AND Sell > 0 AND Ctsd <= 225	Fat
Rule1752	Dpt > 15 AND Mt1 > 1905 AND Calml3 <= 0 AND P2ry13 <= 0 AND Gsn > 149669 AND Csf1r <= 0	Mammary
Rule1753	Dpt > 15 AND Mt1 > 1905 AND Calml3 <= 0 AND P2ry13 <= 0 AND Mt2 > 410 AND Lgals7 <= 0 AND Laptm5 <= 1 AND Igfbp2 <= 69 AND Tspan1 <= 0 AND Ptprcap <= 0 AND Ctss <= 1 AND Fcrls <= 0 AND Igfbp2 <= 0 AND Slc2a5 <= 0 AND Adap2 > 79 AND Lgmn <= 3	Muscle
Rule1754	Dpt > 15 AND Mt1 > 1905 AND Calml3 <= 0 AND P2ry13 <= 0 AND Adap2 > 79 AND Lgals4 <= 4	Fat
Rule1755	Dpt > 15 AND Mt1 > 1954 AND Calml3 <= 0 AND P2ry13 <= 0 AND Mt2 > 410 AND Lgals7 <= 0 AND Ptprcap <= 0 AND Igfbp2 <= 69 AND Slc2a5 <= 0 AND Igfbp2 <= 0 AND Fcrls <= 0 AND 9130017N09Rik <= 2 AND Tspan1 <= 0 AND Dmkn <= 6 AND Spint2 > 0 AND Lmna <= 1008	Trachea
Rule1756	Dpt > 15 AND Mt1 > 1905 AND Calml3 <= 0 AND P2ry13 <= 0 AND Mt2 > 410 AND Lgals7 <= 0 AND Laptm5 <= 1 AND Igfbp2 <= 69 AND Spint2 > 0 AND Ctsd > 179	Mammary
Rule1757	Dpt > 15 AND Mt1 > 1905 AND Calml3 <= 0 AND P2ry13 <= 0 AND Mt2 > 410 AND Lgals7 <= 0 AND Laptm5 <= 1 AND Igfbp2 <= 69 AND Ptprcap <= 0 AND Slc2a5 <= 0 AND Igfbp2 <= 0 AND Tspan1 <= 0 AND Fcrls <= 0 AND Serpinb5 <= 0 AND Cst3 > 479 AND 9130017N09Rik <= 2 AND Prss32 <= 0 AND Krt14 > 1	Trachea
Rule1758	Cldn3 > 3 AND Serpinb5 > 0 AND Crlf1 > 69 AND Serping1 <= 205	Lung
Rule1759	Cldn3 > 3 AND Serpinb5 > 0 AND Krt8 > 217 AND Dsc3 <= 0 AND Tmem45b <= 4 AND Prss32 <= 0 AND Dpt <= 2 AND Gpx2 <= 47 AND Fcgr3 <= 0 AND Lpcat2 <= 217 AND C1qa <= 0 AND Ctsd <= 4369 AND Trem2 <= 0 AND Lair1 <= 0 AND Dcn <= 8	Mammary
Rule1760	Dpt > 15 AND Mt1 > 1905 AND Calml3 <= 0 AND P2ry13 <= 0 AND Mt2 > 410 AND Lgals7 <= 0 AND Laptm5 <= 1 AND Igfbp2 <= 69 AND Ptprcap <= 0 AND Slc2a5 <= 0 AND Col17a1 <= 143 AND Igfbp2 <= 0 AND Tspan1 <= 0 AND Serpinb5 <= 0 AND Cldn3 > 9	Muscle
Rule1761	Cldn3 > 3 AND Serpinb5 > 1 AND Dsc3 <= 0 AND Tspan8 <= 2319 AND Ctsd > 5 AND Tmem45b <= 4 AND Cd53 <= 0 AND Cdx1 <= 1 AND Adap2 <= 0 AND Fos <= 3691	Mammary
Rule1762	Cldn3 > 3 AND Igfbp2 > 1 AND Epcam <= 1 AND Cldn7 <= 27	Liver
Rule1763	Cldn3 > 3 AND Tmem45b <= 0 AND Igfbp2 > 2 AND Col17a1 <= 10 AND Gsn > 2 AND C1qa <= 1	Lung
Rule1764	Cldn3 > 3 AND Tmem45b <= 0 AND Calml3 > 0 AND Pkp3 <= 168 AND Golm1 <= 230 AND Igfbp2 <= 0 AND Sdc1 <= 165	Trachea
Rule1765	Tubb6 > 6 AND Lmna > 233 AND Limd2 > 155 AND Tnfrsf12a > 503 AND Cx3cr1 <= 0 AND Csf1r <= 69	Bladder
Rule1766	Tubb6 > 6 AND Lmna > 233 AND Tnfrsf12a > 1 AND Serping1 <= 677 AND Trim29 <= 41 AND Ctsd <= 1820 AND Cst3 <= 208 AND Grn > 218 AND Fcrls <= 0	Trachea
Rule1767	Tubb6 > 6 AND Lmna > 233 AND Tnfrsf12a > 1 AND Serping1 <= 677 AND Trim29 <= 41 AND Cst3 <= 208 AND Pigr <= 2 AND Grn <= 141 AND Golm1 > 70 AND Serping1 <= 0	Trachea
Rule1768	Tubb6 > 6 AND Lmna > 233 AND Tnfrsf12a > 1 AND Serping1 <= 677 AND Trim29 <= 41 AND Cst3 <= 208 AND Pigr <= 2 AND Serpinb5 <= 103 AND Grn <= 141 AND Golm1 <= 248 AND Cldn3 <= 0 AND Tspan1 <= 0 AND Arhgdib <= 61 AND Krt5 <= 7 AND Fxyd3 <= 0 AND Adap2 <= 64 AND Dcn <= 3731 AND Epcam <= 0 AND Lpcat2 <= 0 AND Cd79b <= 0 AND Aqp3 <= 0	Muscle
Rule1769	Dpt > 14 AND Mt1 > 1905 AND Calml3 <= 0 AND P2ry13 <= 0 AND Mt2 > 410 AND Lgals7 <= 0 AND Laptm5 <= 1 AND Igfbp2 <= 69 AND Ptprcap <= 0 AND Slc2a5 <= 0 AND Col17a1 <= 143 AND Tspan1 <= 0 AND Igfbp2 <= 0 AND Fcrls <= 0 AND 9130017N09Rik <= 2 AND Prss32 <= 0 AND Serpinb5 <= 0 AND Gpx2 <= 0 AND Cst3 > 479 AND Epcam <= 0 AND Csf1r <= 0 AND Aqp3 <= 0 AND Trim29 <= 46 AND Fxyd3 <= 1 AND Coro1a > 0 AND …	Trachea
Rule1770	Dpt > 14 AND Mt1 > 1905 AND Calml3 <= 0 AND P2ry13 <= 0 AND Coro1a <= 0 AND Lgals7 <= 0 AND Laptm5 <= 1 AND Dsc3 <= 0 AND Arhgdib <= 174 AND Igfbp2 <= 69 AND Mt2 > 410 AND Tacstd2 <= 0 AND Slc2a5 <= 0 AND Col17a1 <= 143 AND Tspan1 <= 0 AND Igfbp2 <= 0 AND Serpinb5 <= 0 AND Gpx2 <= 7 AND Fcrls <= 0 AND 9130017N09Rik <= 2 AND Ptprcap <= 0 AND Trim29 <= 46 AND Gpx2 <= 0 AND Epcam <= 0 AND Csf1r <= 0…	Trachea
Rule1771	Dpt > 14 AND Mt1 > 1905 AND Calml3 <= 0 AND P2ry13 <= 0 AND Coro1a <= 0 AND Lgals7 <= 0 AND Laptm5 <= 1 AND Dsc3 <= 0 AND Arhgdib <= 174 AND Igfbp2 <= 69 AND Gsn <= 5961 AND Selplg <= 0	Mammary
Rule1772	Dpt > 14 AND Mt1 > 1905 AND Calml3 <= 0 AND P2ry13 <= 0 AND Coro1a <= 0 AND Arhgdib <= 366 AND Dsc3 <= 0 AND Igfbp2 <= 69 AND Lgals7 <= 0 AND Laptm5 <= 1 AND Tacstd2 <= 0 AND Fcgr3 <= 0 AND Mt2 > 410 AND Col17a1 <= 143 AND Igfbp2 <= 0 AND Serpinb5 <= 0 AND Gpx2 <= 0 AND Epcam <= 0 AND Csf1r <= 0 AND Ptprcap <= 0 AND Trim29 <= 46 AND Fxyd3 <= 1 AND Aqp3 <= 0 AND Fcrls <= 0 AND Krt5 <= 1 AND C1qc <…	Trachea
Rule1773	Dpt > 14 AND Mt1 > 1905 AND Calml3 <= 0 AND P2ry13 <= 0 AND Gsn > 149669	Heart
Rule1774	Dpt > 14 AND Mt1 > 1905 AND Calml3 <= 0 AND P2ry13 <= 0 AND Coro1a <= 0 AND Dsc3 <= 0 AND Lgals7 <= 0 AND Laptm5 <= 1 AND Arhgdib <= 174 AND Igfbp2 <= 69 AND Tacstd2 <= 0 AND Cldn7 > 0 AND Tmem45b <= 0	Mammary
Rule1775	Dpt > 14 AND Mt1 > 1905 AND Calml3 <= 0 AND P2ry13 <= 0 AND Igfbp2 <= 69 AND Coro1a <= 0 AND Dsc3 <= 0 AND Lgals7 <= 0 AND Laptm5 <= 1 AND Arhgdib <= 174 AND Tacstd2 <= 0 AND Col17a1 > 143 AND Lgmn <= 64	Mammary
Rule1776	Dpt > 14 AND Mt1 > 1905 AND Calml3 <= 0 AND P2ry13 <= 0 AND Igfbp2 <= 69 AND Coro1a <= 0 AND Dsc3 <= 0 AND Lgals7 <= 0 AND Laptm5 <= 1 AND Arhgdib <= 174 AND Tacstd2 <= 0 AND Ly86 > 0	Muscle
Rule1777	Dpt > 14 AND Mt1 > 1905 AND Calml3 <= 0 AND P2ry13 <= 0 AND Igfbp2 <= 69 AND Coro1a <= 0 AND Dsc3 <= 0 AND Lgals7 <= 0 AND Laptm5 > 1	Fat
Rule1778	Dpt > 14 AND Mt1 > 1905 AND Calml3 <= 0 AND P2ry13 <= 0 AND Dsc3 <= 0 AND Igfbp2 > 69	Mammary
Rule1779	Dpt > 14 AND Mt1 > 1905 AND Calml3 <= 0 AND P2ry13 <= 0 AND Dsc3 <= 0 AND Coro1a <= 0 AND Lgals7 <= 0 AND Arhgdib <= 174 AND Tacstd2 <= 0 AND Gpr34 > 0 AND Hexb <= 17	Mammary
Rule1780	Dpt > 14 AND Mt1 > 1905 AND Calml3 <= 0 AND P2ry13 <= 0 AND Dsc3 <= 0 AND Coro1a <= 0 AND Lgals7 <= 0 AND Arhgdib <= 174 AND Tacstd2 <= 0 AND Selplg > 0 AND Tmem45b <= 0 AND Abhd12 <= 149 AND Igfbp2 <= 0	Muscle
Rule1781	Dpt > 14 AND Mt1 > 1905 AND Tspan1 <= 1 AND P2ry13 <= 0 AND Dsc3 <= 0 AND Lgals7 > 0	Fat
Rule1782	Dpt > 14 AND Mt1 > 1905 AND Tspan1 <= 1 AND P2ry13 <= 0 AND Dsc3 <= 0 AND Coro1a <= 0 AND Arhgdib <= 174 AND Tacstd2 <= 0 AND Selplg <= 0 AND Aqp3 > 0 AND Hexb <= 50	Mammary
Rule1783	Dpt > 14 AND Mt1 > 1905 AND Tspan1 <= 1 AND P2ry13 <= 0 AND Dsc3 <= 0 AND Coro1a <= 0 AND Arhgdib <= 174 AND Tacstd2 <= 0 AND Selplg <= 0 AND Pld4 <= 0 AND Tmem45b <= 0 AND Rac2 <= 0 AND Epcam <= 0 AND Cd79a <= 0 AND Mt2 > 487 AND Ptprcap <= 0 AND Serpinb5 <= 0 AND Trim29 <= 46 AND Csf1r <= 0 AND Cx3cr1 <= 0 AND Krt8 <= 0 AND Col17a1 <= 0 AND Fxyd3 <= 1 AND Adap2 <= 30 AND Unc93b1 > 14 AND Krt14 …	Muscle
Rule1784	Dpt > 14 AND Mt1 > 1905 AND Tspan1 <= 1 AND P2ry13 <= 0 AND Dsc3 <= 0 AND Coro1a <= 0 AND Tacstd2 <= 0 AND Tmem119 <= 634 AND Aqp3 <= 0 AND Pld4 <= 0 AND Cldn7 <= 0 AND Selplg <= 0 AND P2ry12 > 0	Muscle
Rule1785	Dpt > 14 AND Mt1 > 1905 AND Tspan1 <= 1 AND P2ry13 <= 0 AND Dsc3 <= 0 AND Coro1a <= 0 AND Tmem119 <= 634 AND Tacstd2 <= 0 AND Aqp3 <= 0 AND Pld4 > 0	Muscle
Rule1786	Dpt > 14 AND Mt1 > 1905 AND Tspan1 <= 1 AND P2ry13 <= 0 AND Dsc3 <= 0 AND Coro1a <= 0 AND Arhgdib <= 174 AND Laptm5 <= 0 AND Tacstd2 <= 0 AND Aqp3 <= 0 AND Cldn7 <= 0 AND Pld4 <= 0 AND Selplg <= 0 AND Grn > 6 AND Perp <= 0 AND Serpinb5 <= 0 AND Cst3 > 536 AND Ctss <= 0 AND Mt1 <= 7931 AND Limd2 <= 3 AND Krt14 <= 0 AND 4632428N05Rik <= 120	Trachea
Rule1787	Tubb6 > 6 AND Krt8 > 6 AND Col17a1 > 1 AND Anxa8 <= 2 AND Cdx1 <= 40	Mammary
Rule1788	Tubb6 > 6 AND Lmna > 233 AND Limd2 > 155 AND Mt1 <= 4639 AND Krt8 <= 4 AND Epcam <= 2 AND Cx3cr1 > 171 AND Siglech <= 57	Heart
Rule1789	Tubb6 > 6 AND Lmna > 233 AND Tnfrsf12a > 1 AND Serping1 <= 1210 AND Trim29 <= 41 AND Cst3 > 209 AND Ctsd <= 1820 AND Itgb5 > 20 AND Tacstd2 <= 2 AND C1qc > 4083 AND Cx3cr1 <= 3	Muscle
Rule1790	Dpt > 14 AND Crlf1 > 3 AND Krt19 > 2 AND Hexb <= 5103	Heart
Rule1791	Dpt > 14 AND Crlf1 > 3 AND Spint2 > 14 AND Lgals4 <= 32	Lung
Rule1792	Dpt > 14 AND Crlf1 > 3 AND Ly86 > 1 AND Lgals4 <= 32	Heart
Rule1793	Dpt > 14 AND Crlf1 > 3 AND Lair1 > 0 AND Lgals4 <= 32	Muscle
Rule1794	Dpt > 14 AND Crlf1 > 3 AND Lair1 <= 73 AND Olfml3 > 1929 AND Krt5 <= 0 AND 4632428N05Rik > 15	Lung
Rule1795	Dpt > 14 AND Crlf1 > 3 AND Lair1 <= 73 AND Mt1 <= 4325 AND Cst3 <= 359 AND Krt8 <= 0 AND Itgb5 <= 80 AND Dpt > 62	Muscle
Rule1796	Dpt > 14 AND Dcn <= 736 AND Lgals7 > 0 AND Pkp3 <= 1 AND Krt19 <= 4	Fat
Rule1797	Tubb6 > 6 AND Lmna > 233 AND Tnfrsf12a > 1 AND Serping1 <= 1210 AND Trim29 <= 41 AND Cst3 > 209 AND Ctsd <= 1820 AND Itgb5 > 20 AND Tacstd2 <= 2 AND Arhgdib <= 1187 AND Perp <= 74 AND Slc2a5 <= 0 AND Krt19 <= 0 AND Lmna > 602 AND Igfbp2 <= 0 AND Lmna <= 2400 AND Limd2 <= 175 AND Col17a1 <= 73 AND Mt2 <= 379	Trachea
Rule1798	Sell > 3 AND Mt2 <= 2 AND Lgals7 > 0 AND Lgals4 <= 7 AND Lgals7 <= 1 AND Ctss <= 368 AND C1qa <= 0	Marrow
Rule1799	Dpt > 15 AND Dcn <= 736 AND Ctss > 572 AND Lgals4 <= 32 AND Olfml3 <= 23 AND Ctss <= 1947	Fat
Rule1800	Dpt > 15 AND Dcn <= 736 AND Cst3 > 114 AND Slc2a5 > 24 AND Hexb <= 5222	Mammary
Rule1801	Dpt > 15 AND Dcn <= 736 AND Cst3 > 114 AND Limd2 <= 223 AND Fcgr3 > 63 AND P2ry12 <= 33	Muscle
Rule1802	Dpt > 15 AND Dcn <= 736 AND Cst3 > 114 AND Limd2 <= 223 AND Crlf1 > 1 AND Unc93b1 <= 183	Trachea
Rule1803	Sell > 3 AND Mt2 <= 2 AND Lgals7 > 0 AND Lgals4 <= 7 AND Lgals7 <= 1 AND Ctss <= 368	Lung
Rule1804	Sell > 3 AND Mt2 <= 2 AND Lgals7 > 0 AND Lgals7 <= 1 AND Lgals4 <= 7	Fat
Rule1805	Ptprcap > 5 AND Itgb5 > 91 AND P2ry12 <= 0 AND Lgmn <= 45	Spleen
Rule1806	Dpt > 16 AND Dcn <= 736 AND Lgals7 > 2 AND Hexb > 0	Kidney
Rule1807	Dpt > 15 AND Dcn <= 736 AND Cst3 > 97 AND Limd2 <= 223 AND Pld4 <= 51 AND Igfbp2 <= 7 AND Arhgdib <= 5 AND Pld4 <= 0 AND Slc2a5 <= 0 AND 9130017N09Rik <= 6 AND Fxyd3 <= 0 AND Ptprcap <= 1 AND Dmkn <= 0 AND Gsn > 939 AND Sell <= 0 AND Sdc1 <= 0 AND Fcrls <= 0	Lung
Rule1808	Sell > 3 AND Mt2 <= 2 AND Lgals7 > 0 AND Lgals7 > 1	Thymus
Rule1809	Sell > 3 AND Mt2 <= 2 AND Fos > 742 AND Adap2 <= 50 AND Siglech <= 0 AND Krt14 <= 2 AND Cldn3 <= 0 AND Sdc1 <= 0 AND Ptgs1 <= 16 AND Anxa8 <= 0 AND Hexb > 126 AND 4632428N05Rik > 0	Marrow
Rule1810	Dpt > 16 AND Mt1 > 2293 AND Ctsd > 1259 AND Lgmn <= 24	Lung
Rule1811	Dpt > 16 AND Mt1 > 2293 AND Dsc3 <= 0 AND Aqp3 <= 0 AND Ptprcap <= 0 AND Mt2 > 498 AND Coro1a <= 0 AND Serpinb5 <= 0 AND Csf1r <= 0 AND Dmkn <= 0 AND Krt14 > 0 AND Abhd12 <= 223	Trachea
Rule1812	Dpt > 16 AND Mt1 > 2293 AND Dsc3 <= 0 AND Ptprcap <= 0 AND Fxyd3 <= 1 AND Aqp3 <= 0 AND Trim29 <= 46 AND Adap2 <= 31 AND Serpinb5 <= 0 AND Grn <= 0 AND 4632428N05Rik <= 50 AND Unc93b1 <= 220	Mammary
Rule1813	Dpt > 16 AND Mt1 > 2293 AND Dsc3 <= 0 AND Ptprcap <= 0 AND Fxyd3 <= 1 AND Serpinb5 <= 0 AND Mt1 > 2306 AND Aqp3 <= 0 AND Trim29 <= 46 AND Adap2 <= 31 AND Csf1r <= 0 AND C1qb <= 0 AND Col17a1 <= 0 AND Krt14 <= 0 AND Gsn <= 84736 AND Mt2 <= 1988	Muscle
Rule1814	Sell > 2 AND Mt2 <= 2 AND Fos > 739 AND Adap2 <= 50 AND Itgb5 > 0	Marrow
Rule1815	Dpt > 16 AND Krt19 > 7 AND Sdc4 <= 13 AND Lgals4 <= 32	Lung
Rule1816	Dpt > 16 AND Krt19 > 7 AND Prss32 <= 3 AND Cldn7 <= 0 AND Serping1 > 1135 AND P2ry13 <= 0 AND Cd79a <= 0 AND Dmkn <= 105	Fat
Rule1817	Dpt > 16 AND Krt19 > 7 AND Gpr34 <= 816 AND Cldn7 <= 0 AND Perp <= 0	Mammary
Rule1818	Dpt > 16 AND Spint2 > 9 AND Gpr34 <= 816 AND Lgals7 <= 0 AND Selplg > 0 AND Lgmn <= 10	Heart
Rule1819	Dpt > 16 AND Spint2 > 11 AND Gpr34 <= 816 AND Lgals7 <= 0 AND Lgmn > 113	Lung
Rule1820	Dpt > 16 AND Crlf1 > 3 AND Lair1 <= 73 AND Itgb5 > 995 AND P2ry12 <= 0 AND Dpt <= 2590 AND C1qc <= 0	Lung
Rule1821	Ptprcap > 5 AND Itgb5 > 109 AND Hexb <= 2	Kidney
Rule1822	Ptprcap > 5 AND Laptm5 > 2986 AND Sdc4 > 138 AND Cx3cr1 <= 0	Trachea
Rule1823	Ptprcap > 5 AND Laptm5 > 3781 AND Krt8 <= 0 AND Krt14 <= 0 AND Perp <= 0	Pancreas
Rule1824	Ptprcap > 5 AND 4632428N05Rik > 124 AND Lmna > 379 AND P2ry12 <= 0	Trachea
Rule1825	Ptprcap > 5 AND 4632428N05Rik > 124 AND Fcrls > 3 AND Coro1a <= 946	Marrow
Rule1826	Ptprcap > 5 AND 4632428N05Rik > 124 AND Fcrls <= 3 AND Lgals4 <= 8 AND Mt1 > 2 AND Gsn <= 4	Liver
Rule1827	Ptprcap > 5 AND Tubb6 > 4 AND Tnfrsf12a <= 202 AND Limd2 > 0 AND Dmkn > 0 AND Coro1a <= 1290	Fat
Rule1828	Ptprcap > 5 AND Tubb6 > 4 AND Dmkn <= 0 AND Fcgr3 <= 0 AND Fcrls <= 0 AND Tnfrsf12a <= 202 AND Gpx2 <= 1 AND Cldn3 <= 0 AND Pld4 <= 1 AND Aqp3 <= 9 AND Pigr <= 0 AND Rgs10 <= 11 AND 4632428N05Rik <= 3 AND Coro1a <= 1466	Marrow
Rule1829	Ptprcap > 5 AND Tubb6 > 4 AND Cldn7 <= 0 AND Dmkn <= 0 AND Col17a1 <= 0 AND Rac2 > 28 AND Fos > 34 AND Lgals4 <= 1 AND Dpt <= 0 AND Krt15 <= 0	Lung
Rule1830	Ptprcap > 5 AND Sell > 110 AND Fcrls > 0 AND P2ry12 <= 0	Fat
Rule1831	Ptprcap > 5 AND Sell > 110 AND Fcrls <= 0 AND Trem2 <= 0 AND Lgals7 <= 0 AND Mt2 <= 3 AND Gpx2 <= 0 AND P2ry12 > 0 AND Abhd12 > 0 AND Lgals4 <= 2 AND C1qb <= 0	Muscle
Rule1832	Ptprcap > 5 AND Sell > 110 AND Fcrls <= 0 AND Trem2 <= 0 AND Lgals7 <= 0 AND Mt2 <= 3 AND Gpx2 <= 0 AND C1qc <= 1 AND Tubb6 <= 2 AND Perp > 0 AND Pld4 > 6	Muscle
Rule1833	Ptprcap > 5 AND Sell > 110 AND Fcrls <= 0 AND Trem2 <= 0 AND Lgals7 <= 0 AND Mt2 > 3	Muscle
Rule1834	Ptprcap > 5 AND Sell > 110 AND Fcrls <= 0 AND Trem2 <= 0 AND Lgals7 <= 0 AND C1qc <= 1 AND Tubb6 <= 2 AND C1qa <= 0 AND Gpx2 <= 0 AND Lgals4 > 3 AND Lgals4 <= 21	Marrow
Rule1835	Ptprcap > 5 AND Sell > 110 AND Fcrls <= 0 AND Trem2 <= 0 AND Lgals7 <= 0 AND C1qc <= 1 AND Tubb6 <= 2 AND C1qa <= 0 AND Gpx2 <= 0 AND Perp > 0 AND Cd53 > 569	Fat
Rule1836	Ptprcap > 5 AND Perp > 2 AND Unc93b1 <= 0 AND Pkp3 <= 2	Muscle
Rule1837	Ptprcap > 5 AND Tubb6 > 13 AND Cldn3 > 0 AND Hexb <= 34	Brain Neurons
Rule1838	Ptprcap > 5 AND Sell > 110 AND Fcrls <= 0 AND Trem2 <= 0 AND Lgals7 <= 0 AND C1qc <= 1 AND Tubb6 <= 2 AND C1qa <= 0 AND Gpx2 <= 0 AND Perp <= 0 AND Tnfrsf12a <= 37 AND Dpt > 0 AND Csf1r <= 0 AND C1qc <= 0 AND Krt8 <= 0 AND Tmem119 <= 0 AND Pkp3 <= 3 AND Ly86 <= 63 AND Ctsd <= 287	Fat
Rule1839	Dpt > 16 AND Crlf1 > 3 AND Lair1 <= 73 AND Fos <= 448 AND Dsp <= 0 AND Prss32 <= 1 AND Serpinb5 > 0	Trachea
Rule1840	Ptprcap > 5 AND Sell > 110 AND Fcrls <= 0 AND Trem2 <= 0 AND Lgals4 > 8	Muscle
Rule1841	Fcrls > 10 AND Slc2a5 > 1 AND Cx3cr1 > 26 AND Lmna <= 237 AND Igfbp2 <= 121 AND 9130017N09Rik <= 20 AND Hexb > 74 AND Fos <= 3018	Brain Microglia
Rule1842	Ptprcap > 5 AND Sell > 110 AND Fcrls <= 0 AND Trem2 <= 0 AND C1qc <= 1 AND Gpx2 <= 0 AND C1qa > 0	Marrow
Rule1843	Ptprcap > 5 AND Sell > 110 AND Fcrls <= 0 AND Trem2 <= 0 AND C1qc <= 1 AND Gpx2 > 0	Fat
Rule1844	Ptprcap > 5 AND Sell > 110 AND Fcrls <= 0 AND Trem2 <= 0 AND C1qc > 1	Muscle
Rule1845	Ptprcap > 5 AND Sell > 110 AND Fcrls <= 0 AND Trem2 <= 0 AND Tubb6 > 2 AND Ctsd <= 265	Muscle
Rule1846	Ptprcap > 5 AND Sell > 110 AND Fcrls <= 0 AND Trem2 <= 0 AND Elf3 <= 0 AND Perp <= 0 AND Dpt > 0 AND Krt8 <= 0 AND Rac2 > 163	Marrow
Rule1847	Ptprcap > 5 AND Sell > 110 AND Fcrls <= 0 AND Trem2 <= 0 AND Elf3 <= 0 AND Perp <= 0 AND Dpt > 0 AND Laptm5 <= 425	Spleen
Rule1848	Tspan8 > 4 AND Fxyd3 <= 3 AND Pigr <= 5 AND Igfbp2 <= 1 AND Mt1 > 29 AND Coro1a <= 129 AND Col17a1 <= 8 AND Sdc1 > 7 AND Arhgdib <= 81	Lung
Rule1849	Ptprcap > 5 AND Sell > 110 AND Fcrls <= 0 AND Trem2 <= 0 AND Dpt <= 0 AND Elf3 <= 0 AND Pigr > 0 AND Krt15 > 0	Spleen
Rule1850	Dpt > 16 AND Crlf1 > 3 AND Fos <= 448 AND Dsp > 0	Heart
Rule1851	Dpt > 16 AND Crlf1 > 3 AND Fos <= 448 AND Prss32 <= 1 AND Spint2 > 0 AND Tmem119 <= 100	Heart
Rule1852	Dpt > 16 AND Crlf1 > 3 AND Fos <= 448 AND Spint2 <= 0 AND Cldn3 <= 0 AND Ptgs1 <= 28 AND Krt5 <= 2 AND Cd79a <= 7 AND Tnfrsf12a <= 416 AND C1qc <= 1 AND Ptgs1 <= 1 AND Lgals4 <= 0 AND Csf1r <= 1 AND Lgmn <= 1 AND Aqp3 <= 0 AND Golm1 <= 22 AND Dpt > 714	Heart
Rule1853	Dpt > 16 AND Crlf1 > 3 AND P2ry13 > 0 AND Tnfrsf12a > 15	Heart
Rule1854	Dpt > 16 AND Crlf1 > 3 AND Itgb5 > 1034 AND Arhgdib <= 274	Heart
Rule1855	Dpt > 16 AND Crlf1 > 3 AND Lmna <= 92 AND Rgs10 <= 38 AND Hexb > 6	Muscle
Rule1856	Cldn3 > 3 AND Krt15 > 6 AND Tmem45b <= 4 AND Igfbp2 <= 2 AND Serpinb5 <= 24 AND Pkp3 <= 158 AND Cd53 <= 0 AND Slc2a5 <= 0 AND P2ry12 <= 0 AND Fcrls <= 0 AND Fos > 9	Trachea
Rule1857	Ptprcap > 5 AND Sell > 110 AND Fcrls <= 0 AND Trem2 <= 0 AND Dpt <= 0 AND Elf3 <= 0 AND Csf1r > 0 AND Coro1a > 460	Marrow
Rule1858	Dpt > 16 AND Crlf1 > 3 AND Crlf1 > 343 AND Ly86 <= 0 AND Ptgs1 <= 29 AND Cldn3 <= 0 AND Arhgdib <= 18 AND Ctsd > 367	Muscle
Rule1859	Dpt > 16 AND Crlf1 > 3 AND Crlf1 > 343 AND Ptgs1 <= 2 AND Lgmn <= 360	Heart
Rule1860	Dpt > 16 AND Crlf1 > 3 AND Serping1 <= 3259 AND Perp <= 15 AND Fos > 448 AND Tubb6 > 44 AND Pigr <= 0 AND Ctsd > 27 AND Gsn > 11714	Trachea
Rule1861	Ptprcap > 5 AND Sell > 110 AND Trem2 <= 0 AND Fcrls <= 0 AND Dpt <= 0 AND Elf3 <= 0 AND Pigr <= 0 AND Lmna > 97	Lung
Rule1862	Ptprcap > 5 AND Sell > 110 AND Fcrls <= 0 AND Trem2 <= 0 AND Dpt <= 0 AND Elf3 <= 0 AND Pigr <= 0 AND Krt5 <= 0 AND C1qb > 0 AND Mt1 <= 63 AND Golm1 <= 2 AND Dcn <= 1 AND Fos <= 381	Marrow
Rule1863	Dpt > 16 AND Mt2 <= 3 AND Prss32 > 0 AND Lgmn <= 10 AND Itgb5 <= 9	Trachea
Rule1864	Dpt > 16 AND Mt2 <= 3 AND Ptgs1 <= 15 AND Siglech <= 3 AND Spint2 <= 35 AND Dcn > 3808 AND Lgals4 <= 79 AND Trim29 <= 46 AND Ly86 <= 5 AND Crlf1 <= 120 AND Cdx1 <= 0 AND Tmem54 <= 0 AND Epcam <= 1 AND Cst3 > 686 AND Pigr <= 0 AND Tspan1 <= 0 AND 4632428N05Rik <= 12 AND Crlf1 <= 0 AND Tspan8 <= 0 AND Igfbp2 <= 1 AND Lgals7 <= 0 AND Adap2 <= 133 AND Gsn > 5826 AND Calml3 <= 0 AND Sdc4 <= 1100	Heart
Rule1865	Tubb6 > 4 AND Krt8 > 7 AND Selplg > 11 AND Siglech <= 23 AND Tmem119 <= 0 AND Col17a1 <= 41 AND C1qb <= 2306	Lung
Rule1866	Tubb6 > 4 AND Krt8 > 7 AND Col17a1 > 1 AND Abhd12 <= 55	Thymus
Rule1867	Tubb6 > 4 AND Krt8 > 6 AND Krt14 > 10 AND Tspan8 <= 1 AND Dsp <= 206 AND Krt8 > 11	Mammary
Rule1868	Tubb6 > 4 AND Krt8 > 7 AND Krt14 > 17 AND Tspan8 <= 1 AND Krt5 <= 679	Brain Neurons
Rule1869	Tubb6 > 4 AND Krt8 > 7 AND Krt14 > 86 AND Serping1 <= 0	Bladder
Rule1870	Tubb6 > 4 AND Krt8 > 7 AND Pkp1 > 0 AND Krt5 <= 677	Brain Neurons
Rule1871	Tubb6 > 4 AND Krt8 > 6 AND Serpinb5 > 0 AND Tmem45b <= 0 AND Pkp1 <= 134 AND Cldn3 <= 869	Mammary
Rule1872	Tubb6 > 4 AND Krt8 > 7 AND Serpinb5 > 14 AND Arhgdib <= 247	Fat
Rule1873	Tubb6 > 4 AND Krt8 > 7 AND Arhgdib <= 254 AND Fxyd3 <= 0 AND Tspan1 <= 4 AND Csf1r <= 4 AND Tnfrsf12a <= 227 AND Cst3 > 1528 AND Tmem119 <= 53	Pancreas
Rule1874	Tubb6 > 4 AND Krt8 > 6 AND Arhgdib <= 254 AND Fxyd3 <= 0 AND Mt2 <= 2 AND Cd53 <= 16 AND Cldn3 <= 1 AND Lgals4 <= 2	Kidney
Rule1875	Tubb6 > 4 AND Lmna > 46 AND Tspan8 > 92 AND C1qc <= 1 AND Lgals4 <= 0 AND Crlf1 <= 30 AND Fos <= 1967 AND Igfbp2 <= 235	Lung
Rule1876	Tubb6 > 4 AND Lmna > 46 AND Perp > 31 AND Capns2 <= 65 AND Krt5 > 10 AND Hexb <= 210	Mammary
Rule1877	Tubb6 > 4 AND Lmna > 46 AND Perp > 31 AND Capns2 <= 65 AND Spint2 > 1050 AND Serpinb5 <= 222 AND Csf1r <= 93 AND Epcam <= 1648	Lung
Rule1878	Tubb6 > 4 AND Lmna > 46 AND Perp > 31 AND Capns2 > 65	Tongue
Rule1879	Tubb6 > 4 AND Lmna > 46 AND Perp > 31 AND Spint2 > 1208 AND Serpinb5 <= 222 AND Ctsd <= 1448	Pancreas
Rule1880	Tubb6 > 4 AND Lmna > 46 AND Perp > 31 AND Tmem54 <= 15 AND Serpinb5 <= 223 AND Dsp > 125	Heart
Rule1881	Tubb6 > 4 AND Lmna > 46 AND Perp > 31 AND Tmem54 <= 15 AND Serpinb5 <= 223 AND Crlf1 <= 161 AND Ctsd > 966 AND Ly86 <= 3 AND Krt14 <= 7 AND Fos > 2890	Fat
Rule1882	Tubb6 > 4 AND Lmna > 46 AND Perp > 31 AND Tmem54 <= 15 AND Pkp3 <= 421 AND Tacstd2 <= 16 AND Dpt > 63 AND Csf1r <= 0 AND Cldn7 <= 22 AND Krt14 <= 0 AND Dcn > 4583	Heart
Rule1883	Tubb6 > 4 AND Lmna > 46 AND Perp > 31 AND Tmem54 <= 14 AND Trim29 <= 217 AND Krt19 <= 58 AND Cx3cr1 <= 0 AND Mt2 > 11 AND Dcn <= 14825 AND Lpcat2 <= 0 AND Aqp3 <= 0 AND Olfml3 <= 517 AND Arhgdib <= 76 AND Adap2 <= 265 AND Lgals4 <= 43 AND Cst3 > 434	Trachea
Rule1884	Tubb6 > 4 AND Lmna > 46 AND Cx3cr1 > 43 AND Limd2 <= 775 AND Ctsd <= 2 AND C1qc <= 3517	Kidney
Rule1885	Tubb6 > 4 AND Lmna > 46 AND Cx3cr1 > 43 AND Igfbp2 > 0 AND Gpr34 <= 651	Fat
Rule1886	Tubb6 > 4 AND Lmna > 46 AND Cx3cr1 > 43 AND Limd2 > 491 AND Sell <= 0 AND Krt14 > 0	Lung
Rule1887	Tubb6 > 4 AND Lmna > 46 AND Cx3cr1 > 45 AND Fcgr3 > 879 AND Calml3 <= 0 AND Olfml3 <= 184 AND Tubb6 <= 2055	Heart
Rule1888	Tubb6 > 4 AND Lmna > 46 AND Fcrls > 2 AND Calml3 > 0 AND Calml3 <= 6 AND Tnfrsf12a <= 49	Fat
Rule1889	Ptprcap > 5 AND Adap2 > 0 AND Tnfrsf12a <= 9 AND Arhgdib > 98 AND Ptgs1 <= 1 AND Pkp3 <= 60	Fat
Rule1890	Tubb6 > 4 AND Lmna > 46 AND Fcrls > 2 AND Calml3 > 0 AND P2ry12 > 7	Skin
Rule1891	Tubb6 > 4 AND Lmna > 46 AND Fcrls > 2 AND Epcam > 2 AND Tmem45b <= 0 AND Lpcat2 <= 186	Trachea
Rule1892	Tubb6 > 4 AND Lmna > 46 AND Fcrls > 2 AND Epcam > 2 AND C1qb <= 1162	Lung
Rule1893	Tubb6 > 4 AND Lmna > 46 AND Fcrls > 2 AND Tnfrsf12a > 8 AND Calml3 <= 0 AND Dpt <= 6 AND Cd53 > 53 AND Anxa8 <= 0 AND Perp <= 0 AND Mt1 > 2466 AND Gpr34 <= 30	Muscle
Rule1894	Ptprcap > 5 AND Adap2 > 0 AND Mt2 <= 0 AND Dcn > 0 AND Spint2 <= 15	Heart
Rule1895	Ptprcap > 5 AND Tubb6 > 13 AND Cldn3 <= 0 AND Selplg > 18 AND Dmkn <= 0	Fat
Rule1896	Ptprcap > 5 AND Tubb6 > 3 AND Dmkn <= 0 AND Lgmn <= 0	Muscle
Rule1897	Ptprcap > 5 AND Sell > 110 AND Fcrls <= 0 AND Trem2 <= 0 AND Dpt <= 0 AND Elf3 <= 0 AND Pigr <= 0 AND C1qb > 0 AND Golm1 <= 2 AND Mt1 <= 63	Fat
Rule1898	Tubb6 > 4 AND Lmna > 46 AND Fcrls > 2 AND Csf1r > 2002 AND Col17a1 <= 1 AND Sdc4 <= 431 AND Cldn3 <= 0 AND Anxa8 <= 0 AND Dmkn <= 0	Heart
Rule1899	Tubb6 > 4 AND Lmna > 46 AND Fcrls > 2 AND Pld4 > 5 AND Olfml3 > 10 AND Serping1 <= 1 AND Tspan1 <= 0 AND Pkp3 <= 2 AND Lmna <= 3287 AND Fcrls <= 3039 AND Olfml3 <= 630 AND Tmem119 <= 427	Trachea
Rule1900	Ptprcap > 5 AND Sell > 110 AND Fcrls <= 0 AND Trem2 <= 0 AND Dpt <= 0 AND Krt5 <= 0 AND C1qb > 0 AND Cd79a <= 695	Marrow
Rule1901	Ptprcap > 5 AND Sell > 110 AND Trem2 <= 0 AND Fcrls <= 0 AND Dpt <= 0 AND Krt5 <= 0 AND Elf3 <= 0 AND Pigr <= 0 AND Olfml3 <= 0 AND Perp <= 0 AND Lair1 <= 1 AND Ptprcap <= 23 AND Rac2 <= 584	Fat
Rule1902	Ptprcap > 5 AND Sell > 110 AND Trem2 <= 0 AND Fcrls <= 0 AND Dpt <= 0 AND Krt5 <= 0 AND Pigr <= 0 AND Ptprcap <= 20	Lung
Rule1903	Ptprcap > 5 AND Sell > 110 AND Fcrls <= 0 AND Trem2 <= 0 AND Dpt <= 0 AND Krt5 <= 0 AND Pigr <= 0 AND Olfml3 <= 0 AND Lair1 <= 1 AND Cd53 > 2 AND Gpr34 <= 0 AND Gsn <= 379 AND Itgb5 > 0 AND Hexb > 34	Marrow
Rule1904	Dpt > 15 AND Adap2 > 1 AND Fxyd3 > 2 AND Trim29 <= 0 AND 4632428N05Rik > 7	Bladder
Rule1905	Dpt > 16 AND Fos <= 185 AND Adap2 > 25 AND Ptgs1 <= 44 AND Selplg <= 0 AND Tnfrsf12a <= 92 AND Itgb5 > 1	Pancreas
Rule1906	Dpt > 16 AND Fos <= 185 AND Siglech > 0 AND Fos <= 84	Heart
Rule1907	Dpt > 16 AND Fos > 313 AND Cst3 <= 702 AND Cd79b <= 21 AND Arhgdib > 141 AND 4632428N05Rik <= 127	Heart
Rule1908	Dpt > 16 AND Fos > 313 AND Cst3 <= 702 AND Cd79b <= 21 AND Laptm5 > 3 AND Mt1 <= 103	Muscle
Rule1909	Dpt > 16 AND Fos > 313 AND Cd53 > 5 AND Cd79a <= 659 AND Rgs10 > 2	Heart
Rule1910	Dpt > 16 AND Fos > 313 AND Cd53 > 5 AND Cd79a <= 659	Lung
Rule1911	Dpt > 16 AND Fos > 313 AND Cst3 <= 702 AND Laptm5 > 3 AND P2ry12 > 1	Lung
Rule1912	Dpt > 16 AND Fos > 313 AND Cst3 <= 702 AND Laptm5 <= 3 AND Sdc1 > 26 AND Siglech <= 0 AND Lpcat2 <= 1 AND Serping1 > 1720 AND Aqp3 <= 0 AND Krt8 <= 0 AND Lmna <= 1342	Fat
Rule1913	Dpt > 16 AND Fos > 313 AND Cst3 <= 702 AND Laptm5 <= 3 AND Sdc1 > 26 AND Siglech <= 0 AND Lpcat2 <= 1 AND Serping1 <= 1720 AND Fos <= 2827 AND Cst3 > 157 AND Fcrls <= 0	Trachea
Rule1914	Dpt > 16 AND Fos > 313 AND Cst3 <= 702 AND Laptm5 <= 3 AND Sdc1 > 26 AND Siglech <= 0 AND Lpcat2 <= 1 AND Serping1 > 910 AND Mt2 > 4	Mammary
Rule1915	Dpt > 16 AND Mt1 > 2293 AND C1qc <= 0 AND Csf1r <= 0 AND Tmem119 <= 601 AND Mt1 > 2338 AND Serpinb5 <= 0 AND Krt14 <= 0 AND Tubb6 <= 1473 AND Grn > 1	Trachea
Rule1916	Ptprcap > 5 AND Sell > 110 AND Trem2 <= 0 AND Fcrls <= 0 AND Dpt <= 0 AND Krt5 <= 0 AND Itgb5 <= 0 AND Pigr <= 0 AND Olfml3 <= 0 AND Cd53 > 2 AND Lair1 <= 1 AND Gpr34 <= 0 AND Gsn <= 379 AND Mt2 <= 0 AND Perp <= 0 AND C1qc <= 0 AND Krt15 <= 0 AND Rgs10 > 7 AND Ctss <= 497 AND Sdc4 <= 0 AND Epcam <= 0 AND Aqp3 <= 22 AND Ctsd <= 742 AND Fos > 55	Lung
Rule1917	Ptprcap > 5 AND Dmkn > 0 AND Epcam <= 2 AND Krt8 <= 1 AND Ctsd <= 279	Trachea
Rule1918	Ptprcap > 5 AND Sell > 110 AND Fcrls <= 0 AND Trem2 <= 0 AND Dpt <= 0 AND Krt5 <= 0 AND Itgb5 <= 0 AND Ptgs1 <= 0 AND Perp <= 0 AND Krt15 <= 0 AND Pigr <= 0 AND Olfml3 <= 0 AND Lair1 <= 1 AND Gsn > 232	Marrow
Rule1919	Dpt > 16 AND Anxa8 > 2 AND Cd79a > 0	Muscle
Rule1920	Dpt > 16 AND Anxa8 > 2 AND Cst3 <= 128 AND Ctsd <= 86	Mammary
Rule1921	Dpt > 16 AND Anxa8 > 2 AND Fcgr3 <= 0 AND Lpcat2 <= 0 AND P2ry12 <= 0 AND Ptgs1 > 27 AND Selplg <= 0 AND Krt15 <= 0 AND Krt14 <= 0	Trachea
Rule1922	Dpt > 16 AND Fos > 323 AND Dmkn > 12 AND Rgs10 <= 5 AND Krt19 <= 0	Fat
Rule1923	Dpt > 16 AND Dmkn > 18 AND Rgs10 <= 5 AND Cst3 <= 271	Mammary
Rule1924	Dpt > 16 AND Fos > 323 AND Cst3 <= 702 AND Laptm5 <= 3 AND Sdc1 > 26 AND Siglech <= 0 AND Ptgs1 <= 75	Fat
Rule1925	Rac2 > 7 AND C1qc > 5 AND Cx3cr1 > 42 AND C1qa <= 112 AND Tnfrsf12a <= 9 AND Rgs10 <= 2	Liver
Rule1926	Rac2 > 7 AND C1qc > 5 AND Cx3cr1 > 42 AND Olfml3 <= 16 AND C1qa > 4939 AND Siglech <= 463 AND Elf3 <= 1 AND Igfbp2 <= 0 AND Hexb > 96	Heart
Rule1927	Rac2 > 7 AND C1qc > 5 AND Cx3cr1 > 42 AND Olfml3 <= 16 AND C1qa > 5310 AND Itgb5 <= 672	Fat
Rule1928	Rac2 > 7 AND C1qc > 5 AND Cx3cr1 > 42 AND Olfml3 <= 16 AND Csf1r > 6593 AND Cst3 <= 6570	Heart
Rule1929	Rac2 > 7 AND C1qc > 5 AND Cx3cr1 > 42 AND Olfml3 <= 16 AND Csf1r > 5720 AND Trem2 > 166	Brain Microglia
Rule1930	Rac2 > 7 AND C1qc > 5 AND Cx3cr1 <= 10 AND Fcrls > 19 AND Calml3 > 0 AND Hexb <= 165	Fat
Rule1931	Rac2 > 7 AND C1qc > 5 AND Cx3cr1 <= 10 AND Fcrls > 19 AND Calml3 <= 0 AND Spint2 > 2 AND Gpx2 <= 1	Trachea
Rule1932	Ptprcap > 5 AND Sell > 110 AND Fcrls <= 0 AND Trem2 <= 0 AND Dpt <= 0 AND Krt5 <= 0 AND Itgb5 <= 0 AND Ptgs1 <= 0 AND Krt15 <= 0 AND Pigr <= 0 AND Olfml3 <= 0 AND Cx3cr1 <= 0 AND Lair1 <= 1 AND Fos <= 1860 AND Ly86 <= 173 AND Serpinb5 <= 0 AND Coro1a > 2464	Marrow
Rule1933	Rac2 > 7 AND C1qc > 5 AND Cx3cr1 <= 10 AND Fcrls > 19 AND Calml3 <= 0 AND Csf1r > 2714 AND Lgals4 <= 0 AND Anxa8 <= 0 AND Adap2 <= 668 AND Mt2 <= 46	Heart
Rule1934	Rac2 > 7 AND C1qc > 5 AND Cx3cr1 <= 10 AND Tubb6 <= 0 AND Fcrls <= 32 AND Siglech <= 13 AND Cst3 <= 1951 AND Krt19 <= 0 AND Coro1a <= 1142 AND Sell <= 0 AND Lgmn > 1 AND Sdc4 <= 178	Liver
Rule1935	Rac2 > 7 AND C1qa > 52 AND Cx3cr1 > 42 AND Olfml3 <= 16 AND Tnfrsf12a <= 1 AND Spint2 <= 10 AND Tubb6 > 942 AND Fcgr3 <= 1755	Fat
Rule1936	Rac2 > 7 AND C1qa > 54 AND Cx3cr1 > 42 AND Olfml3 <= 16 AND Tnfrsf12a <= 1 AND Spint2 <= 10 AND P2ry13 > 93 AND Siglech <= 101	Heart
Rule1937	Rac2 > 7 AND C1qa > 52 AND Cx3cr1 > 42 AND Olfml3 <= 16 AND Siglech <= 150 AND Tnfrsf12a <= 1 AND Spint2 <= 22 AND Sdc1 > 0 AND Tubb6 > 335	Fat
Rule1938	Rac2 > 7 AND C1qa > 54 AND Cx3cr1 > 42 AND Olfml3 <= 16 AND Siglech <= 150 AND Tnfrsf12a <= 1 AND Spint2 <= 22 AND Igfbp2 > 0 AND Trem2 <= 1	Heart
Rule1939	Rac2 > 7 AND C1qa > 54 AND Cx3cr1 > 42 AND Olfml3 <= 16 AND Siglech <= 150 AND Tnfrsf12a <= 1 AND Spint2 <= 22 AND Igfbp2 <= 0 AND Cd79b > 21 AND Mt1 <= 217	Heart
Rule1940	Rac2 > 7 AND C1qa > 52 AND Cx3cr1 > 42 AND Olfml3 <= 16 AND Dmkn <= 0 AND Siglech <= 150 AND Tnfrsf12a <= 1 AND Spint2 <= 22 AND Igfbp2 <= 0 AND Siglech <= 15 AND Gpr34 <= 369 AND Aqp3 <= 0 AND Tspan8 <= 3 AND Hexb > 188 AND Ly86 <= 2164 AND Epcam <= 0 AND Golm1 <= 59 AND C1qc <= 5758 AND Cst3 > 1353 AND Fcrls <= 253	Kidney
Rule1941	Rac2 > 7 AND Olfml3 > 8 AND Lmna > 59 AND Tubb6 <= 43 AND Fcgr3 > 276	Heart
Rule1942	Rac2 > 7 AND Tmem119 > 8 AND Sdc4 <= 283 AND Fos <= 169 AND Pkp3 <= 0 AND Krt8 <= 1 AND Dpt <= 0 AND Dsp <= 0 AND Gpx2 <= 0 AND Gsn <= 32	Brain Microglia
Rule1943	Rac2 > 7 AND Tmem119 > 19 AND Sdc4 <= 295 AND Slc2a5 > 1 AND Mt2 <= 8	Mammary
Rule1944	Rac2 > 7 AND Tmem119 > 19 AND Sdc4 <= 295 AND Capns2 <= 4 AND C1qc > 86 AND Ptprcap <= 0 AND Anxa8 <= 0 AND Ctsd <= 10470 AND Sell <= 0 AND Gpx2 <= 0 AND Csf1r <= 1964 AND Lmna <= 68 AND Serping1 <= 1	Pancreas
Rule1945	Rac2 > 7 AND C1qa > 52 AND Tubb6 <= 0 AND Capns2 > 4	Brain Microglia
Rule1946	Rac2 > 7 AND C1qa > 52 AND Tubb6 <= 0 AND Hexb <= 21 AND Rac2 <= 1950 AND Fcrls <= 0 AND Hexb <= 1	Spleen
Rule1947	Rac2 > 7 AND C1qa > 52 AND Tubb6 <= 0 AND Hexb <= 21 AND Rac2 <= 1950 AND Cldn3 <= 1 AND Lgals4 <= 0 AND Lpcat2 <= 77 AND Dsp <= 31 AND P2ry12 <= 107 AND Cx3cr1 <= 6	Fat
Rule1948	Rac2 > 7 AND C1qa > 52 AND Tubb6 <= 0 AND Rac2 <= 2797 AND Siglech > 194 AND Pkp3 <= 69 AND Mt1 <= 78	Brain Microglia
Rule1949	Rac2 > 7 AND C1qa > 52 AND Tubb6 <= 0 AND Rac2 > 2797	Marrow
Rule1950	Rac2 > 7 AND C1qa > 52 AND Tubb6 <= 0 AND Pigr <= 1 AND Crlf1 <= 4 AND Trim29 > 0 AND Hexb <= 1103	Heart
Rule1951	Rac2 > 7 AND C1qa > 52 AND Tubb6 <= 0 AND Trim29 <= 0 AND Pigr <= 1 AND Crlf1 <= 4 AND Anxa8 > 0 AND Lmna <= 11	Fat
Rule1952	Rac2 > 7 AND C1qa > 52 AND Tubb6 <= 0 AND Trim29 <= 0 AND Pigr <= 1 AND Crlf1 <= 4 AND Cldn7 > 0 AND Dcn > 0	Heart
Rule1953	Rac2 > 7 AND C1qa > 52 AND Tubb6 <= 0 AND Trim29 <= 0 AND Pigr <= 1 AND Crlf1 <= 4 AND Sell <= 0 AND Krt19 > 0 AND P2ry12 <= 1	Fat
Rule1954	Rac2 > 7 AND C1qa > 52 AND Tubb6 <= 0 AND Trim29 <= 0 AND Pigr <= 1 AND Crlf1 <= 4 AND Sell <= 0 AND P2ry12 > 2 AND Perp <= 0 AND Cd53 > 31 AND Igfbp2 <= 0 AND Itgb5 > 4	Heart
Rule1955	Rac2 > 7 AND C1qa > 52 AND Tubb6 <= 0 AND Trim29 <= 0 AND Pigr <= 1 AND Crlf1 <= 4 AND Sell <= 0 AND P2ry13 > 1 AND Grn > 348 AND Lair1 <= 112	Heart
Rule1956	Rac2 > 7 AND C1qa > 52 AND Tubb6 <= 0 AND Trim29 <= 0 AND Pigr <= 1 AND Crlf1 <= 4 AND Sell <= 0 AND P2ry13 > 2 AND Golm1 <= 1	Fat
Rule1957	Rac2 > 7 AND C1qa > 52 AND Tubb6 <= 0 AND Trim29 <= 0 AND Pigr <= 1 AND Crlf1 <= 4 AND Sell <= 0 AND Lair1 > 10 AND P2ry12 <= 64 AND P2ry13 <= 0 AND Hexb > 12 AND Aqp3 <= 0 AND Epcam <= 0 AND Lgals4 <= 0 AND Fcgr3 <= 1383 AND Olfml3 <= 249 AND Cd53 > 247	Kidney
Rule1958	Rac2 > 7 AND C1qa > 52 AND Cx3cr1 <= 42 AND Cst3 > 619 AND Col17a1 > 1 AND Krt14 <= 0	Trachea
Rule1959	Rac2 > 7 AND C1qa > 52 AND Cx3cr1 <= 42 AND Cst3 > 619 AND Spint2 > 2 AND Krt15 <= 0 AND Gpx2 > 0	Trachea
Rule1960	Rac2 > 7 AND Cd53 > 0 AND C1qa > 52 AND Cst3 > 509 AND Cx3cr1 <= 42 AND Calml3 > 0	Kidney
Rule1961	Rac2 > 7 AND Cd53 > 0 AND C1qa > 52 AND Cx3cr1 <= 42 AND Cst3 > 509 AND Fos > 347 AND Cst3 > 16187 AND Ctsd <= 5	Kidney
Rule1962	Rac2 > 7 AND Cd53 > 0 AND C1qa > 52 AND Cx3cr1 <= 42 AND Cst3 > 509 AND Fos > 347 AND Olfml3 <= 8 AND Spint2 <= 26 AND Lgals7 <= 24 AND Tspan1 <= 0 AND Elf3 <= 84 AND Aqp3 <= 1 AND Tmem119 <= 107 AND Pigr <= 0 AND Cx3cr1 <= 9 AND Ctsd > 143 AND P2ry13 <= 575 AND Csf1r > 54 AND Lair1 <= 573 AND Sell <= 0 AND Elf3 <= 0 AND Selplg <= 1643 AND Fcrls <= 2706 AND Krt19 <= 0 AND Itgb5 <= 308	Fat
Rule1963	Rac2 > 7 AND C1qa > 53 AND Lmna > 88 AND Ly86 > 76 AND Tacstd2 <= 0 AND Rac2 > 505 AND Tmem45b <= 0 AND Lmna <= 3257 AND Golm1 <= 7 AND Krt5 <= 1 AND Pigr <= 0 AND Cst3 > 4068	Fat
Rule1964	Rac2 > 7 AND C1qa > 53 AND Lmna > 88 AND Coro1a <= 2427 AND Ctsd > 7 AND Csf1r <= 513 AND Serpinb5 <= 0 AND Cldn7 <= 0 AND Cst3 > 498 AND Serping1 <= 7 AND Elf3 <= 189 AND Sdc1 <= 13 AND Limd2 <= 141 AND Cx3cr1 <= 48 AND Arhgdib > 78 AND Spint2 <= 0 AND C1qa > 189	Muscle
[truncated: 5,121 more rows]
