# Supplementary material for: Identifying Cell-Type Specific Genes and Expression Rules Based on Single-Cell Transcriptomic Atlas Data
Source: Front Bioeng Biotechnol. 2020 Apr 29;8:350. doi: 10.3389/fbioe.2020.00350 (PMC7201067; doi:10.3389/fbioe.2020.00350)
Supplement: Supplementary file 7 [file Table_7.XLSX]

## Sheet: Sheet1
Table S7. Performance of PART with different numbers of features ranked using MCFS.
Number of features	Bladder	Brain Microglia	Brain Neurons	Colon	Fat	Heart	Kidney	Liver	Lung	Mammary	Marrow	Muscle	Pancreas	Skin	Spleen	Thymus	Tongue	Trachea	Overall accuracy	MCC
5	0.369963	0.923352	0.564753	0.895879	0.058001	0.185945	0.36763	0.084608	0.024441	0.55276	0.017367	0.017127	0.036716	0.486201	0.008731	0.005063	0.731844	0.201294	0.340923	0.302347
10	0.326007	0.932171	0.145542	0.935406	0.067213	0.213071	0.363006	0.09684	0.043162	0.54938	0.056209	0.03235	0.056094	0.869318	0.023865	0.322785	0.931564	0.214234	0.341648	0.312658
15	0.734432	0.932381	0.206415	0.939745	0.099795	0.208152	0.289017	0.149847	0.071243	0.557642	0.079365	0.049001	0.077002	0.885146	0.061118	0.334177	0.973464	0.297628	0.374349	0.342365
20	0.734432	0.930911	0.220383	0.939262	0.119243	0.209136	0.276301	0.155963	0.076443	0.605332	0.097852	0.058516	0.080061	0.927354	0.058789	0.291772	0.972067	0.301941	0.383408	0.349247
25	0.737485	0.930701	0.221073	0.941191	0.145855	0.202249	0.228902	0.366972	0.094124	0.682313	0.114099	0.09039	0.107088	0.930601	0.070431	0.291772	0.974162	0.291876	0.397396	0.362262
30	0.751526	0.933641	0.235385	0.944083	0.18509	0.217428	0.27052	0.433231	0.145086	0.707473	0.140803	0.118934	0.627231	0.935471	0.111176	0.252532	0.976257	0.324946	0.435119	0.400087
35	0.757021	0.934901	0.2209	0.947216	0.195155	0.212649	0.260116	0.457696	0.149246	0.709726	0.153501	0.131304	0.6359	0.933847	0.140861	0.233544	0.977654	0.331416	0.437667	0.402354
40	0.762515	0.935321	0.243663	0.942396	0.185432	0.217006	0.255491	0.460754	0.156526	0.710101	0.160224	0.137488	0.63335	0.934253	0.153667	0.218354	0.976955	0.350827	0.441016	0.404762
45	0.761294	0.937211	0.315744	0.947939	0.218867	0.274631	0.267052	0.486239	0.235049	0.730379	0.331092	0.176023	0.687404	0.936688	0.43248	0.374051	0.975559	0.382459	0.499963	0.465184
50	0.769231	0.937421	0.590447	0.945529	0.238144	0.302881	0.331792	0.507645	0.25585	0.736763	0.333707	0.215985	0.891382	0.935877	0.420256	0.390506	0.97905	0.411215	0.548158	0.515672
55	0.796703	0.935951	0.579583	0.94818	0.266121	0.333802	0.320231	0.525994	0.292772	0.749531	0.461438	0.50666	0.898521	0.941964	0.430733	0.396835	0.982542	0.42128	0.582645	0.552505
60	0.791209	0.940361	0.607174	0.948421	0.27738	0.3487	0.343353	0.608563	0.305252	0.751033	0.470962	0.502379	0.900051	0.940747	0.417346	0.393038	0.98324	0.411215	0.591462	0.561353
65	0.796703	0.937841	0.588032	0.949626	0.282839	0.346732	0.473988	0.61366	0.312533	0.758543	0.480859	0.505233	0.903111	0.940341	0.412689	0.41519	0.982542	0.416247	0.594401	0.564625
70	0.802198	0.938471	0.585101	0.952278	0.273115	0.351792	0.47052	0.641182	0.329693	0.751408	0.484034	0.505709	0.903621	0.940747	0.443539	0.424684	0.981844	0.429907	0.596801	0.567059
75	0.802198	0.936791	0.664425	0.950591	0.284545	0.361068	0.477457	0.649337	0.323453	0.752535	0.484594	0.516651	0.90821	0.939935	0.435972	0.41962	0.983939	0.409777	0.607403	0.578278
80	0.797314	0.939941	0.69374	0.951073	0.289833	0.372031	0.516763	0.652396	0.331253	0.761172	0.50028	0.522835	0.90566	0.937094	0.428987	0.43038	0.981145	0.439252	0.616518	0.588062
85	0.808303	0.937841	0.693051	0.949867	0.301774	0.367533	0.521387	0.646279	0.336453	0.753661	0.560784	0.512845	0.90668	0.9375	0.463329	0.609494	0.976955	0.43422	0.628795	0.601045
90	0.807692	0.939941	0.692188	0.948421	0.30928	0.373577	0.53526	0.62895	0.329173	0.75967	0.560971	0.49667	0.90872	0.943994	0.466822	0.66962	0.986034	0.42775	0.632031	0.604241
95	0.798535	0.940991	0.703742	0.948421	0.308939	0.377793	0.509827	0.641182	0.357774	0.761172	0.553128	0.50999	0.903621	0.940747	0.477299	0.662658	0.981844	0.448598	0.634487	0.606969
100	0.801587	0.939101	0.705294	0.947698	0.32651	0.380464	0.526012	0.681957	0.355694	0.75291	0.571055	0.533777	0.91025	0.940747	0.479627	0.668987	0.981145	0.431344	0.640067	0.612941
105	0.836386	0.939101	0.710467	0.949144	0.33828	0.423893	0.552601	0.682977	0.515861	0.766804	0.5662	0.545195	0.920959	0.939935	0.477881	0.662025	0.981844	0.488857	0.657254	0.631144
110	0.836996	0.938471	0.712882	0.952037	0.344081	0.417569	0.571098	0.679918	0.529381	0.772062	0.571802	0.556137	0.920959	0.942776	0.490105	0.666456	0.98324	0.511143	0.660733	0.634905
115	0.830891	0.938471	0.720641	0.950349	0.334698	0.43837	0.557225	0.682977	0.533541	0.790462	0.603922	0.582303	0.919939	0.940341	0.504075	0.709494	0.97905	0.516894	0.669699	0.644474
120	0.831502	0.937421	0.722021	0.949144	0.346298	0.437807	0.542197	0.672783	0.520541	0.782952	0.61718	0.579924	0.919429	0.945617	0.5	0.689241	0.981844	0.53918	0.670982	0.645658
125	0.839438	0.940571	0.733402	0.953724	0.357387	0.448208	0.568786	0.671764	0.528861	0.790462	0.614192	0.587536	0.920449	0.943182	0.520955	0.709494	0.979749	0.535586	0.67779	0.652969
130	0.838828	0.936581	0.730298	0.952278	0.36404	0.460857	0.566474	0.685015	0.550182	0.78896	0.684407	0.574691	0.922998	0.944805	0.585565	0.71519	0.978352	0.529116	0.688951	0.664856
135	0.84188	0.938471	0.729953	0.948903	0.37564	0.453689	0.595376	0.687054	0.530941	0.781449	0.686275	0.598953	0.916879	0.940341	0.560536	0.710127	0.981844	0.540618	0.688821	0.664693
140	0.849206	0.941201	0.735817	0.948421	0.380075	0.46409	0.596532	0.69419	0.532501	0.784829	0.701587	0.594672	0.917899	0.939123	0.590803	0.724684	0.98324	0.544213	0.694978	0.671283
145	0.840659	0.938471	0.72616	0.951073	0.384169	0.451722	0.596532	0.700306	0.552262	0.785956	0.705882	0.601332	0.921979	0.94237	0.571595	0.725949	0.982542	0.538462	0.693564	0.669743
150	0.833944	0.939101	0.746508	0.949626	0.389628	0.466339	0.60578	0.69419	0.522621	0.784829	0.70084	0.599905	0.922998	0.945211	0.579162	0.716456	0.981844	0.560029	0.697061	0.673498
155	0.850427	0.938471	0.743232	0.949626	0.390652	0.47182	0.597688	0.702345	0.540822	0.785956	0.706256	0.613701	0.920959	0.943994	0.590803	0.720886	0.981145	0.552121	0.699944	0.676472
160	0.85348	0.937421	0.74668	0.950108	0.397305	0.464371	0.595376	0.697248	0.558502	0.785956	0.701587	0.603711	0.919429	0.9375	0.600116	0.729747	0.981145	0.570812	0.700428	0.677051
165	0.849206	0.940361	0.748405	0.952278	0.402422	0.466339	0.610405	0.700306	0.536141	0.786707	0.713165	0.59705	0.925548	0.941153	0.562282	0.728481	0.980447	0.56578	0.701153	0.677776
170	0.85409	0.940151	0.757544	0.94818	0.394575	0.463949	0.6	0.691131	0.540822	0.791213	0.706629	0.60942	0.920449	0.939935	0.591385	0.739241	0.979749	0.562185	0.701562	0.678259
175	0.85409	0.940991	0.755992	0.948903	0.389458	0.470415	0.611561	0.689093	0.532501	0.775441	0.704388	0.60942	0.919429	0.939529	0.570431	0.738608	0.981145	0.565061	0.700037	0.676615
180	0.85348	0.939521	0.747888	0.949385	0.408393	0.465777	0.601156	0.690112	0.547582	0.785956	0.705509	0.620362	0.922998	0.939935	0.573341	0.725316	0.980447	0.55931	0.701637	0.67826
185	0.855311	0.941411	0.757544	0.949626	0.392528	0.46156	0.619653	0.690112	0.553302	0.791964	0.713912	0.60942	0.923508	0.939935	0.573341	0.735443	0.979749	0.550683	0.701916	0.678517
190	0.845543	0.941411	0.757889	0.949144	0.402081	0.468869	0.617341	0.683996	0.548102	0.790462	0.706816	0.604186	0.922489	0.94237	0.573923	0.739873	0.984637	0.583034	0.703497	0.680282
195	0.856532	0.941411	0.793068	0.947939	0.405152	0.483204	0.653179	0.69317	0.586583	0.79309	0.708123	0.605138	0.926568	0.940747	0.590803	0.731646	0.980447	0.584472	0.712481	0.68985
200	0.851038	0.941621	0.789964	0.948421	0.405493	0.486718	0.642775	0.689093	0.578783	0.788584	0.715033	0.605614	0.925038	0.941558	0.584983	0.73481	0.981145	0.562904	0.711849	0.689077
205	0.857753	0.942041	0.792895	0.947698	0.409246	0.503022	0.675145	0.720693	0.594904	0.805858	0.725864	0.623216	0.926058	0.940341	0.56752	0.743671	0.981145	0.593817	0.719699	0.697555
210	0.857753	0.941831	0.789964	0.948421	0.411122	0.496557	0.677457	0.754332	0.591264	0.802478	0.723623	0.627973	0.927588	0.94237	0.587893	0.732278	0.980447	0.583034	0.719252	0.697217
215	0.85348	0.943511	0.818417	0.951073	0.410611	0.507238	0.677457	0.746177	0.593344	0.80398	0.723249	0.618934	0.925038	0.941964	0.5844	0.741772	0.982542	0.61179	0.724368	0.702641
220	0.858974	0.942461	0.822901	0.950832	0.415217	0.510752	0.675145	0.751274	0.599584	0.812993	0.732026	0.627973	0.925038	0.940341	0.591385	0.739873	0.979749	0.596693	0.727455	0.705903
225	0.856532	0.943091	0.845835	0.953001	0.418287	0.4974	0.672832	0.754332	0.599064	0.811866	0.729038	0.617507	0.926568	0.943588	0.572177	0.744937	0.979749	0.615385	0.728106	0.706648
230	0.857753	0.942461	0.847905	0.948903	0.431593	0.524245	0.665896	0.741081	0.610504	0.811491	0.732586	0.647479	0.924018	0.942776	0.611176	0.738608	0.981844	0.606758	0.735324	0.714378
235	0.860195	0.940781	0.855492	0.949144	0.426134	0.528883	0.680925	0.75739	0.622985	0.815621	0.725677	0.647954	0.924528	0.942776	0.575669	0.736076	0.981844	0.633357	0.736124	0.715287
240	0.852869	0.940151	0.858596	0.951073	0.43074	0.526353	0.67052	0.763507	0.615185	0.816373	0.725677	0.644148	0.924528	0.943994	0.593714	0.746203	0.97905	0.633357	0.736905	0.716094
245	0.862027	0.940991	0.85463	0.951555	0.436711	0.526212	0.67052	0.756371	0.608944	0.817124	0.732213	0.649857	0.920959	0.946023	0.590221	0.746203	0.985335	0.629044	0.737965	0.717228
250	0.860806	0.941201	0.85463	0.950349	0.429205	0.530148	0.671676	0.755352	0.622465	0.819377	0.735201	0.637488	0.918409	0.946429	0.605355	0.749367	0.983939	0.626168	0.738356	0.717571
255	0.858364	0.938891	0.855665	0.951796	0.425623	0.519747	0.663584	0.766565	0.629225	0.821254	0.72549	0.636537	0.923508	0.945211	0.600116	0.737342	0.981844	0.636233	0.735751	0.714888
260	0.857143	0.941201	0.853251	0.953001	0.469464	0.582713	0.682081	0.776758	0.631825	0.823883	0.74043	0.652236	0.922998	0.94724	0.582654	0.743038	0.981145	0.61826	0.750874	0.731075
265	0.855311	0.940571	0.853251	0.951796	0.472876	0.587351	0.683237	0.761468	0.650546	0.822756	0.744351	0.642721	0.918409	0.943182	0.597206	0.735443	0.98324	0.623293	0.752102	0.732447
270	0.863248	0.942671	0.855837	0.950349	0.472706	0.57948	0.673988	0.754332	0.642226	0.82163	0.742857	0.644148	0.917899	0.943182	0.603027	0.732911	0.98324	0.630482	0.75119	0.731445
275	0.860806	0.942671	0.854458	0.951555	0.473729	0.581167	0.689017	0.760449	0.651066	0.823883	0.744911	0.64843	0.922489	0.943182	0.597206	0.729747	0.983939	0.629763	0.752437	0.73278
280	0.857753	0.941201	0.853768	0.951555	0.467758	0.581026	0.678613	0.75739	0.660946	0.817499	0.743604	0.652236	0.924528	0.945617	0.597206	0.74557	0.984637	0.616104	0.751618	0.731964
285	0.859585	0.941621	0.857044	0.952037	0.47987	0.584399	0.669364	0.749235	0.649506	0.824634	0.749206	0.64843	0.921469	0.945617	0.611176	0.746203	0.984637	0.630482	0.75465	0.735218
290	0.858364	0.940991	0.859459	0.949385	0.470829	0.586648	0.663584	0.755352	0.661466	0.82163	0.746779	0.666984	0.925548	0.94237	0.603609	0.751899	0.983939	0.647735	0.75506	0.735639
295	0.860195	0.942671	0.857562	0.950108	0.47407	0.584821	0.698266	0.782875	0.650026	0.82914	0.749953	0.654139	0.924018	0.941964	0.585565	0.748101	0.985335	0.629044	0.754855	0.735543
300	0.859585	0.942881	0.855665	0.951796	0.491982	0.591286	0.66474	0.754332	0.659906	0.820503	0.746965	0.652236	0.922489	0.943182	0.603027	0.752532	0.98324	0.629044	0.756715	0.737343
305	0.860195	0.941411	0.862218	0.951555	0.487547	0.589037	0.69711	0.749235	0.653666	0.825009	0.74902	0.657945	0.926058	0.94724	0.604773	0.736709	0.983939	0.649892	0.757831	0.738622
310	0.855922	0.942461	0.856355	0.949626	0.5029	0.613914	0.70289	0.761468	0.655746	0.824634	0.759477	0.668411	0.920959	0.943588	0.616414	0.742405	0.978352	0.639827	0.763579	0.744673
315	0.855922	0.942671	0.858251	0.950108	0.500341	0.610822	0.704046	0.765545	0.663547	0.818626	0.749953	0.656042	0.921979	0.943994	0.619907	0.744304	0.979749	0.65133	0.762351	0.743435
320	0.855311	0.943721	0.855837	0.950349	0.506824	0.608855	0.699422	0.761468	0.667707	0.823883	0.749206	0.67412	0.924018	0.943588	0.616414	0.746835	0.981844	0.654925	0.76369	0.744833
325	0.8663	0.943091	0.876875	0.949867	0.502729	0.609557	0.695954	0.754332	0.671867	0.827638	0.746779	0.680304	0.925038	0.946834	0.597206	0.737975	0.981844	0.662114	0.765495	0.746845
330	0.860806	0.943721	0.881014	0.951314	0.507847	0.611806	0.693642	0.766565	0.657826	0.81825	0.745285	0.660799	0.926568	0.942776	0.625728	0.748101	0.981844	0.680805	0.766667	0.748045
335	0.857753	0.941201	0.876358	0.949867	0.52303	0.614617	0.69711	0.745158	0.669787	0.822756	0.756489	0.668887	0.924018	0.945211	0.61234	0.758861	0.983939	0.672897	0.769271	0.750812
340	0.85348	0.942671	0.879634	0.952278	0.505971	0.612087	0.679769	0.755352	0.672907	0.826136	0.748833	0.676023	0.925548	0.94724	0.607101	0.760127	0.980447	0.660676	0.766927	0.748339
345	0.855922	0.940781	0.879117	0.952278	0.500512	0.613914	0.695954	0.744139	0.667707	0.822005	0.760411	0.672217	0.925038	0.945617	0.636787	0.756962	0.983939	0.681524	0.76849	0.750017
350	0.865079	0.943091	0.875151	0.948903	0.522859	0.614336	0.69711	0.753313	0.668227	0.823883	0.761158	0.686965	0.921979	0.943182	0.632712	0.770886	0.981145	0.665708	0.771298	0.753056
355	0.855922	0.943091	0.888084	0.94818	0.525247	0.61532	0.705202	0.762487	0.666667	0.822005	0.760411	0.657945	0.918919	0.946834	0.624563	0.762025	0.982542	0.670022	0.771373	0.753185
360	0.854701	0.944981	0.88636	0.94818	0.525247	0.618271	0.704046	0.747197	0.674467	0.821254	0.763772	0.669838	0.922998	0.942776	0.633877	0.759494	0.984637	0.675773	0.772842	0.754711
365	0.858364	0.944141	0.891016	0.949144	0.527806	0.625018	0.717919	0.752294	0.676027	0.823132	0.761531	0.669363	0.921469	0.946834	0.621071	0.768987	0.981145	0.67074	0.774628	0.75663
370	0.86569	0.944141	0.885842	0.948421	0.513306	0.620098	0.706358	0.754332	0.690588	0.816373	0.757236	0.671741	0.921469	0.946023	0.628638	0.756962	0.984637	0.680086	0.771894	0.753845
375	0.869963	0.943931	0.886877	0.946734	0.529512	0.62825	0.70289	0.751274	0.678627	0.818626	0.760971	0.680304	0.923508	0.94237	0.624563	0.756962	0.986034	0.672897	0.77474	0.756742
380	0.855922	0.942881	0.888429	0.948662	0.523371	0.617006	0.714451	0.750255	0.691628	0.823132	0.764146	0.676974	0.920959	0.942776	0.64319	0.758861	0.980447	0.69087	0.774312	0.756419
385	0.917582	0.944981	0.897396	0.948662	0.528147	0.647646	0.730636	0.873598	0.702548	0.835524	0.776657	0.673644	0.928608	0.948864	0.622817	0.792405	0.98324	0.688713	0.787463	0.770533
390	0.911477	0.947711	0.897396	0.951555	0.532242	0.655235	0.721387	0.868502	0.697868	0.830642	0.773296	0.691246	0.926568	0.950487	0.616414	0.794937	0.984637	0.695183	0.788969	0.772083
395	0.901709	0.946451	0.897051	0.950832	0.579495	0.659171	0.714451	0.867482	0.700468	0.833271	0.79085	0.684586	0.921979	0.948052	0.664726	0.794937	0.98743	0.682243	0.796726	0.78038
400	0.916972	0.949811	0.898086	0.951314	0.583419	0.664933	0.715607	0.860347	0.709308	0.826136	0.782073	0.684586	0.925038	0.948864	0.657159	0.783544	0.986034	0.688713	0.797507	0.781198
